# Supplementary material for: The proteomic profile of a mouse model of proliferative vitreoretinopathy
Source: FEBS Open Bio. 2017 Jun 29;7(8):1166–77. doi: 10.1002/2211-5463.12252 (PMC5537063; doi:10.1002/2211-5463.12252)
Supplement: Supplementary file 1 — Table S1. List of proteins identified based upon recorded MS/MS spectra. [file FEB4-7-1166-s001.xlsx]

## Sheet: WT
Spot1
%Cov	Accessions	Names	Conf	Sequence	Modifications	dMass	Prec MW	Prec m/z	Theor MW	Theor m/z	Spectrum	Retention time (min)
27.87	sp|P99024|TBB5_MOUSE	Tubulin beta-5 chain OS=Mus musculus GN=Tubb5 PE=1 SV=1	99	AILVDLEPGTMDSVR	Oxidation(M)@11	-0.102296	1630.72	816.368	1630.82	816.419	1.1.1.417.4	27.9635
27.87	sp|P99024|TBB5_MOUSE	Tubulin beta-5 chain OS=Mus musculus GN=Tubb5 PE=1 SV=2	99	ISEQFTAMFR	Oxidation(M)@8	-0.0753044	1244.51	623.263	1244.59	623.3	1.1.1.403.3	26.4317
27.87	sp|P99024|TBB5_MOUSE	Tubulin beta-5 chain OS=Mus musculus GN=Tubb5 PE=1 SV=3	99	NMMAACDPR	Oxidation(M)@2; Carbamidomethyl(C)@6	0.300285	1080.72	541.365	1080.42	541.215	1.1.1.318.3	19.6745
27.87	sp|P99024|TBB5_MOUSE	Tubulin beta-5 chain OS=Mus musculus GN=Tubb5 PE=1 SV=4	99	TAVCDIPPR	Carbamidomethyl(C)@4	-0.104409	1027.41	514.711	1027.51	514.763	1.1.1.341.4	21.9052
27.87	sp|P99024|TBB5_MOUSE	Tubulin beta-5 chain OS=Mus musculus GN=Tubb5 PE=1 SV=5	98.54	YLTVAAVFR		-0.105975	1038.48	520.247	1038.59	520.3	1.1.1.434.4	29.7637
27.87	sp|P99024|TBB5_MOUSE	Tubulin beta-5 chain OS=Mus musculus GN=Tubb5 PE=1 SV=6	96.84	MREIVHIQAGQCGNQIGAK	Oxidation(M)@1; Carbamidomethyl(C)@12	-0.145581	2124.91	532.234	2125.05	532.27	1.1.1.353.3	22.9722
27.87	sp|P99024|TBB5_MOUSE	Tubulin beta-5 chain OS=Mus musculus GN=Tubb5 PE=1 SV=10	99	AILVDLEPGTMDSVR	Oxidation(M)@11	0.0320915	1630.86	816.435	1630.82	816.419	1.1.1.416.3	27.8171
30.29	sp|P68373|TBA1C_MOUSE	Tubulin alpha-1C chain OS=Mus musculus GN=Tuba1c PE=1 SV=1	99	AVFVDLEPTVIDEVR		-0.129689	1700.77	851.392	1700.9	851.457	1.1.1.441.3	30.4442
30.29	sp|P68373|TBA1C_MOUSE	Tubulin alpha-1C chain OS=Mus musculus GN=Tuba1c PE=1 SV=2	99	DVNAAIATIK		-0.0733062	1014.5	508.256	1014.57	508.293	1.1.1.392.4	25.51
30.29	sp|P68373|TBA1C_MOUSE	Tubulin alpha-1C chain OS=Mus musculus GN=Tuba1c PE=1 SV=3	99	DVNAAIATIKTKR		-0.012995	1399.8	467.608	1399.81	467.612	1.1.1.373.4	24.1076
30.29	sp|P68373|TBA1C_MOUSE	Tubulin alpha-1C chain OS=Mus musculus GN=Tuba1c PE=1 SV=4	99	VGINYQPPTVVPGGDLAK		-0.120483	1823.86	912.936	1823.98	912.996	1.1.1.412.4	27.4037
30.29	sp|P68373|TBA1C_MOUSE	Tubulin alpha-1C chain OS=Mus musculus GN=Tuba1c PE=1 SV=9	99	AVFVDLEPTVIDEVR		-0.0486413	1700.85	851.432	1700.9	851.457	1.1.1.442.3	30.5562
30.29	sp|P68373|TBA1C_MOUSE	Tubulin alpha-1C chain OS=Mus musculus GN=Tuba1c PE=1 SV=10	99	AVFVDLEPTVIDEVR		-0.0361913	1700.86	851.438	1700.9	851.457	1.1.1.443.3	30.6677
30.29	sp|P68373|TBA1C_MOUSE	Tubulin alpha-1C chain OS=Mus musculus GN=Tuba1c PE=1 SV=11	99	AVFVDLEPTVIDEVR		-0.043881	1700.85	851.435	1700.9	851.457	1.1.1.445.3	30.8918
30.29	sp|P68373|TBA1C_MOUSE	Tubulin alpha-1C chain OS=Mus musculus GN=Tuba1c PE=1 SV=12	99	AVFVDLEPTVIDEVR		0.154099	1701.05	851.534	1700.9	851.457	1.1.1.446.3	31.0039
30.29	sp|P68373|TBA1C_MOUSE	Tubulin alpha-1C chain OS=Mus musculus GN=Tuba1c PE=1 SV=13	99	AVFVDLEPTVIDEVR		0.218546	1701.12	851.566	1700.9	851.457	1.1.1.451.3	31.5288
30.29	sp|P68373|TBA1C_MOUSE	Tubulin alpha-1C chain OS=Mus musculus GN=Tuba1c PE=1 SV=14	99	AVFVDLEPTVIDEVR		0.233559	1701.13	851.573	1700.9	851.457	1.1.1.450.3	31.4174
30.29	sp|P68373|TBA1C_MOUSE	Tubulin alpha-1C chain OS=Mus musculus GN=Tuba1c PE=1 SV=15	99	AVFVDLEPTVIDEVR		0.186689	1701.09	851.55	1700.9	851.457	1.1.1.454.3	31.7619
30.29	sp|P68373|TBA1C_MOUSE	Tubulin alpha-1C chain OS=Mus musculus GN=Tuba1c PE=1 SV=20	99	DVNAAIATIK		0.0148814	1014.59	508.3	1014.57	508.293	1.1.1.387.4	24.9851
30.29	sp|P68373|TBA1C_MOUSE	Tubulin alpha-1C chain OS=Mus musculus GN=Tuba1c PE=1 SV=21	99	DVNAAIATIK		0.0874455	1014.66	508.337	1014.57	508.293	1.1.1.388.3	25.0626
30.29	sp|P68373|TBA1C_MOUSE	Tubulin alpha-1C chain OS=Mus musculus GN=Tuba1c PE=1 SV=22	99	DVNAAIATIK		-0.041754	1014.53	508.272	1014.57	508.293	1.1.1.389.3	25.1746
30.29	sp|P68373|TBA1C_MOUSE	Tubulin alpha-1C chain OS=Mus musculus GN=Tuba1c PE=1 SV=23	99	DVNAAIATIK		-0.0109341	1014.56	508.287	1014.57	508.293	1.1.1.391.3	25.364
30.29	sp|P68373|TBA1C_MOUSE	Tubulin alpha-1C chain OS=Mus musculus GN=Tuba1c PE=1 SV=33	99	VGINYQPPTVVPGGDLAK		-0.0180753	1823.96	912.987	1823.98	912.996	1.1.1.410.3	27.1457
30.29	sp|P68373|TBA1C_MOUSE	Tubulin alpha-1C chain OS=Mus musculus GN=Tuba1c PE=1 SV=34	99	VGINYQPPTVVPGGDLAK		-0.0310136	1823.95	912.981	1823.98	912.996	1.1.1.411.3	27.2576
30.29	sp|P68373|TBA1C_MOUSE	Tubulin alpha-1C chain OS=Mus musculus GN=Tuba1c PE=1 SV=35	99	VGINYQPPTVVPGGDLAK		-0.138426	1823.84	912.927	1823.98	912.996	1.1.1.413.4	27.5156
30.29	sp|P68373|TBA1C_MOUSE	Tubulin alpha-1C chain OS=Mus musculus GN=Tuba1c PE=1 SV=36	99	VGINYQPPTVVPGGDLAK		-0.100465	1823.88	912.946	1823.98	912.996	1.1.1.408.4	26.9562
9.627	sp|P04264|K2C1_HUMAN; sp|A5A6M6|K2C1_PANTR	Keratin, type II cytoskeletal 1 OS=Homo sapiens GN=KRT1 PE=1 SV=6; Keratin, type II cytoskeletal 1 OS=Pan troglodytes GN=KRT1 PE=1 SV=1	99	GSGGGSSGGSIGGR		0.410286	1091.91	546.96	1091.5	546.755	1.1.1.299.3	17.859
9.627	sp|P04264|K2C1_HUMAN; sp|A5A6M6|K2C1_PANTR	Keratin, type II cytoskeletal 1 OS=Homo sapiens GN=KRT1 PE=1 SV=6; Keratin, type II cytoskeletal 1 OS=Pan troglodytes GN=KRT1 PE=1 SV=1	99	TLLEGEESR		0.930938	1033.44	517.727	1032.51	517.262	1.1.1.348.4	22.6196
9.627	sp|P04264|K2C1_HUMAN; sp|A5A6M6|K2C1_PANTR	Keratin, type II cytoskeletal 1 OS=Homo sapiens GN=KRT1 PE=1 SV=6; Keratin, type II cytoskeletal 1 OS=Pan troglodytes GN=KRT1 PE=1 SV=1	98.75	AQYEDIAQK		-0.103985	1064.41	533.212	1064.51	533.264	1.1.1.338.4	21.6381
9.627	sp|P04264|K2C1_HUMAN; sp|A5A6M6|K2C1_PANTR	Keratin, type II cytoskeletal 1 OS=Homo sapiens GN=KRT1 PE=1 SV=6; Keratin, type II cytoskeletal 1 OS=Pan troglodytes GN=KRT1 PE=1 SV=1	98.19	SLDLDSIIAEVK		0.297497	1302.01	652.01	1301.71	651.861	1.1.1.453.3	31.6843
16.67	sp|P00760|TRY1_BOVIN	Cationic trypsin OS=Bos taurus PE=1 SV=3	99	LGEDNINVVEGNEQFISASK		-0.0829279	2161.97	1081.99	2162.05	1082.03	1.1.1.410.4	27.1802
16.67	sp|P00760|TRY1_BOVIN	Cationic trypsin OS=Bos taurus PE=1 SV=3	99	LKSAASLNSR		0.251784	1045.84	523.927	1045.59	523.801	1.1.1.319.3	19.7865
16.67	sp|P00760|TRY1_BOVIN	Cationic trypsin OS=Bos taurus PE=1 SV=3	99	SSGTSYPDVLK		-0.00561967	1152.56	577.288	1152.57	577.29	1.1.1.384.4	24.7525
16.67	sp|P00760|TRY1_BOVIN	Cationic trypsin OS=Bos taurus PE=1 SV=3	99	LGEDNINVVEGNEQFISASK		-0.0485073	2162	1082.01	2162.05	1082.03	1.1.1.411.4	27.2921
16.67	sp|P00760|TRY1_BOVIN	Cationic trypsin OS=Bos taurus PE=1 SV=3	99	LGEDNINVVEGNEQFISASK		-0.0328837	2162.02	1082.02	2162.05	1082.03	1.1.1.412.3	27.3693
16.67	sp|P00760|TRY1_BOVIN	Cationic trypsin OS=Bos taurus PE=1 SV=3	99	LGEDNINVVEGNEQFISASK		-0.00334543	2162.05	1082.03	2162.05	1082.03	1.1.1.413.3	27.4812
16.67	sp|P00760|TRY1_BOVIN	Cationic trypsin OS=Bos taurus PE=1 SV=3	99	LGEDNINVVEGNEQFISASK	Deamidated(N)@7	-0.97662	2162.06	1082.04	2163.03	1082.52	1.1.1.414.3	27.5931
16.67	sp|P00760|TRY1_BOVIN	Cationic trypsin OS=Bos taurus PE=1 SV=3	96.83	SSGTSYPDVLK		-0.0565183	1152.51	577.262	1152.57	577.29	1.1.1.388.4	25.097
6.26	sp|P35527|K1C9_HUMAN	Keratin, type I cytoskeletal 9 OS=Homo sapiens GN=KRT9 PE=1 SV=3	99	FSSSGGGGGGGR		-0.141337	981.285	491.65	981.426	491.72	1.1.1.294.4	17.3686
6.26	sp|P35527|K1C9_HUMAN	Keratin, type I cytoskeletal 9 OS=Homo sapiens GN=KRT9 PE=1 SV=3	99	FSSSGGGGGGGR		0.240036	981.667	491.841	981.426	491.72	1.1.1.295.3	17.4459
6.26	sp|P35527|K1C9_HUMAN	Keratin, type I cytoskeletal 9 OS=Homo sapiens GN=KRT9 PE=1 SV=3	98.92	FSSSGGGGGGGR		0.22368	981.65	491.832	981.426	491.72	1.1.1.296.3	17.5578
Spot2
%Cov	Accessions	Names	Conf	Sequence	Modifications	dMass	Prec MW	Prec m/z	Theor MW	Theor m/z	Spectrum	Retention time (min)
71.39	sp|Q04447|KCRB_MOUSE	Creatine kinase B-type OS=Mus musculus GN=Ckb PE=1 SV=1	99	AGVHIKLPHLGKHEK		-0.132275	1662.84	555.286	1662.97	555.33	1.1.1.350.3	23.8016
71.39	sp|Q04447|KCRB_MOUSE	Creatine kinase B-type OS=Mus musculus GN=Ckb PE=1 SV=1	99	AIEKLAVEALSSLDGDLSGR		-0.0923737	2042.99	1022.5	2043.08	1022.55	1.1.1.430.4	32.3408
71.39	sp|Q04447|KCRB_MOUSE	Creatine kinase B-type OS=Mus musculus GN=Ckb PE=1 SV=1	99	FCTGLTQIETLFK	Carbamidomethyl(C)@2	-0.19813	1556.59	779.304	1556.79	779.403	1.1.1.460.4	35.5615
71.39	sp|Q04447|KCRB_MOUSE	Creatine kinase B-type OS=Mus musculus GN=Ckb PE=1 SV=1	99	FPAEDEFPDLSSHNNHMAK	Deamidated(N)@14; Oxidation(M)@17	-0.04229	2201.89	551.48	2201.93	551.49	1.1.1.376.3	26.4343
71.39	sp|Q04447|KCRB_MOUSE	Creatine kinase B-type OS=Mus musculus GN=Ckb PE=1 SV=1	99	GFCLPPHCSR	Carbamidomethyl(C)@3; Carbamidomethyl(C)@8	-0.0259646	1229.52	615.766	1229.54	615.779	1.1.1.350.4	23.8361
71.39	sp|Q04447|KCRB_MOUSE	Creatine kinase B-type OS=Mus musculus GN=Ckb PE=1 SV=1	99	GGNMKEVFTR		1.14239	1138.7	570.359	1137.56	569.787	1.1.1.346.3	23.3548
71.39	sp|Q04447|KCRB_MOUSE	Creatine kinase B-type OS=Mus musculus GN=Ckb PE=1 SV=1	99	HGGYQPSDEHKTDLNPDNLQGGDDLDPNYVLSSR	Deamidated(Q)@20	0.913542	3754.59	939.655	3753.68	939.427	1.1.1.381.3	26.9926
71.39	sp|Q04447|KCRB_MOUSE	Creatine kinase B-type OS=Mus musculus GN=Ckb PE=1 SV=1	99	ILTCPSNLGTGLR	Carbamidomethyl(C)@4	-0.0371815	1400.71	701.361	1400.74	701.38	1.1.1.373.4	26.1331
71.39	sp|Q04447|KCRB_MOUSE	Creatine kinase B-type OS=Mus musculus GN=Ckb PE=1 SV=1	99	LAVEALSSLDGDLSGR		-0.204157	1601.62	801.818	1601.83	801.92	1.1.1.455.4	35.0016
71.39	sp|Q04447|KCRB_MOUSE	Creatine kinase B-type OS=Mus musculus GN=Ckb PE=1 SV=1	99	LEQGQAIDDLMPAQK	Oxidation(M)@11	0.069043	1671.88	836.949	1671.81	836.914	1.1.1.354.3	24.249
71.39	sp|Q04447|KCRB_MOUSE	Creatine kinase B-type OS=Mus musculus GN=Ckb PE=1 SV=1	99	LGFSEVELVQMVVDGVK	Oxidation(M)@11	-0.0544115	1863.91	932.963	1863.97	932.99	1.1.1.437.4	33.0901
71.39	sp|Q04447|KCRB_MOUSE	Creatine kinase B-type OS=Mus musculus GN=Ckb PE=1 SV=1	99	LLIEMEQR	Oxidation(M)@5	0.969836	1047.51	524.764	1046.54	524.279	1.1.1.353.4	24.1715
71.39	sp|Q04447|KCRB_MOUSE	Creatine kinase B-type OS=Mus musculus GN=Ckb PE=1 SV=1	99	LLIEMEQRLEQGQAIDDLMPAQK	Oxidation(M)@19	0.0495435	2684.4	895.808	2684.35	895.791	1.1.1.402.4	29.3088
71.39	sp|Q04447|KCRB_MOUSE	Creatine kinase B-type OS=Mus musculus GN=Ckb PE=1 SV=1	99	PFSNSHNTQK		0.936762	1159.48	580.746	1158.54	580.278	1.1.1.286.3	17.8146
71.39	sp|Q04447|KCRB_MOUSE	Creatine kinase B-type OS=Mus musculus GN=Ckb PE=1 SV=1	99	TFLVWINEEDHLR		-0.183485	1670.66	557.893	1670.84	557.954	1.1.1.419.4	31.178
71.39	sp|Q04447|KCRB_MOUSE	Creatine kinase B-type OS=Mus musculus GN=Ckb PE=1 SV=1	99	VLTPELYAELR		-1.47233	1301.25	651.63	1302.72	652.366	1.1.1.396.3	28.6374
71.39	sp|Q04447|KCRB_MOUSE	Creatine kinase B-type OS=Mus musculus GN=Ckb PE=1 SV=1	99	AIEKLAVEALSSLDGDLSGR		-0.0192133	2043.07	682.029	2043.08	682.036	1.1.1.429.4	32.2288
71.39	sp|Q04447|KCRB_MOUSE	Creatine kinase B-type OS=Mus musculus GN=Ckb PE=1 SV=1	99	AIEKLAVEALSSLDGDLSGR		-0.00419842	2043.08	682.034	2043.08	682.036	1.1.1.430.3	32.3064
71.39	sp|Q04447|KCRB_MOUSE	Creatine kinase B-type OS=Mus musculus GN=Ckb PE=1 SV=1	99	FCTGLTQIETLFK	Carbamidomethyl(C)@2	0.0034122	1556.79	779.404	1556.79	779.403	1.1.1.431.3	32.4184
71.39	sp|Q04447|KCRB_MOUSE	Creatine kinase B-type OS=Mus musculus GN=Ckb PE=1 SV=1	99	FCTGLTQIETLFK	Carbamidomethyl(C)@2	0.0816609	1556.87	779.443	1556.79	779.403	1.1.1.432.3	32.5304
71.39	sp|Q04447|KCRB_MOUSE	Creatine kinase B-type OS=Mus musculus GN=Ckb PE=1 SV=1	99	FCTGLTQIETLFK	Carbamidomethyl(C)@2	0.0192816	1556.81	779.412	1556.79	779.403	1.1.1.433.4	32.6768
71.39	sp|Q04447|KCRB_MOUSE	Creatine kinase B-type OS=Mus musculus GN=Ckb PE=1 SV=1	99	FCTGLTQIETLFK	Carbamidomethyl(C)@2	0.046626	1556.84	779.426	1556.79	779.403	1.1.1.437.3	33.0556
71.39	sp|Q04447|KCRB_MOUSE	Creatine kinase B-type OS=Mus musculus GN=Ckb PE=1 SV=1	99	FCTGLTQIETLFK	Carbamidomethyl(C)@2	-0.0117249	1556.78	779.397	1556.79	779.403	1.1.1.438.3	33.1676
71.39	sp|Q04447|KCRB_MOUSE	Creatine kinase B-type OS=Mus musculus GN=Ckb PE=1 SV=1	99	FCTGLTQIETLFK	Carbamidomethyl(C)@2; Deamidated(Q)@7	-1.00075	1556.77	779.394	1557.77	779.895	1.1.1.442.3	33.6157
71.39	sp|Q04447|KCRB_MOUSE	Creatine kinase B-type OS=Mus musculus GN=Ckb PE=1 SV=1	99	FCTGLTQIETLFK	Carbamidomethyl(C)@2	-0.10328	1556.69	779.351	1556.79	779.403	1.1.1.445.4	33.9517
71.39	sp|Q04447|KCRB_MOUSE	Creatine kinase B-type OS=Mus musculus GN=Ckb PE=1 SV=1	99	FCTGLTQIETLFK	Carbamidomethyl(C)@2	-0.156748	1556.63	779.324	1556.79	779.403	1.1.1.452.4	34.6664
71.39	sp|Q04447|KCRB_MOUSE	Creatine kinase B-type OS=Mus musculus GN=Ckb PE=1 SV=1	99	FCTGLTQIETLFK	Carbamidomethyl(C)@2	-0.168711	1556.62	779.318	1556.79	779.403	1.1.1.453.4	34.7783
71.39	sp|Q04447|KCRB_MOUSE	Creatine kinase B-type OS=Mus musculus GN=Ckb PE=1 SV=1	99	FCTGLTQIETLFK	Carbamidomethyl(C)@2	0.190672	1556.98	779.498	1556.79	779.403	1.1.1.455.3	34.9672
71.39	sp|Q04447|KCRB_MOUSE	Creatine kinase B-type OS=Mus musculus GN=Ckb PE=1 SV=1	99	FCTGLTQIETLFK	Carbamidomethyl(C)@2	-0.134774	1556.66	779.335	1556.79	779.403	1.1.1.456.4	35.1136
71.39	sp|Q04447|KCRB_MOUSE	Creatine kinase B-type OS=Mus musculus GN=Ckb PE=1 SV=1	99	FCTGLTQIETLFK	Carbamidomethyl(C)@2	-0.163584	1556.63	779.321	1556.79	779.403	1.1.1.457.4	35.2255
71.39	sp|Q04447|KCRB_MOUSE	Creatine kinase B-type OS=Mus musculus GN=Ckb PE=1 SV=1	99	FCTGLTQIETLFK	Carbamidomethyl(C)@2	0.128659	1556.92	779.467	1556.79	779.403	1.1.1.459.3	35.4151
71.39	sp|Q04447|KCRB_MOUSE	Creatine kinase B-type OS=Mus musculus GN=Ckb PE=1 SV=1	99	FCTGLTQIETLFK	Carbamidomethyl(C)@2	-0.151376	1556.64	779.327	1556.79	779.403	1.1.1.463.4	35.8973
71.39	sp|Q04447|KCRB_MOUSE	Creatine kinase B-type OS=Mus musculus GN=Ckb PE=1 SV=1	99	FCTGLTQIETLFK	Carbamidomethyl(C)@2	0.320436	1557.11	779.563	1556.79	779.403	1.1.1.447.3	34.1413
71.39	sp|Q04447|KCRB_MOUSE	Creatine kinase B-type OS=Mus musculus GN=Ckb PE=1 SV=1	99	FCTGLTQIETLFK	Carbamidomethyl(C)@2	-0.197886	1556.59	779.304	1556.79	779.403	1.1.1.470.4	36.5423
71.39	sp|Q04447|KCRB_MOUSE	Creatine kinase B-type OS=Mus musculus GN=Ckb PE=1 SV=1	99	FCTGLTQIETLFK	Carbamidomethyl(C)@2	-0.176157	1556.61	779.315	1556.79	779.403	1.1.1.464.4	36.0087
71.39	sp|Q04447|KCRB_MOUSE	Creatine kinase B-type OS=Mus musculus GN=Ckb PE=1 SV=1	99	FCTGLTQIETLFK	Carbamidomethyl(C)@2	-0.00379015	1556.79	779.401	1556.79	779.403	1.1.1.443.3	33.7277
71.39	sp|Q04447|KCRB_MOUSE	Creatine kinase B-type OS=Mus musculus GN=Ckb PE=1 SV=1	99	GFCLPPHCSR	Carbamidomethyl(C)@3; Carbamidomethyl(C)@8	-0.048304	1229.5	615.755	1229.54	615.779	1.1.1.349.4	23.7242
71.39	sp|Q04447|KCRB_MOUSE	Creatine kinase B-type OS=Mus musculus GN=Ckb PE=1 SV=1	99	GFCLPPHCSR	Carbamidomethyl(C)@3; Carbamidomethyl(C)@8	-0.0815078	1229.46	615.738	1229.54	615.779	1.1.1.347.4	23.5011
71.39	sp|Q04447|KCRB_MOUSE	Creatine kinase B-type OS=Mus musculus GN=Ckb PE=1 SV=1	98.81	GFCLPPHCSR	Carbamidomethyl(C)@3; Carbamidomethyl(C)@8	-0.134121	1229.41	615.712	1229.54	615.779	1.1.1.370.4	25.7973
71.39	sp|Q04447|KCRB_MOUSE	Creatine kinase B-type OS=Mus musculus GN=Ckb PE=1 SV=1	98.77	GFCLPPHCSR	Carbamidomethyl(C)@3; Carbamidomethyl(C)@8	-0.0905412	1229.45	615.734	1229.54	615.779	1.1.1.367.4	25.4961
71.39	sp|Q04447|KCRB_MOUSE	Creatine kinase B-type OS=Mus musculus GN=Ckb PE=1 SV=1	98.25	GFCLPPHCSR	Carbamidomethyl(C)@3; Carbamidomethyl(C)@8	0.393844	1229.94	615.976	1229.54	615.779	1.1.1.352.3	24.0254
71.39	sp|Q04447|KCRB_MOUSE	Creatine kinase B-type OS=Mus musculus GN=Ckb PE=1 SV=1	99	GGNMKEVFTR	Oxidation(M)@4	1.015	1154.57	578.292	1153.55	577.785	1.1.1.323.3	21.2644
71.39	sp|Q04447|KCRB_MOUSE	Creatine kinase B-type OS=Mus musculus GN=Ckb PE=1 SV=1	99	GGNMKEVFTR		1.01897	1138.58	570.297	1137.56	569.787	1.1.1.344.3	23.1314
71.39	sp|Q04447|KCRB_MOUSE	Creatine kinase B-type OS=Mus musculus GN=Ckb PE=1 SV=1	99	GGNMKEVFTR	Oxidation(M)@4	0.00399336	1153.56	577.787	1153.55	577.785	1.1.1.318.3	20.7397
71.39	sp|Q04447|KCRB_MOUSE	Creatine kinase B-type OS=Mus musculus GN=Ckb PE=1 SV=1	99	GGNMKEVFTR		-0.0104718	1137.55	569.782	1137.56	569.787	1.1.1.345.3	23.2429
71.39	sp|Q04447|KCRB_MOUSE	Creatine kinase B-type OS=Mus musculus GN=Ckb PE=1 SV=1	98.4	GGNMKEVFTR	Oxidation(M)@4	-0.0107775	1153.54	577.779	1153.55	577.785	1.1.1.319.3	20.851
71.39	sp|Q04447|KCRB_MOUSE	Creatine kinase B-type OS=Mus musculus GN=Ckb PE=1 SV=1	99	HGGYQPSDEHKTDLNPDNLQGGDDLDPNYVLSSR	Deamidated(N)@15	0.61544	3754.29	939.581	3753.68	939.427	1.1.1.380.3	26.8809
71.39	sp|Q04447|KCRB_MOUSE	Creatine kinase B-type OS=Mus musculus GN=Ckb PE=1 SV=1	99	HGGYQPSDEHKTDLNPDNLQGGDDLDPNYVLSSR		3.59022	3756.28	940.078	3752.69	939.181	1.1.1.379.3	26.7691
71.39	sp|Q04447|KCRB_MOUSE	Creatine kinase B-type OS=Mus musculus GN=Ckb PE=1 SV=1	99	HGGYQPSDEHKTDLNPDNLQGGDDLDPNYVLSSR		3.62587	3756.32	940.087	3752.69	939.181	1.1.1.378.3	26.6574
71.39	sp|Q04447|KCRB_MOUSE	Creatine kinase B-type OS=Mus musculus GN=Ckb PE=1 SV=1	99	HGGYQPSDEHKTDLNPDNLQGGDDLDPNYVLSSR	Deamidated(N)@15; Deamidated(Q)@20	-1.92989	3752.73	939.19	3754.66	939.673	1.1.1.382.4	27.1389
71.39	sp|Q04447|KCRB_MOUSE	Creatine kinase B-type OS=Mus musculus GN=Ckb PE=1 SV=1	99	HGGYQPSDEHKTDLNPDNLQGGDDLDPNYVLSSR	Deamidated(N)@18	-1.18221	3752.5	939.131	3753.68	939.427	1.1.1.391.4	28.146
71.39	sp|Q04447|KCRB_MOUSE	Creatine kinase B-type OS=Mus musculus GN=Ckb PE=1 SV=1	99	HGGYQPSDEHKTDLNPDNLQGGDDLDPNYVLSSR	Deamidated(N)@15	-0.987378	3752.69	939.18	3753.68	939.427	1.1.1.384.4	27.3622
71.39	sp|Q04447|KCRB_MOUSE	Creatine kinase B-type OS=Mus musculus GN=Ckb PE=1 SV=1	99	ILTCPSNLGTGLR	Carbamidomethyl(C)@4	0.0775671	1400.82	701.418	1400.74	701.38	1.1.1.370.3	25.7628
71.39	sp|Q04447|KCRB_MOUSE	Creatine kinase B-type OS=Mus musculus GN=Ckb PE=1 SV=1	99	ILTCPSNLGTGLR	Carbamidomethyl(C)@4	-0.00226861	1400.74	701.378	1400.74	701.38	1.1.1.371.3	25.8748
71.39	sp|Q04447|KCRB_MOUSE	Creatine kinase B-type OS=Mus musculus GN=Ckb PE=1 SV=1	99	ILTCPSNLGTGLR	Carbamidomethyl(C)@4	0.0339871	1400.78	701.396	1400.74	701.38	1.1.1.372.3	25.9867
71.39	sp|Q04447|KCRB_MOUSE	Creatine kinase B-type OS=Mus musculus GN=Ckb PE=1 SV=1	99	LAVEALSSLDGDLSGR		0.0442617	1601.87	801.942	1601.83	801.92	1.1.1.402.3	29.2743
71.39	sp|Q04447|KCRB_MOUSE	Creatine kinase B-type OS=Mus musculus GN=Ckb PE=1 SV=1	99	LAVEALSSLDGDLSGR		0.0924805	1601.92	801.967	1601.83	801.92	1.1.1.404.3	29.4983
71.39	sp|Q04447|KCRB_MOUSE	Creatine kinase B-type OS=Mus musculus GN=Ckb PE=1 SV=1	99	LAVEALSSLDGDLSGR		0.0506095	1601.88	801.946	1601.83	801.92	1.1.1.405.3	29.6104
71.39	sp|Q04447|KCRB_MOUSE	Creatine kinase B-type OS=Mus musculus GN=Ckb PE=1 SV=1	99	LAVEALSSLDGDLSGR		0.0562248	1601.88	801.948	1601.83	801.92	1.1.1.407.3	29.8339
71.39	sp|Q04447|KCRB_MOUSE	Creatine kinase B-type OS=Mus musculus GN=Ckb PE=1 SV=1	99	LAVEALSSLDGDLSGR		0.0352283	1601.86	801.938	1601.83	801.92	1.1.1.408.3	29.946
71.39	sp|Q04447|KCRB_MOUSE	Creatine kinase B-type OS=Mus musculus GN=Ckb PE=1 SV=1	99	LAVEALSSLDGDLSGR		-0.0449736	1601.78	801.898	1601.83	801.92	1.1.1.409.4	30.0925
71.39	sp|Q04447|KCRB_MOUSE	Creatine kinase B-type OS=Mus musculus GN=Ckb PE=1 SV=1	99	LAVEALSSLDGDLSGR		0.0969972	1601.92	801.969	1601.83	801.92	1.1.1.411.3	30.2823
71.39	sp|Q04447|KCRB_MOUSE	Creatine kinase B-type OS=Mus musculus GN=Ckb PE=1 SV=1	99	LAVEALSSLDGDLSGR		1.26926	1603.1	802.555	1601.83	801.92	1.1.1.412.3	30.3944
71.39	sp|Q04447|KCRB_MOUSE	Creatine kinase B-type OS=Mus musculus GN=Ckb PE=1 SV=1	99	LAVEALSSLDGDLSGR		0.224441	1602.05	802.033	1601.83	801.92	1.1.1.414.3	30.618
71.39	sp|Q04447|KCRB_MOUSE	Creatine kinase B-type OS=Mus musculus GN=Ckb PE=1 SV=1	99	LAVEALSSLDGDLSGR		-0.138604	1601.69	801.851	1601.83	801.92	1.1.1.415.4	30.7646
71.39	sp|Q04447|KCRB_MOUSE	Creatine kinase B-type OS=Mus musculus GN=Ckb PE=1 SV=1	99	LAVEALSSLDGDLSGR		-0.135918	1601.69	801.852	1601.83	801.92	1.1.1.417.4	30.9539
71.39	sp|Q04447|KCRB_MOUSE	Creatine kinase B-type OS=Mus musculus GN=Ckb PE=1 SV=1	99	LAVEALSSLDGDLSGR		-0.125908	1601.7	801.857	1601.83	801.92	1.1.1.422.4	31.5142
71.39	sp|Q04447|KCRB_MOUSE	Creatine kinase B-type OS=Mus musculus GN=Ckb PE=1 SV=1	99	LAVEALSSLDGDLSGR		-0.151177	1601.67	801.845	1601.83	801.92	1.1.1.426.4	31.8931
71.39	sp|Q04447|KCRB_MOUSE	Creatine kinase B-type OS=Mus musculus GN=Ckb PE=1 SV=1	99	LAVEALSSLDGDLSGR		0.213699	1602.04	802.027	1601.83	801.92	1.1.1.427.3	31.9708
71.39	sp|Q04447|KCRB_MOUSE	Creatine kinase B-type OS=Mus musculus GN=Ckb PE=1 SV=1	99	LAVEALSSLDGDLSGR		-0.189508	1601.64	801.826	1601.83	801.92	1.1.1.439.4	33.3141
71.39	sp|Q04447|KCRB_MOUSE	Creatine kinase B-type OS=Mus musculus GN=Ckb PE=1 SV=1	99	LAVEALSSLDGDLSGR		-0.16192	1601.66	801.839	1601.83	801.92	1.1.1.444.4	33.8742
71.39	sp|Q04447|KCRB_MOUSE	Creatine kinase B-type OS=Mus musculus GN=Ckb PE=1 SV=1	99	LAVEALSSLDGDLSGR		0.195266	1602.02	802.018	1601.83	801.92	1.1.1.448.3	34.2533
71.39	sp|Q04447|KCRB_MOUSE	Creatine kinase B-type OS=Mus musculus GN=Ckb PE=1 SV=1	99	LAVEALSSLDGDLSGR		-0.194147	1601.63	801.823	1601.83	801.92	1.1.1.450.4	34.4428
71.39	sp|Q04447|KCRB_MOUSE	Creatine kinase B-type OS=Mus musculus GN=Ckb PE=1 SV=1	99	LAVEALSSLDGDLSGR		-0.186334	1601.64	801.827	1601.83	801.92	1.1.1.454.4	34.8903
71.39	sp|Q04447|KCRB_MOUSE	Creatine kinase B-type OS=Mus musculus GN=Ckb PE=1 SV=1	99	LAVEALSSLDGDLSGR		-0.150933	1601.68	801.845	1601.83	801.92	1.1.1.458.4	35.3376
71.39	sp|Q04447|KCRB_MOUSE	Creatine kinase B-type OS=Mus musculus GN=Ckb PE=1 SV=1	99	LAVEALSSLDGDLSGR		-0.185358	1601.64	801.828	1601.83	801.92	1.1.1.466.4	36.1981
71.39	sp|Q04447|KCRB_MOUSE	Creatine kinase B-type OS=Mus musculus GN=Ckb PE=1 SV=1	99	LAVEALSSLDGDLSGR		-0.169976	1601.66	801.835	1601.83	801.92	1.1.1.474.4	36.9892
71.39	sp|Q04447|KCRB_MOUSE	Creatine kinase B-type OS=Mus musculus GN=Ckb PE=1 SV=1	99	LAVEALSSLDGDLSGR		-0.179132	1601.65	801.831	1601.83	801.92	1.1.1.476.4	37.2129
71.39	sp|Q04447|KCRB_MOUSE	Creatine kinase B-type OS=Mus musculus GN=Ckb PE=1 SV=1	99	LAVEALSSLDGDLSGR		-0.161187	1601.66	801.84	1601.83	801.92	1.1.1.512.4	40.5493
71.39	sp|Q04447|KCRB_MOUSE	Creatine kinase B-type OS=Mus musculus GN=Ckb PE=1 SV=1	99	LAVEALSSLDGDLSGR		-0.20257	1601.62	801.819	1601.83	801.92	1.1.1.478.4	37.4363
71.39	sp|Q04447|KCRB_MOUSE	Creatine kinase B-type OS=Mus musculus GN=Ckb PE=1 SV=1	99	LAVEALSSLDGDLSGR		-0.191949	1601.63	801.824	1601.83	801.92	1.1.1.502.4	39.5342
71.39	sp|Q04447|KCRB_MOUSE	Creatine kinase B-type OS=Mus musculus GN=Ckb PE=1 SV=1	99	LAVEALSSLDGDLSGR		-0.164727	1601.66	801.838	1601.83	801.92	1.1.1.462.4	35.7854
71.39	sp|Q04447|KCRB_MOUSE	Creatine kinase B-type OS=Mus musculus GN=Ckb PE=1 SV=1	99	LAVEALSSLDGDLSGR		-0.208307	1601.62	801.816	1601.83	801.92	1.1.1.479.4	37.5481
71.39	sp|Q04447|KCRB_MOUSE	Creatine kinase B-type OS=Mus musculus GN=Ckb PE=1 SV=1	99	LAVEALSSLDGDLSGR		-0.168389	1601.66	801.836	1601.83	801.92	1.1.1.477.4	37.3247
71.39	sp|Q04447|KCRB_MOUSE	Creatine kinase B-type OS=Mus musculus GN=Ckb PE=1 SV=1	99	LAVEALSSLDGDLSGR		-0.188409	1601.64	801.826	1601.83	801.92	1.1.1.592.4	47.5754
71.39	sp|Q04447|KCRB_MOUSE	Creatine kinase B-type OS=Mus musculus GN=Ckb PE=1 SV=1	99	LAVEALSSLDGDLSGR		-0.197931	1601.63	801.821	1601.83	801.92	1.1.1.569.4	45.4471
71.39	sp|Q04447|KCRB_MOUSE	Creatine kinase B-type OS=Mus musculus GN=Ckb PE=1 SV=1	99	LAVEALSSLDGDLSGR		-0.194391	1601.63	801.823	1601.83	801.92	1.1.1.555.4	44.0521
71.39	sp|Q04447|KCRB_MOUSE	Creatine kinase B-type OS=Mus musculus GN=Ckb PE=1 SV=1	99	LAVEALSSLDGDLSGR		0.0634272	1601.89	801.952	1601.83	801.92	1.1.1.521.3	41.4862
71.39	sp|Q04447|KCRB_MOUSE	Creatine kinase B-type OS=Mus musculus GN=Ckb PE=1 SV=1	99	LAVEALSSLDGDLSGR		0.138014	1601.96	801.989	1601.83	801.92	1.1.1.413.3	30.5059
71.39	sp|Q04447|KCRB_MOUSE	Creatine kinase B-type OS=Mus musculus GN=Ckb PE=1 SV=1	97.01	LAVEALSSLDGDLSGR		-0.170709	1601.66	801.835	1601.83	801.92	1.1.1.505.4	39.8352
71.39	sp|Q04447|KCRB_MOUSE	Creatine kinase B-type OS=Mus musculus GN=Ckb PE=1 SV=1	99	LEQGQAIDDLMPAQK	Oxidation(M)@11	0.0966314	1671.91	836.962	1671.81	836.914	1.1.1.355.3	24.3263
71.39	sp|Q04447|KCRB_MOUSE	Creatine kinase B-type OS=Mus musculus GN=Ckb PE=1 SV=1	99	LEQGQAIDDLMPAQK	Oxidation(M)@11	0.131788	1671.95	836.98	1671.81	836.914	1.1.1.357.3	24.481
71.39	sp|Q04447|KCRB_MOUSE	Creatine kinase B-type OS=Mus musculus GN=Ckb PE=1 SV=1	99	LEQGQAIDDLMPAQK	Oxidation(M)@11	0.174392	1671.99	837.001	1671.81	836.914	1.1.1.363.3	25.1175
71.39	sp|Q04447|KCRB_MOUSE	Creatine kinase B-type OS=Mus musculus GN=Ckb PE=1 SV=1	99	LEQGQAIDDLMPAQK	Dioxidation(M)@11	-0.0745763	1687.73	844.874	1687.81	844.912	1.1.1.364.4	25.2637
71.39	sp|Q04447|KCRB_MOUSE	Creatine kinase B-type OS=Mus musculus GN=Ckb PE=1 SV=1	97.8	LGFSEVELVQMVVDGVK	Deamidated(Q)@10; Oxidation(M)@11	-1.08604	1863.86	932.939	1864.95	933.482	1.1.1.440.3	33.3917
71.39	sp|Q04447|KCRB_MOUSE	Creatine kinase B-type OS=Mus musculus GN=Ckb PE=1 SV=1	76.25	LGFSEVELVQMVVDGVK	Deamidated(Q)@10; Oxidation(M)@11	-0.135209	1864.81	933.414	1864.95	933.482	1.1.1.441.3	33.5037
71.39	sp|Q04447|KCRB_MOUSE	Creatine kinase B-type OS=Mus musculus GN=Ckb PE=1 SV=1	99	LLIEMEQR	Oxidation(M)@5	0.0870044	1046.63	524.322	1046.54	524.279	1.1.1.348.3	23.5784
71.39	sp|Q04447|KCRB_MOUSE	Creatine kinase B-type OS=Mus musculus GN=Ckb PE=1 SV=1	99	LLIEMEQR		0.018583	1030.57	516.291	1030.55	516.281	1.1.1.376.4	26.4688
71.39	sp|Q04447|KCRB_MOUSE	Creatine kinase B-type OS=Mus musculus GN=Ckb PE=1 SV=1	99	LLIEMEQR	Oxidation(M)@5	0.0390298	1046.58	524.298	1046.54	524.279	1.1.1.351.3	23.9135
71.39	sp|Q04447|KCRB_MOUSE	Creatine kinase B-type OS=Mus musculus GN=Ckb PE=1 SV=1	98.36	LLIEMEQR		0.0112587	1030.56	516.287	1030.55	516.281	1.1.1.375.4	26.3567
71.39	sp|Q04447|KCRB_MOUSE	Creatine kinase B-type OS=Mus musculus GN=Ckb PE=1 SV=1	99	LLIEMEQRLEQGQAIDDLMPAQK	Deamidated(Q)@11; Oxidation(M)@19	-0.987207	2684.35	895.79	2685.34	896.119	1.1.1.403.4	29.4208
71.39	sp|Q04447|KCRB_MOUSE	Creatine kinase B-type OS=Mus musculus GN=Ckb PE=1 SV=1	98.89	LLIEMEQRLEQGQAIDDLMPAQK	Oxidation(M)@19	0.0449658	2684.4	895.806	2684.35	895.791	1.1.1.401.4	29.1969
71.39	sp|Q04447|KCRB_MOUSE	Creatine kinase B-type OS=Mus musculus GN=Ckb PE=1 SV=1	99	PFSNSHNTQK		-0.0346942	1158.51	580.261	1158.54	580.278	1.1.1.281.3	17.3242
71.39	sp|Q04447|KCRB_MOUSE	Creatine kinase B-type OS=Mus musculus GN=Ckb PE=1 SV=1	99	PFSNSHNTQK	Propionamide@N-term	-0.1462	1229.43	615.724	1229.58	615.797	1.1.1.284.4	17.6252
71.39	sp|Q04447|KCRB_MOUSE	Creatine kinase B-type OS=Mus musculus GN=Ckb PE=1 SV=1	99	PFSNSHNTQK	Propionamide@N-term	-0.16268	1229.42	615.715	1229.58	615.797	1.1.1.285.4	17.7371
71.39	sp|Q04447|KCRB_MOUSE	Creatine kinase B-type OS=Mus musculus GN=Ckb PE=1 SV=1	99	PFSNSHNTQK		-0.0284685	1158.51	580.264	1158.54	580.278	1.1.1.284.3	17.5908
71.39	sp|Q04447|KCRB_MOUSE	Creatine kinase B-type OS=Mus musculus GN=Ckb PE=1 SV=1	99	PFSNSHNTQK	Deamidated(N)@4	-0.00745741	1159.52	580.766	1159.53	580.77	1.1.1.289.3	18.1501
71.39	sp|Q04447|KCRB_MOUSE	Creatine kinase B-type OS=Mus musculus GN=Ckb PE=1 SV=1	98.43	PFSNSHNTQK		-0.0278581	1158.51	580.264	1158.54	580.278	1.1.1.285.3	17.7027
71.39	sp|Q04447|KCRB_MOUSE	Creatine kinase B-type OS=Mus musculus GN=Ckb PE=1 SV=1	99	VLTPELYAELR		0.063102	1302.78	652.398	1302.72	652.366	1.1.1.394.3	28.4478
71.39	sp|Q04447|KCRB_MOUSE	Creatine kinase B-type OS=Mus musculus GN=Ckb PE=1 SV=1	99	VLTPELYAELR		-1.40873	1301.31	651.662	1302.72	652.366	1.1.1.397.3	28.7488
71.39	sp|Q04447|KCRB_MOUSE	Creatine kinase B-type OS=Mus musculus GN=Ckb PE=1 SV=1	99	VLTPELYAELR		-1.44279	1301.28	651.645	1302.72	652.366	1.1.1.398.3	28.8608
71.39	sp|Q04447|KCRB_MOUSE	Creatine kinase B-type OS=Mus musculus GN=Ckb PE=1 SV=1	99	VLTPELYAELR		0.138665	1302.86	652.436	1302.72	652.366	1.1.1.400.3	29.0504
71.39	sp|Q04447|KCRB_MOUSE	Creatine kinase B-type OS=Mus musculus GN=Ckb PE=1 SV=1	99	VLTPELYAELR		0.0627357	1302.78	652.398	1302.72	652.366	1.1.1.401.3	29.1624
71.39	sp|Q04447|KCRB_MOUSE	Creatine kinase B-type OS=Mus musculus GN=Ckb PE=1 SV=1	99	VLTPELYAELR		0.0766521	1302.8	652.405	1302.72	652.366	1.1.1.403.3	29.3864
71.39	sp|Q04447|KCRB_MOUSE	Creatine kinase B-type OS=Mus musculus GN=Ckb PE=1 SV=1	99	VLTPELYAELR		0.02294	1302.74	652.378	1302.72	652.366	1.1.1.406.3	29.7218
71.39	sp|Q04447|KCRB_MOUSE	Creatine kinase B-type OS=Mus musculus GN=Ckb PE=1 SV=1	99	VLTPELYAELR		0.00243169	1302.72	652.368	1302.72	652.366	1.1.1.407.4	29.8684
71.39	sp|Q04447|KCRB_MOUSE	Creatine kinase B-type OS=Mus musculus GN=Ckb PE=1 SV=1	99	VLTPELYAELR		0.00291998	1302.72	652.368	1302.72	652.366	1.1.1.408.4	29.9805
71.39	sp|Q04447|KCRB_MOUSE	Creatine kinase B-type OS=Mus musculus GN=Ckb PE=1 SV=1	99	VLTPELYAELR		-0.0727652	1302.65	652.33	1302.72	652.366	1.1.1.411.4	30.3167
71.39	sp|Q04447|KCRB_MOUSE	Creatine kinase B-type OS=Mus musculus GN=Ckb PE=1 SV=1	99	VLTPELYAELR		-0.0766716	1302.64	652.328	1302.72	652.366	1.1.1.412.4	30.4288
71.39	sp|Q04447|KCRB_MOUSE	Creatine kinase B-type OS=Mus musculus GN=Ckb PE=1 SV=1	99	VLTPELYAELR		-0.137342	1302.58	652.298	1302.72	652.366	1.1.1.441.4	33.5381
71.39	sp|Q04447|KCRB_MOUSE	Creatine kinase B-type OS=Mus musculus GN=Ckb PE=1 SV=1	99	VLTPELYAELR		0.0408847	1302.76	652.387	1302.72	652.366	1.1.1.405.4	29.6448
71.39	sp|Q04447|KCRB_MOUSE	Creatine kinase B-type OS=Mus musculus GN=Ckb PE=1 SV=1	99	VLTPELYAELR		-0.0744743	1302.64	652.329	1302.72	652.366	1.1.1.418.4	31.066
71.39	sp|Q04447|KCRB_MOUSE	Creatine kinase B-type OS=Mus musculus GN=Ckb PE=1 SV=1	99	VLTPELYAELR		-0.0943722	1302.62	652.319	1302.72	652.366	1.1.1.420.4	31.29
71.39	sp|Q04447|KCRB_MOUSE	Creatine kinase B-type OS=Mus musculus GN=Ckb PE=1 SV=1	99	VLTPELYAELR		0.235835	1302.95	652.484	1302.72	652.366	1.1.1.454.3	34.8559
71.39	sp|Q04447|KCRB_MOUSE	Creatine kinase B-type OS=Mus musculus GN=Ckb PE=1 SV=1	99	VLTPELYAELR		-0.135511	1302.58	652.299	1302.72	652.366	1.1.1.442.4	33.6502
71.39	sp|Q04447|KCRB_MOUSE	Creatine kinase B-type OS=Mus musculus GN=Ckb PE=1 SV=1	99	VLTPELYAELR		0.221675	1302.94	652.477	1302.72	652.366	1.1.1.464.3	35.9743
71.39	sp|Q04447|KCRB_MOUSE	Creatine kinase B-type OS=Mus musculus GN=Ckb PE=1 SV=1	99	VLTPELYAELR		0.228267	1302.95	652.481	1302.72	652.366	1.1.1.467.3	36.2755
71.39	sp|Q04447|KCRB_MOUSE	Creatine kinase B-type OS=Mus musculus GN=Ckb PE=1 SV=1	99	VLTPELYAELR		0.211909	1302.93	652.472	1302.72	652.366	1.1.1.444.3	33.8397
71.39	sp|Q04447|KCRB_MOUSE	Creatine kinase B-type OS=Mus musculus GN=Ckb PE=1 SV=1	99	VLTPELYAELR		0.159906	1302.88	652.446	1302.72	652.366	1.1.1.465.3	36.0862
71.39	sp|Q04447|KCRB_MOUSE	Creatine kinase B-type OS=Mus musculus GN=Ckb PE=1 SV=1	99	VLTPELYAELR		-0.154676	1302.56	652.289	1302.72	652.366	1.1.1.446.4	34.0638
71.39	sp|Q04447|KCRB_MOUSE	Creatine kinase B-type OS=Mus musculus GN=Ckb PE=1 SV=1	99	VLTPELYAELR		0.187861	1302.91	652.46	1302.72	652.366	1.1.1.458.3	35.3031
71.39	sp|Q04447|KCRB_MOUSE	Creatine kinase B-type OS=Mus musculus GN=Ckb PE=1 SV=1	99	VLTPELYAELR		-0.0699576	1302.65	652.332	1302.72	652.366	1.1.1.409.3	30.0581
71.39	sp|Q04447|KCRB_MOUSE	Creatine kinase B-type OS=Mus musculus GN=Ckb PE=1 SV=1	99	VLTPELYAELR		-0.16432	1302.55	652.284	1302.72	652.366	1.1.1.451.4	34.5544
71.39	sp|Q04447|KCRB_MOUSE	Creatine kinase B-type OS=Mus musculus GN=Ckb PE=1 SV=1	99	VLTPELYAELR		0.220454	1302.94	652.477	1302.72	652.366	1.1.1.461.3	35.639
71.39	sp|Q04447|KCRB_MOUSE	Creatine kinase B-type OS=Mus musculus GN=Ckb PE=1 SV=1	99	VLTPELYAELR		-0.147718	1302.57	652.293	1302.72	652.366	1.1.1.436.4	32.9781
71.39	sp|Q04447|KCRB_MOUSE	Creatine kinase B-type OS=Mus musculus GN=Ckb PE=1 SV=1	99	VLTPELYAELR		0.212519	1302.93	652.473	1302.72	652.366	1.1.1.481.3	37.7373
71.39	sp|Q04447|KCRB_MOUSE	Creatine kinase B-type OS=Mus musculus GN=Ckb PE=1 SV=1	99	VLTPELYAELR		-0.162733	1302.56	652.285	1302.72	652.366	1.1.1.542.4	42.8038
71.39	sp|Q04447|KCRB_MOUSE	Creatine kinase B-type OS=Mus musculus GN=Ckb PE=1 SV=1	99	VLTPELYAELR		-0.152723	1302.57	652.29	1302.72	652.366	1.1.1.449.4	34.3653
71.39	sp|Q04447|KCRB_MOUSE	Creatine kinase B-type OS=Mus musculus GN=Ckb PE=1 SV=1	99	VLTPELYAELR		0.174432	1302.89	652.454	1302.72	652.366	1.1.1.475.3	37.0666
71.39	sp|Q04447|KCRB_MOUSE	Creatine kinase B-type OS=Mus musculus GN=Ckb PE=1 SV=1	99	VLTPELYAELR		0.191645	1302.91	652.462	1302.72	652.366	1.1.1.513.3	40.6266
71.39	sp|Q04447|KCRB_MOUSE	Creatine kinase B-type OS=Mus musculus GN=Ckb PE=1 SV=1	99	VLTPELYAELR		0.644902	1303.36	652.689	1302.72	652.366	1.1.1.415.3	30.7301
71.39	sp|Q04447|KCRB_MOUSE	Creatine kinase B-type OS=Mus musculus GN=Ckb PE=1 SV=1	99	VLTPELYAELR		0.194086	1302.91	652.463	1302.72	652.366	1.1.1.495.3	38.9239
71.39	sp|Q04447|KCRB_MOUSE	Creatine kinase B-type OS=Mus musculus GN=Ckb PE=1 SV=1	99	VLTPELYAELR		0.215693	1302.93	652.474	1302.72	652.366	1.1.1.460.3	35.527
71.39	sp|Q04447|KCRB_MOUSE	Creatine kinase B-type OS=Mus musculus GN=Ckb PE=1 SV=1	99	VLTPELYAELR		0.220942	1302.94	652.477	1302.72	652.366	1.1.1.463.3	35.8628
71.39	sp|Q04447|KCRB_MOUSE	Creatine kinase B-type OS=Mus musculus GN=Ckb PE=1 SV=1	98.95	VLTPELYAELR		0.19665	1302.92	652.465	1302.72	652.366	1.1.1.476.3	37.1785
71.39	sp|Q04447|KCRB_MOUSE	Creatine kinase B-type OS=Mus musculus GN=Ckb PE=1 SV=1	98.91	VLTPELYAELR		0.226313	1302.94	652.48	1302.72	652.366	1.1.1.471.3	36.6198
71.39	sp|Q04447|KCRB_MOUSE	Creatine kinase B-type OS=Mus musculus GN=Ckb PE=1 SV=1	98.88	VLTPELYAELR		0.163324	1302.88	652.448	1302.72	652.366	1.1.1.520.3	41.3746
71.39	sp|Q04447|KCRB_MOUSE	Creatine kinase B-type OS=Mus musculus GN=Ckb PE=1 SV=1	98.86	VLTPELYAELR		0.176508	1302.89	652.455	1302.72	652.366	1.1.1.473.3	36.8429
71.39	sp|Q04447|KCRB_MOUSE	Creatine kinase B-type OS=Mus musculus GN=Ckb PE=1 SV=1	98.86	VLTPELYAELR		0.189447	1302.91	652.461	1302.72	652.366	1.1.1.474.3	36.9547
71.39	sp|Q04447|KCRB_MOUSE	Creatine kinase B-type OS=Mus musculus GN=Ckb PE=1 SV=1	98.72	VLTPELYAELR		-0.109143	1302.61	652.312	1302.72	652.366	1.1.1.410.3	30.1702
71.39	sp|Q04447|KCRB_MOUSE	Creatine kinase B-type OS=Mus musculus GN=Ckb PE=1 SV=1	98.58	VLTPELYAELR		0.209834	1302.93	652.471	1302.72	652.366	1.1.1.479.3	37.5137
71.39	sp|Q04447|KCRB_MOUSE	Creatine kinase B-type OS=Mus musculus GN=Ckb PE=1 SV=1	98.57	VLTPELYAELR		-0.132703	1302.59	652.3	1302.72	652.366	1.1.1.443.4	33.7622
71.39	sp|Q04447|KCRB_MOUSE	Creatine kinase B-type OS=Mus musculus GN=Ckb PE=1 SV=1	97.93	VLTPELYAELR		0.169672	1302.89	652.451	1302.72	652.366	1.1.1.488.3	38.3135
71.39	sp|Q04447|KCRB_MOUSE	Creatine kinase B-type OS=Mus musculus GN=Ckb PE=1 SV=1	97.47	VLTPELYAELR		-0.183119	1302.54	652.275	1302.72	652.366	1.1.1.490.4	38.5029
71.39	sp|Q04447|KCRB_MOUSE	Creatine kinase B-type OS=Mus musculus GN=Ckb PE=1 SV=1	97.42	VLTPELYAELR		0.65833	1303.38	652.696	1302.72	652.366	1.1.1.417.3	30.9195
71.39	sp|Q04447|KCRB_MOUSE	Creatine kinase B-type OS=Mus musculus GN=Ckb PE=1 SV=1	96.83	VLTPELYAELR		0.226924	1302.95	652.48	1302.72	652.366	1.1.1.453.3	34.7439
71.39	sp|Q04447|KCRB_MOUSE	Creatine kinase B-type OS=Mus musculus GN=Ckb PE=1 SV=1	95.55	VLTPELYAELR		0.23083	1302.95	652.482	1302.72	652.366	1.1.1.456.3	35.0791
19.92	sp|P00760|TRY1_BOVIN	Cationic trypsin OS=Bos taurus PE=1 SV=3	99	LKSAASLNSR		-0.117543	1045.47	523.742	1045.59	523.801	1.1.1.310.4	20.0164
19.92	sp|P00760|TRY1_BOVIN	Cationic trypsin OS=Bos taurus PE=1 SV=3	99	SIVHPSYNSNTLNNDIMLIK		-0.00276472	2272.15	758.39	2272.15	758.391	1.1.1.399.3	28.9728
19.92	sp|P00760|TRY1_BOVIN	Cationic trypsin OS=Bos taurus PE=1 SV=3	99	SSGTSYPDVLK		-0.0461237	1152.52	577.267	1152.57	577.29	1.1.1.359.3	24.7047
19.92	sp|P00760|TRY1_BOVIN	Cationic trypsin OS=Bos taurus PE=1 SV=3	99	SIVHPSYNSNTLNNDIMLIK		0.0171942	2272.17	758.397	2272.15	758.391	1.1.1.397.4	28.7832
19.92	sp|P00760|TRY1_BOVIN	Cationic trypsin OS=Bos taurus PE=1 SV=3	99	SIVHPSYNSNTLNNDIMLIK		0.041914	2272.19	758.405	2272.15	758.391	1.1.1.398.4	28.8953
19.92	sp|P00760|TRY1_BOVIN	Cationic trypsin OS=Bos taurus PE=1 SV=3	99	SIVHPSYNSNTLNNDIMLIK		0.0170111	2272.17	758.397	2272.15	758.391	1.1.1.400.4	29.0849
19.92	sp|P00760|TRY1_BOVIN	Cationic trypsin OS=Bos taurus PE=1 SV=3	99	SIVHPSYNSNTLNNDIMLIK	Oxidation(M)@17	-0.135458	2288.01	763.678	2288.15	763.723	1.1.1.391.3	28.1116
19.92	sp|P00760|TRY1_BOVIN	Cationic trypsin OS=Bos taurus PE=1 SV=3	99	SSGTSYPDVLK		-0.0141405	1152.55	577.283	1152.57	577.29	1.1.1.362.3	25.04
19.92	sp|P00760|TRY1_BOVIN	Cationic trypsin OS=Bos taurus PE=1 SV=3	99	SSGTSYPDVLK		-0.0151171	1152.55	577.283	1152.57	577.29	1.1.1.363.4	25.1519
19.92	sp|P00760|TRY1_BOVIN	Cationic trypsin OS=Bos taurus PE=1 SV=3	99	SSGTSYPDVLK		0.00710016	1152.57	577.294	1152.57	577.29	1.1.1.360.4	24.8506
19.92	sp|P00760|TRY1_BOVIN	Cationic trypsin OS=Bos taurus PE=1 SV=3	99	SSGTSYPDVLK		-0.0395317	1152.53	577.271	1152.57	577.29	1.1.1.361.3	24.9281
3.371	sp|P35527|K1C9_HUMAN	Keratin, type I cytoskeletal 9 OS=Homo sapiens GN=KRT9 PE=1 SV=3	99	FSSSGGGGGGGR		-0.194164	981.232	491.623	981.426	491.72	1.1.1.281.4	17.3586
13.51	sp|P04264|K2C1_HUMAN; sp|A5A6M6|K2C1_PANTR	Keratin, type II cytoskeletal 1 OS=Homo sapiens GN=KRT1 PE=1 SV=6; Keratin, type II cytoskeletal 1 OS=Pan troglodytes GN=KRT1 PE=1 SV=1	98.57	GSGGGSSGGSIGGR		-0.209654	1091.29	546.65	1091.5	546.755	1.1.1.287.4	17.9609
Spot3
%Cov	Accessions	Names	Conf	Sequence	Modifications	dMass	Prec MW	Prec m/z	Theor MW	Theor m/z	Spectrum	Retention time (min)
60	sp|P62874|GBB1_MOUSE; sp|P62873|GBB1_HUMAN; sp|P62872|GBB1_CANFA; sp|P62871|GBB1_BOVIN; sp|P54311|GBB1_RAT	Guanine nucleotide-binding protein G(I)/G(S)/G(T) subunit beta-1 OS=Mus musculus GN=Gnb1 PE=1 SV=3; Guanine nucleotide-binding protein G(I)/G(S)/G(T) subunit beta-1 OS=Homo sapiens GN=GNB1 PE=1 SV=3; Guanine nucleotide-binding protein G(I)/G(S)/G(T) subunit beta-1 OS=Canis familiaris GN=GNB1 PE=2 SV=3; Guanine nucleotide-binding protein G(I)/G(S)/G(T) subunit beta-1 OS=Bos taurus GN=GNB1 PE=1 SV=…	99	ACADATLSQITNNIDPVGR	Carbamidomethyl(C)@2	-0.0274053	2014.95	1008.48	2014.97	1008.49	1.1.1.416.4	28.7695
60	sp|P62874|GBB1_MOUSE; sp|P62873|GBB1_HUMAN; sp|P62872|GBB1_CANFA; sp|P62871|GBB1_BOVIN; sp|P54311|GBB1_RAT	Guanine nucleotide-binding protein G(I)/G(S)/G(T) subunit beta-1 OS=Mus musculus GN=Gnb1 PE=1 SV=3; Guanine nucleotide-binding protein G(I)/G(S)/G(T) subunit beta-1 OS=Homo sapiens GN=GNB1 PE=1 SV=3; Guanine nucleotide-binding protein G(I)/G(S)/G(T) subunit beta-1 OS=Canis familiaris GN=GNB1 PE=2 SV=3; Guanine nucleotide-binding protein G(I)/G(S)/G(T) subunit beta-1 OS=Bos taurus GN=GNB1 PE=1 SV=…	99	ADQELMTYSHDNIICGITSVSFSK	Carbamidomethyl(C)@15	0.0948867	2715.35	906.123	2715.25	906.091	1.1.1.431.4	30.4197
60	sp|P62874|GBB1_MOUSE; sp|P62873|GBB1_HUMAN; sp|P62872|GBB1_CANFA; sp|P62871|GBB1_BOVIN; sp|P54311|GBB1_RAT	Guanine nucleotide-binding protein G(I)/G(S)/G(T) subunit beta-1 OS=Mus musculus GN=Gnb1 PE=1 SV=3; Guanine nucleotide-binding protein G(I)/G(S)/G(T) subunit beta-1 OS=Homo sapiens GN=GNB1 PE=1 SV=3; Guanine nucleotide-binding protein G(I)/G(S)/G(T) subunit beta-1 OS=Canis familiaris GN=GNB1 PE=2 SV=3; Guanine nucleotide-binding protein G(I)/G(S)/G(T) subunit beta-1 OS=Bos taurus GN=GNB1 PE=1 SV=…	99	AGVLAGHDNR		-0.0803004	1008.43	505.222	1008.51	505.262	1.1.1.319.3	19.9889
60	sp|P62874|GBB1_MOUSE; sp|P62873|GBB1_HUMAN; sp|P62872|GBB1_CANFA; sp|P62871|GBB1_BOVIN; sp|P54311|GBB1_RAT	Guanine nucleotide-binding protein G(I)/G(S)/G(T) subunit beta-1 OS=Mus musculus GN=Gnb1 PE=1 SV=3; Guanine nucleotide-binding protein G(I)/G(S)/G(T) subunit beta-1 OS=Homo sapiens GN=GNB1 PE=1 SV=3; Guanine nucleotide-binding protein G(I)/G(S)/G(T) subunit beta-1 OS=Canis familiaris GN=GNB1 PE=2 SV=3; Guanine nucleotide-binding protein G(I)/G(S)/G(T) subunit beta-1 OS=Bos taurus GN=GNB1 PE=1 SV=…	99	ELAGHTGYLSCCR	Carbamidomethyl(C)@11; Carbamidomethyl(C)@12	-0.0375023	1522.63	762.321	1522.67	762.34	1.1.1.355.4	23.0581
60	sp|P62874|GBB1_MOUSE; sp|P62873|GBB1_HUMAN; sp|P62872|GBB1_CANFA; sp|P62871|GBB1_BOVIN; sp|P54311|GBB1_RAT	Guanine nucleotide-binding protein G(I)/G(S)/G(T) subunit beta-1 OS=Mus musculus GN=Gnb1 PE=1 SV=3; Guanine nucleotide-binding protein G(I)/G(S)/G(T) subunit beta-1 OS=Homo sapiens GN=GNB1 PE=1 SV=3; Guanine nucleotide-binding protein G(I)/G(S)/G(T) subunit beta-1 OS=Canis familiaris GN=GNB1 PE=2 SV=3; Guanine nucleotide-binding protein G(I)/G(S)/G(T) subunit beta-1 OS=Bos taurus GN=GNB1 PE=1 SV=…	99	KACADATLSQITNNIDPVGR	Carbamidomethyl(C)@3	0.102317	2143.17	715.398	2143.07	715.364	1.1.1.413.3	28.3981
60	sp|P62874|GBB1_MOUSE; sp|P62873|GBB1_HUMAN; sp|P62872|GBB1_CANFA; sp|P62871|GBB1_BOVIN; sp|P54311|GBB1_RAT	Guanine nucleotide-binding protein G(I)/G(S)/G(T) subunit beta-1 OS=Mus musculus GN=Gnb1 PE=1 SV=3; Guanine nucleotide-binding protein G(I)/G(S)/G(T) subunit beta-1 OS=Homo sapiens GN=GNB1 PE=1 SV=3; Guanine nucleotide-binding protein G(I)/G(S)/G(T) subunit beta-1 OS=Canis familiaris GN=GNB1 PE=2 SV=3; Guanine nucleotide-binding protein G(I)/G(S)/G(T) subunit beta-1 OS=Bos taurus GN=GNB1 PE=1 SV=…	99	LFVSGACDASAK	Carbamidomethyl(C)@7	-0.153245	1224.43	613.221	1224.58	613.298	1.1.1.396.3	26.6254
60	sp|P62874|GBB1_MOUSE; sp|P62873|GBB1_HUMAN; sp|P62872|GBB1_CANFA; sp|P62871|GBB1_BOVIN; sp|P54311|GBB1_RAT	Guanine nucleotide-binding protein G(I)/G(S)/G(T) subunit beta-1 OS=Mus musculus GN=Gnb1 PE=1 SV=3; Guanine nucleotide-binding protein G(I)/G(S)/G(T) subunit beta-1 OS=Homo sapiens GN=GNB1 PE=1 SV=3; Guanine nucleotide-binding protein G(I)/G(S)/G(T) subunit beta-1 OS=Canis familiaris GN=GNB1 PE=2 SV=3; Guanine nucleotide-binding protein G(I)/G(S)/G(T) subunit beta-1 OS=Bos taurus GN=GNB1 PE=1 SV=…	99	LFVSGACDASAKLWDVR	Carbamidomethyl(C)@7	0.00981521	1893.95	632.324	1893.94	632.321	1.1.1.421.4	29.2974
60	sp|P62874|GBB1_MOUSE; sp|P62873|GBB1_HUMAN; sp|P62872|GBB1_CANFA; sp|P62871|GBB1_BOVIN; sp|P54311|GBB1_RAT	Guanine nucleotide-binding protein G(I)/G(S)/G(T) subunit beta-1 OS=Mus musculus GN=Gnb1 PE=1 SV=3; Guanine nucleotide-binding protein G(I)/G(S)/G(T) subunit beta-1 OS=Homo sapiens GN=GNB1 PE=1 SV=3; Guanine nucleotide-binding protein G(I)/G(S)/G(T) subunit beta-1 OS=Canis familiaris GN=GNB1 PE=2 SV=3; Guanine nucleotide-binding protein G(I)/G(S)/G(T) subunit beta-1 OS=Bos taurus GN=GNB1 PE=1 SV=…	99	LIIWDSYTTNK		0.0603941	1352.76	677.386	1352.7	677.356	1.1.1.415.4	28.657
60	sp|P62874|GBB1_MOUSE; sp|P62873|GBB1_HUMAN; sp|P62872|GBB1_CANFA; sp|P62871|GBB1_BOVIN; sp|P54311|GBB1_RAT	Guanine nucleotide-binding protein G(I)/G(S)/G(T) subunit beta-1 OS=Mus musculus GN=Gnb1 PE=1 SV=3; Guanine nucleotide-binding protein G(I)/G(S)/G(T) subunit beta-1 OS=Homo sapiens GN=GNB1 PE=1 SV=3; Guanine nucleotide-binding protein G(I)/G(S)/G(T) subunit beta-1 OS=Canis familiaris GN=GNB1 PE=2 SV=3; Guanine nucleotide-binding protein G(I)/G(S)/G(T) subunit beta-1 OS=Bos taurus GN=GNB1 PE=1 SV=…	99	LIIWDSYTTNKVHAIPLR	Deamidated(N)@10	0.826191	2140.99	714.672	2140.17	714.397	1.1.1.421.3	29.263
60	sp|P62874|GBB1_MOUSE; sp|P62873|GBB1_HUMAN; sp|P62872|GBB1_CANFA; sp|P62871|GBB1_BOVIN; sp|P54311|GBB1_RAT	Guanine nucleotide-binding protein G(I)/G(S)/G(T) subunit beta-1 OS=Mus musculus GN=Gnb1 PE=1 SV=3; Guanine nucleotide-binding protein G(I)/G(S)/G(T) subunit beta-1 OS=Homo sapiens GN=GNB1 PE=1 SV=3; Guanine nucleotide-binding protein G(I)/G(S)/G(T) subunit beta-1 OS=Canis familiaris GN=GNB1 PE=2 SV=3; Guanine nucleotide-binding protein G(I)/G(S)/G(T) subunit beta-1 OS=Bos taurus GN=GNB1 PE=1 SV=…	99	LLVSASQDGK		-0.0513708	1016.5	509.257	1016.55	509.282	1.1.1.346.3	22.2563
60	sp|P62874|GBB1_MOUSE; sp|P62873|GBB1_HUMAN; sp|P62872|GBB1_CANFA; sp|P62871|GBB1_BOVIN; sp|P54311|GBB1_RAT	Guanine nucleotide-binding protein G(I)/G(S)/G(T) subunit beta-1 OS=Mus musculus GN=Gnb1 PE=1 SV=3; Guanine nucleotide-binding protein G(I)/G(S)/G(T) subunit beta-1 OS=Homo sapiens GN=GNB1 PE=1 SV=3; Guanine nucleotide-binding protein G(I)/G(S)/G(T) subunit beta-1 OS=Canis familiaris GN=GNB1 PE=2 SV=3; Guanine nucleotide-binding protein G(I)/G(S)/G(T) subunit beta-1 OS=Bos taurus GN=GNB1 PE=1 SV=…	99	QTFTGHESDINAICFFPNGNAFATGSDDATCR	Gln->pyro-Glu@N-term; Carbamidomethyl(C)@14; Deamidated(N)@20; Carbamidomethyl(C)@31	-0.853333	3503.61	1168.88	3504.46	1169.16	1.1.1.439.3	31.2487
60	sp|P62874|GBB1_MOUSE; sp|P62873|GBB1_HUMAN; sp|P62872|GBB1_CANFA; sp|P62871|GBB1_BOVIN; sp|P54311|GBB1_RAT	Guanine nucleotide-binding protein G(I)/G(S)/G(T) subunit beta-1 OS=Mus musculus GN=Gnb1 PE=1 SV=3; Guanine nucleotide-binding protein G(I)/G(S)/G(T) subunit beta-1 OS=Homo sapiens GN=GNB1 PE=1 SV=3; Guanine nucleotide-binding protein G(I)/G(S)/G(T) subunit beta-1 OS=Canis familiaris GN=GNB1 PE=2 SV=3; Guanine nucleotide-binding protein G(I)/G(S)/G(T) subunit beta-1 OS=Bos taurus GN=GNB1 PE=1 SV=…	99	SELDQLRQEAEQLK	Protein Terminal Acetyl@N-term	0.0196144	1727.89	864.952	1727.87	864.942	1.1.1.422.3	29.3747
60	sp|P62874|GBB1_MOUSE; sp|P62873|GBB1_HUMAN; sp|P62872|GBB1_CANFA; sp|P62871|GBB1_BOVIN; sp|P54311|GBB1_RAT	Guanine nucleotide-binding protein G(I)/G(S)/G(T) subunit beta-1 OS=Mus musculus GN=Gnb1 PE=1 SV=3; Guanine nucleotide-binding protein G(I)/G(S)/G(T) subunit beta-1 OS=Homo sapiens GN=GNB1 PE=1 SV=3; Guanine nucleotide-binding protein G(I)/G(S)/G(T) subunit beta-1 OS=Canis familiaris GN=GNB1 PE=2 SV=3; Guanine nucleotide-binding protein G(I)/G(S)/G(T) subunit beta-1 OS=Bos taurus GN=GNB1 PE=1 SV=…	99	SELDQLRQEAEQLKNQIR	Protein Terminal Acetyl@N-term	-0.128232	2239.03	747.35	2239.16	747.393	1.1.1.433.3	30.6098
60	sp|P62874|GBB1_MOUSE; sp|P62873|GBB1_HUMAN; sp|P62872|GBB1_CANFA; sp|P62871|GBB1_BOVIN; sp|P54311|GBB1_RAT	Guanine nucleotide-binding protein G(I)/G(S)/G(T) subunit beta-1 OS=Mus musculus GN=Gnb1 PE=1 SV=3; Guanine nucleotide-binding protein G(I)/G(S)/G(T) subunit beta-1 OS=Homo sapiens GN=GNB1 PE=1 SV=3; Guanine nucleotide-binding protein G(I)/G(S)/G(T) subunit beta-1 OS=Canis familiaris GN=GNB1 PE=2 SV=3; Guanine nucleotide-binding protein G(I)/G(S)/G(T) subunit beta-1 OS=Bos taurus GN=GNB1 PE=1 SV=…	99	VSCLGVTDDGMAVATGSWDSFLK	Carbamidomethyl(C)@3	-0.101377	2415.01	1208.51	2415.11	1208.56	1.1.1.450.4	32.3125
60	sp|P62874|GBB1_MOUSE; sp|P62873|GBB1_HUMAN; sp|P62872|GBB1_CANFA; sp|P62871|GBB1_BOVIN; sp|P54311|GBB1_RAT	Guanine nucleotide-binding protein G(I)/G(S)/G(T) subunit beta-1 OS=Mus musculus GN=Gnb1 PE=1 SV=3; Guanine nucleotide-binding protein G(I)/G(S)/G(T) subunit beta-1 OS=Homo sapiens GN=GNB1 PE=1 SV=3; Guanine nucleotide-binding protein G(I)/G(S)/G(T) subunit beta-1 OS=Canis familiaris GN=GNB1 PE=2 SV=3; Guanine nucleotide-binding protein G(I)/G(S)/G(T) subunit beta-1 OS=Bos taurus GN=GNB1 PE=1 SV=…	99	ADQELMTYSHDNIICGITSVSFSK	Oxidation(M)@6; Carbamidomethyl(C)@15	-0.0781729	2731.17	911.397	2731.25	911.423	1.1.1.427.3	29.9368
60	sp|P62874|GBB1_MOUSE; sp|P62873|GBB1_HUMAN; sp|P62872|GBB1_CANFA; sp|P62871|GBB1_BOVIN; sp|P54311|GBB1_RAT	Guanine nucleotide-binding protein G(I)/G(S)/G(T) subunit beta-1 OS=Mus musculus GN=Gnb1 PE=1 SV=3; Guanine nucleotide-binding protein G(I)/G(S)/G(T) subunit beta-1 OS=Homo sapiens GN=GNB1 PE=1 SV=3; Guanine nucleotide-binding protein G(I)/G(S)/G(T) subunit beta-1 OS=Canis familiaris GN=GNB1 PE=2 SV=3; Guanine nucleotide-binding protein G(I)/G(S)/G(T) subunit beta-1 OS=Bos taurus GN=GNB1 PE=1 SV=…	99	ADQELMTYSHDNIICGITSVSFSK	Oxidation(M)@6; Carbamidomethyl(C)@15	0.015207	2731.26	911.428	2731.25	911.423	1.1.1.428.3	30.0488
60	sp|P62874|GBB1_MOUSE; sp|P62873|GBB1_HUMAN; sp|P62872|GBB1_CANFA; sp|P62871|GBB1_BOVIN; sp|P54311|GBB1_RAT	Guanine nucleotide-binding protein G(I)/G(S)/G(T) subunit beta-1 OS=Mus musculus GN=Gnb1 PE=1 SV=3; Guanine nucleotide-binding protein G(I)/G(S)/G(T) subunit beta-1 OS=Homo sapiens GN=GNB1 PE=1 SV=3; Guanine nucleotide-binding protein G(I)/G(S)/G(T) subunit beta-1 OS=Canis familiaris GN=GNB1 PE=2 SV=3; Guanine nucleotide-binding protein G(I)/G(S)/G(T) subunit beta-1 OS=Bos taurus GN=GNB1 PE=1 SV=…	99	ADQELMTYSHDNIICGITSVSFSK	Carbamidomethyl(C)@15	0.00535179	2715.26	906.093	2715.25	906.091	1.1.1.432.4	30.532
60	sp|P62874|GBB1_MOUSE; sp|P62873|GBB1_HUMAN; sp|P62872|GBB1_CANFA; sp|P62871|GBB1_BOVIN; sp|P54311|GBB1_RAT	Guanine nucleotide-binding protein G(I)/G(S)/G(T) subunit beta-1 OS=Mus musculus GN=Gnb1 PE=1 SV=3; Guanine nucleotide-binding protein G(I)/G(S)/G(T) subunit beta-1 OS=Homo sapiens GN=GNB1 PE=1 SV=3; Guanine nucleotide-binding protein G(I)/G(S)/G(T) subunit beta-1 OS=Canis familiaris GN=GNB1 PE=2 SV=3; Guanine nucleotide-binding protein G(I)/G(S)/G(T) subunit beta-1 OS=Bos taurus GN=GNB1 PE=1 SV=…	99	ADQELMTYSHDNIICGITSVSFSK	Oxidation(M)@6; Deamidated(N)@12; Carbamidomethyl(C)@15	-1.06695	2731.16	911.395	2732.23	911.751	1.1.1.426.3	29.8243
60	sp|P62874|GBB1_MOUSE; sp|P62873|GBB1_HUMAN; sp|P62872|GBB1_CANFA; sp|P62871|GBB1_BOVIN; sp|P54311|GBB1_RAT	Guanine nucleotide-binding protein G(I)/G(S)/G(T) subunit beta-1 OS=Mus musculus GN=Gnb1 PE=1 SV=3; Guanine nucleotide-binding protein G(I)/G(S)/G(T) subunit beta-1 OS=Homo sapiens GN=GNB1 PE=1 SV=3; Guanine nucleotide-binding protein G(I)/G(S)/G(T) subunit beta-1 OS=Canis familiaris GN=GNB1 PE=2 SV=3; Guanine nucleotide-binding protein G(I)/G(S)/G(T) subunit beta-1 OS=Bos taurus GN=GNB1 PE=1 SV=…	99	ADQELMTYSHDNIICGITSVSFSK	Oxidation(M)@6; Carbamidomethyl(C)@15	0.00550286	2731.25	911.425	2731.25	911.423	1.1.1.425.3	29.7118
60	sp|P62874|GBB1_MOUSE; sp|P62873|GBB1_HUMAN; sp|P62872|GBB1_CANFA; sp|P62871|GBB1_BOVIN; sp|P54311|GBB1_RAT	Guanine nucleotide-binding protein G(I)/G(S)/G(T) subunit beta-1 OS=Mus musculus GN=Gnb1 PE=1 SV=3; Guanine nucleotide-binding protein G(I)/G(S)/G(T) subunit beta-1 OS=Homo sapiens GN=GNB1 PE=1 SV=3; Guanine nucleotide-binding protein G(I)/G(S)/G(T) subunit beta-1 OS=Canis familiaris GN=GNB1 PE=2 SV=3; Guanine nucleotide-binding protein G(I)/G(S)/G(T) subunit beta-1 OS=Bos taurus GN=GNB1 PE=1 SV=…	98.76	ADQELMTYSHDNIICGITSVSFSK	Oxidation(M)@6; Carbamidomethyl(C)@15	-0.119004	2731.13	911.383	2731.25	911.423	1.1.1.429.4	30.1956
60	sp|P62874|GBB1_MOUSE; sp|P62873|GBB1_HUMAN; sp|P62872|GBB1_CANFA; sp|P62871|GBB1_BOVIN; sp|P54311|GBB1_RAT	Guanine nucleotide-binding protein G(I)/G(S)/G(T) subunit beta-1 OS=Mus musculus GN=Gnb1 PE=1 SV=3; Guanine nucleotide-binding protein G(I)/G(S)/G(T) subunit beta-1 OS=Homo sapiens GN=GNB1 PE=1 SV=3; Guanine nucleotide-binding protein G(I)/G(S)/G(T) subunit beta-1 OS=Canis familiaris GN=GNB1 PE=2 SV=3; Guanine nucleotide-binding protein G(I)/G(S)/G(T) subunit beta-1 OS=Bos taurus GN=GNB1 PE=1 SV=…	99	AGVLAGHDNR		1.27243	1009.78	505.899	1008.51	505.262	1.1.1.321.3	20.2126
60	sp|P62874|GBB1_MOUSE; sp|P62873|GBB1_HUMAN; sp|P62872|GBB1_CANFA; sp|P62871|GBB1_BOVIN; sp|P54311|GBB1_RAT	Guanine nucleotide-binding protein G(I)/G(S)/G(T) subunit beta-1 OS=Mus musculus GN=Gnb1 PE=1 SV=3; Guanine nucleotide-binding protein G(I)/G(S)/G(T) subunit beta-1 OS=Homo sapiens GN=GNB1 PE=1 SV=3; Guanine nucleotide-binding protein G(I)/G(S)/G(T) subunit beta-1 OS=Canis familiaris GN=GNB1 PE=2 SV=3; Guanine nucleotide-binding protein G(I)/G(S)/G(T) subunit beta-1 OS=Bos taurus GN=GNB1 PE=1 SV=…	99	AGVLAGHDNR		0.341069	1008.85	505.433	1008.51	505.262	1.1.1.312.3	19.3436
60	sp|P62874|GBB1_MOUSE; sp|P62873|GBB1_HUMAN; sp|P62872|GBB1_CANFA; sp|P62871|GBB1_BOVIN; sp|P54311|GBB1_RAT	Guanine nucleotide-binding protein G(I)/G(S)/G(T) subunit beta-1 OS=Mus musculus GN=Gnb1 PE=1 SV=3; Guanine nucleotide-binding protein G(I)/G(S)/G(T) subunit beta-1 OS=Homo sapiens GN=GNB1 PE=1 SV=3; Guanine nucleotide-binding protein G(I)/G(S)/G(T) subunit beta-1 OS=Canis familiaris GN=GNB1 PE=2 SV=3; Guanine nucleotide-binding protein G(I)/G(S)/G(T) subunit beta-1 OS=Bos taurus GN=GNB1 PE=1 SV=…	99	AGVLAGHDNR		-0.00950255	1008.5	505.258	1008.51	505.262	1.1.1.313.3	19.4207
60	sp|P62874|GBB1_MOUSE; sp|P62873|GBB1_HUMAN; sp|P62872|GBB1_CANFA; sp|P62871|GBB1_BOVIN; sp|P54311|GBB1_RAT	Guanine nucleotide-binding protein G(I)/G(S)/G(T) subunit beta-1 OS=Mus musculus GN=Gnb1 PE=1 SV=3; Guanine nucleotide-binding protein G(I)/G(S)/G(T) subunit beta-1 OS=Homo sapiens GN=GNB1 PE=1 SV=3; Guanine nucleotide-binding protein G(I)/G(S)/G(T) subunit beta-1 OS=Canis familiaris GN=GNB1 PE=2 SV=3; Guanine nucleotide-binding protein G(I)/G(S)/G(T) subunit beta-1 OS=Bos taurus GN=GNB1 PE=1 SV=…	99	AGVLAGHDNR		0.432679	1008.94	505.479	1008.51	505.262	1.1.1.332.3	20.8597
60	sp|P62874|GBB1_MOUSE; sp|P62873|GBB1_HUMAN; sp|P62872|GBB1_CANFA; sp|P62871|GBB1_BOVIN; sp|P54311|GBB1_RAT	Guanine nucleotide-binding protein G(I)/G(S)/G(T) subunit beta-1 OS=Mus musculus GN=Gnb1 PE=1 SV=3; Guanine nucleotide-binding protein G(I)/G(S)/G(T) subunit beta-1 OS=Homo sapiens GN=GNB1 PE=1 SV=3; Guanine nucleotide-binding protein G(I)/G(S)/G(T) subunit beta-1 OS=Canis familiaris GN=GNB1 PE=2 SV=3; Guanine nucleotide-binding protein G(I)/G(S)/G(T) subunit beta-1 OS=Bos taurus GN=GNB1 PE=1 SV=…	99	AGVLAGHDNR		0.00288707	1008.51	505.264	1008.51	505.262	1.1.1.318.3	19.8769
60	sp|P62874|GBB1_MOUSE; sp|P62873|GBB1_HUMAN; sp|P62872|GBB1_CANFA; sp|P62871|GBB1_BOVIN; sp|P54311|GBB1_RAT	Guanine nucleotide-binding protein G(I)/G(S)/G(T) subunit beta-1 OS=Mus musculus GN=Gnb1 PE=1 SV=3; Guanine nucleotide-binding protein G(I)/G(S)/G(T) subunit beta-1 OS=Homo sapiens GN=GNB1 PE=1 SV=3; Guanine nucleotide-binding protein G(I)/G(S)/G(T) subunit beta-1 OS=Canis familiaris GN=GNB1 PE=2 SV=3; Guanine nucleotide-binding protein G(I)/G(S)/G(T) subunit beta-1 OS=Bos taurus GN=GNB1 PE=1 SV=…	99	AGVLAGHDNR		-0.0331222	1008.48	505.246	1008.51	505.262	1.1.1.314.3	19.4982
60	sp|P62874|GBB1_MOUSE; sp|P62873|GBB1_HUMAN; sp|P62872|GBB1_CANFA; sp|P62871|GBB1_BOVIN; sp|P54311|GBB1_RAT	Guanine nucleotide-binding protein G(I)/G(S)/G(T) subunit beta-1 OS=Mus musculus GN=Gnb1 PE=1 SV=3; Guanine nucleotide-binding protein G(I)/G(S)/G(T) subunit beta-1 OS=Homo sapiens GN=GNB1 PE=1 SV=3; Guanine nucleotide-binding protein G(I)/G(S)/G(T) subunit beta-1 OS=Canis familiaris GN=GNB1 PE=2 SV=3; Guanine nucleotide-binding protein G(I)/G(S)/G(T) subunit beta-1 OS=Bos taurus GN=GNB1 PE=1 SV=…	99	AGVLAGHDNR		-0.141516	1008.37	505.192	1008.51	505.262	1.1.1.335.4	21.2306
60	sp|P62874|GBB1_MOUSE; sp|P62873|GBB1_HUMAN; sp|P62872|GBB1_CANFA; sp|P62871|GBB1_BOVIN; sp|P54311|GBB1_RAT	Guanine nucleotide-binding protein G(I)/G(S)/G(T) subunit beta-1 OS=Mus musculus GN=Gnb1 PE=1 SV=3; Guanine nucleotide-binding protein G(I)/G(S)/G(T) subunit beta-1 OS=Homo sapiens GN=GNB1 PE=1 SV=3; Guanine nucleotide-binding protein G(I)/G(S)/G(T) subunit beta-1 OS=Canis familiaris GN=GNB1 PE=2 SV=3; Guanine nucleotide-binding protein G(I)/G(S)/G(T) subunit beta-1 OS=Bos taurus GN=GNB1 PE=1 SV=…	99	AGVLAGHDNR		-0.0353194	1008.47	505.245	1008.51	505.262	1.1.1.320.3	20.101
60	sp|P62874|GBB1_MOUSE; sp|P62873|GBB1_HUMAN; sp|P62872|GBB1_CANFA; sp|P62871|GBB1_BOVIN; sp|P54311|GBB1_RAT	Guanine nucleotide-binding protein G(I)/G(S)/G(T) subunit beta-1 OS=Mus musculus GN=Gnb1 PE=1 SV=3; Guanine nucleotide-binding protein G(I)/G(S)/G(T) subunit beta-1 OS=Homo sapiens GN=GNB1 PE=1 SV=3; Guanine nucleotide-binding protein G(I)/G(S)/G(T) subunit beta-1 OS=Canis familiaris GN=GNB1 PE=2 SV=3; Guanine nucleotide-binding protein G(I)/G(S)/G(T) subunit beta-1 OS=Bos taurus GN=GNB1 PE=1 SV=…	99	AGVLAGHDNR		-0.0112725	1008.5	505.257	1008.51	505.262	1.1.1.316.3	19.7222
60	sp|P62874|GBB1_MOUSE; sp|P62873|GBB1_HUMAN; sp|P62872|GBB1_CANFA; sp|P62871|GBB1_BOVIN; sp|P54311|GBB1_RAT	Guanine nucleotide-binding protein G(I)/G(S)/G(T) subunit beta-1 OS=Mus musculus GN=Gnb1 PE=1 SV=3; Guanine nucleotide-binding protein G(I)/G(S)/G(T) subunit beta-1 OS=Homo sapiens GN=GNB1 PE=1 SV=3; Guanine nucleotide-binding protein G(I)/G(S)/G(T) subunit beta-1 OS=Canis familiaris GN=GNB1 PE=2 SV=3; Guanine nucleotide-binding protein G(I)/G(S)/G(T) subunit beta-1 OS=Bos taurus GN=GNB1 PE=1 SV=…	99	ELAGHTGYLSCCR	Carbamidomethyl(C)@11; Carbamidomethyl(C)@12	-0.0365258	1522.63	762.322	1522.67	762.34	1.1.1.357.4	23.2481
60	sp|P62874|GBB1_MOUSE; sp|P62873|GBB1_HUMAN; sp|P62872|GBB1_CANFA; sp|P62871|GBB1_BOVIN; sp|P54311|GBB1_RAT	Guanine nucleotide-binding protein G(I)/G(S)/G(T) subunit beta-1 OS=Mus musculus GN=Gnb1 PE=1 SV=3; Guanine nucleotide-binding protein G(I)/G(S)/G(T) subunit beta-1 OS=Homo sapiens GN=GNB1 PE=1 SV=3; Guanine nucleotide-binding protein G(I)/G(S)/G(T) subunit beta-1 OS=Canis familiaris GN=GNB1 PE=2 SV=3; Guanine nucleotide-binding protein G(I)/G(S)/G(T) subunit beta-1 OS=Bos taurus GN=GNB1 PE=1 SV=…	99	ELAGHTGYLSCCR	Carbamidomethyl(C)@11; Carbamidomethyl(C)@12	-0.0965819	1522.57	762.292	1522.67	762.34	1.1.1.360.4	23.5153
60	sp|P62874|GBB1_MOUSE; sp|P62873|GBB1_HUMAN; sp|P62872|GBB1_CANFA; sp|P62871|GBB1_BOVIN; sp|P54311|GBB1_RAT	Guanine nucleotide-binding protein G(I)/G(S)/G(T) subunit beta-1 OS=Mus musculus GN=Gnb1 PE=1 SV=3; Guanine nucleotide-binding protein G(I)/G(S)/G(T) subunit beta-1 OS=Homo sapiens GN=GNB1 PE=1 SV=3; Guanine nucleotide-binding protein G(I)/G(S)/G(T) subunit beta-1 OS=Canis familiaris GN=GNB1 PE=2 SV=3; Guanine nucleotide-binding protein G(I)/G(S)/G(T) subunit beta-1 OS=Bos taurus GN=GNB1 PE=1 SV=…	99	KACADATLSQITNNIDPVGR	Carbamidomethyl(C)@3; Deamidated(N)@13	-0.0423778	2144.01	715.678	2144.05	715.692	1.1.1.391.3	26.0982
60	sp|P62874|GBB1_MOUSE; sp|P62873|GBB1_HUMAN; sp|P62872|GBB1_CANFA; sp|P62871|GBB1_BOVIN; sp|P54311|GBB1_RAT	Guanine nucleotide-binding protein G(I)/G(S)/G(T) subunit beta-1 OS=Mus musculus GN=Gnb1 PE=1 SV=3; Guanine nucleotide-binding protein G(I)/G(S)/G(T) subunit beta-1 OS=Homo sapiens GN=GNB1 PE=1 SV=3; Guanine nucleotide-binding protein G(I)/G(S)/G(T) subunit beta-1 OS=Canis familiaris GN=GNB1 PE=2 SV=3; Guanine nucleotide-binding protein G(I)/G(S)/G(T) subunit beta-1 OS=Bos taurus GN=GNB1 PE=1 SV=…	99	KACADATLSQITNNIDPVGR	Carbamidomethyl(C)@3; Deamidated(N)@13	-0.0570256	2144	715.673	2144.05	715.692	1.1.1.392.3	26.2106
60	sp|P62874|GBB1_MOUSE; sp|P62873|GBB1_HUMAN; sp|P62872|GBB1_CANFA; sp|P62871|GBB1_BOVIN; sp|P54311|GBB1_RAT	Guanine nucleotide-binding protein G(I)/G(S)/G(T) subunit beta-1 OS=Mus musculus GN=Gnb1 PE=1 SV=3; Guanine nucleotide-binding protein G(I)/G(S)/G(T) subunit beta-1 OS=Homo sapiens GN=GNB1 PE=1 SV=3; Guanine nucleotide-binding protein G(I)/G(S)/G(T) subunit beta-1 OS=Canis familiaris GN=GNB1 PE=2 SV=3; Guanine nucleotide-binding protein G(I)/G(S)/G(T) subunit beta-1 OS=Bos taurus GN=GNB1 PE=1 SV=…	99	KACADATLSQITNNIDPVGR	Carbamidomethyl(C)@3; Deamidated(N)@13	-0.0923635	2143.96	715.661	2144.05	715.692	1.1.1.395.3	26.5129
60	sp|P62874|GBB1_MOUSE; sp|P62873|GBB1_HUMAN; sp|P62872|GBB1_CANFA; sp|P62871|GBB1_BOVIN; sp|P54311|GBB1_RAT	Guanine nucleotide-binding protein G(I)/G(S)/G(T) subunit beta-1 OS=Mus musculus GN=Gnb1 PE=1 SV=3; Guanine nucleotide-binding protein G(I)/G(S)/G(T) subunit beta-1 OS=Homo sapiens GN=GNB1 PE=1 SV=3; Guanine nucleotide-binding protein G(I)/G(S)/G(T) subunit beta-1 OS=Canis familiaris GN=GNB1 PE=2 SV=3; Guanine nucleotide-binding protein G(I)/G(S)/G(T) subunit beta-1 OS=Bos taurus GN=GNB1 PE=1 SV=…	99	KACADATLSQITNNIDPVGR	Carbamidomethyl(C)@3; Deamidated(Q)@10	-0.714896	2143.34	715.453	2144.05	715.692	1.1.1.408.3	27.836
60	sp|P62874|GBB1_MOUSE; sp|P62873|GBB1_HUMAN; sp|P62872|GBB1_CANFA; sp|P62871|GBB1_BOVIN; sp|P54311|GBB1_RAT	Guanine nucleotide-binding protein G(I)/G(S)/G(T) subunit beta-1 OS=Mus musculus GN=Gnb1 PE=1 SV=3; Guanine nucleotide-binding protein G(I)/G(S)/G(T) subunit beta-1 OS=Homo sapiens GN=GNB1 PE=1 SV=3; Guanine nucleotide-binding protein G(I)/G(S)/G(T) subunit beta-1 OS=Canis familiaris GN=GNB1 PE=2 SV=3; Guanine nucleotide-binding protein G(I)/G(S)/G(T) subunit beta-1 OS=Bos taurus GN=GNB1 PE=1 SV=…	99	KACADATLSQITNNIDPVGR	Carbamidomethyl(C)@3; Deamidated(Q)@10	-0.645319	2143.41	715.477	2144.05	715.692	1.1.1.409.3	27.9484
60	sp|P62874|GBB1_MOUSE; sp|P62873|GBB1_HUMAN; sp|P62872|GBB1_CANFA; sp|P62871|GBB1_BOVIN; sp|P54311|GBB1_RAT	Guanine nucleotide-binding protein G(I)/G(S)/G(T) subunit beta-1 OS=Mus musculus GN=Gnb1 PE=1 SV=3; Guanine nucleotide-binding protein G(I)/G(S)/G(T) subunit beta-1 OS=Homo sapiens GN=GNB1 PE=1 SV=3; Guanine nucleotide-binding protein G(I)/G(S)/G(T) subunit beta-1 OS=Canis familiaris GN=GNB1 PE=2 SV=3; Guanine nucleotide-binding protein G(I)/G(S)/G(T) subunit beta-1 OS=Bos taurus GN=GNB1 PE=1 SV=…	99	KACADATLSQITNNIDPVGR	Carbamidomethyl(C)@3; Deamidated(Q)@10	-0.616573	2143.44	715.486	2144.05	715.692	1.1.1.410.3	28.0608
60	sp|P62874|GBB1_MOUSE; sp|P62873|GBB1_HUMAN; sp|P62872|GBB1_CANFA; sp|P62871|GBB1_BOVIN; sp|P54311|GBB1_RAT	Guanine nucleotide-binding protein G(I)/G(S)/G(T) subunit beta-1 OS=Mus musculus GN=Gnb1 PE=1 SV=3; Guanine nucleotide-binding protein G(I)/G(S)/G(T) subunit beta-1 OS=Homo sapiens GN=GNB1 PE=1 SV=3; Guanine nucleotide-binding protein G(I)/G(S)/G(T) subunit beta-1 OS=Canis familiaris GN=GNB1 PE=2 SV=3; Guanine nucleotide-binding protein G(I)/G(S)/G(T) subunit beta-1 OS=Bos taurus GN=GNB1 PE=1 SV=…	99	KACADATLSQITNNIDPVGR	Carbamidomethyl(C)@3	0.264725	2143.33	715.452	2143.07	715.364	1.1.1.411.3	28.1732
60	sp|P62874|GBB1_MOUSE; sp|P62873|GBB1_HUMAN; sp|P62872|GBB1_CANFA; sp|P62871|GBB1_BOVIN; sp|P54311|GBB1_RAT	Guanine nucleotide-binding protein G(I)/G(S)/G(T) subunit beta-1 OS=Mus musculus GN=Gnb1 PE=1 SV=3; Guanine nucleotide-binding protein G(I)/G(S)/G(T) subunit beta-1 OS=Homo sapiens GN=GNB1 PE=1 SV=3; Guanine nucleotide-binding protein G(I)/G(S)/G(T) subunit beta-1 OS=Canis familiaris GN=GNB1 PE=2 SV=3; Guanine nucleotide-binding protein G(I)/G(S)/G(T) subunit beta-1 OS=Bos taurus GN=GNB1 PE=1 SV=…	99	KACADATLSQITNNIDPVGR	Carbamidomethyl(C)@3	0.163472	2143.23	715.418	2143.07	715.364	1.1.1.412.3	28.2857
60	sp|P62874|GBB1_MOUSE; sp|P62873|GBB1_HUMAN; sp|P62872|GBB1_CANFA; sp|P62871|GBB1_BOVIN; sp|P54311|GBB1_RAT	Guanine nucleotide-binding protein G(I)/G(S)/G(T) subunit beta-1 OS=Mus musculus GN=Gnb1 PE=1 SV=3; Guanine nucleotide-binding protein G(I)/G(S)/G(T) subunit beta-1 OS=Homo sapiens GN=GNB1 PE=1 SV=3; Guanine nucleotide-binding protein G(I)/G(S)/G(T) subunit beta-1 OS=Canis familiaris GN=GNB1 PE=2 SV=3; Guanine nucleotide-binding protein G(I)/G(S)/G(T) subunit beta-1 OS=Bos taurus GN=GNB1 PE=1 SV=…	99	KACADATLSQITNNIDPVGR	Carbamidomethyl(C)@3	0.135092	2143.2	715.409	2143.07	715.364	1.1.1.414.3	28.5102
60	sp|P62874|GBB1_MOUSE; sp|P62873|GBB1_HUMAN; sp|P62872|GBB1_CANFA; sp|P62871|GBB1_BOVIN; sp|P54311|GBB1_RAT	Guanine nucleotide-binding protein G(I)/G(S)/G(T) subunit beta-1 OS=Mus musculus GN=Gnb1 PE=1 SV=3; Guanine nucleotide-binding protein G(I)/G(S)/G(T) subunit beta-1 OS=Homo sapiens GN=GNB1 PE=1 SV=3; Guanine nucleotide-binding protein G(I)/G(S)/G(T) subunit beta-1 OS=Canis familiaris GN=GNB1 PE=2 SV=3; Guanine nucleotide-binding protein G(I)/G(S)/G(T) subunit beta-1 OS=Bos taurus GN=GNB1 PE=1 SV=…	99	KACADATLSQITNNIDPVGR	Carbamidomethyl(C)@3; Deamidated(N)@14	-0.848924	2143.2	715.409	2144.05	715.692	1.1.1.415.3	28.6226
60	sp|P62874|GBB1_MOUSE; sp|P62873|GBB1_HUMAN; sp|P62872|GBB1_CANFA; sp|P62871|GBB1_BOVIN; sp|P54311|GBB1_RAT	Guanine nucleotide-binding protein G(I)/G(S)/G(T) subunit beta-1 OS=Mus musculus GN=Gnb1 PE=1 SV=3; Guanine nucleotide-binding protein G(I)/G(S)/G(T) subunit beta-1 OS=Homo sapiens GN=GNB1 PE=1 SV=3; Guanine nucleotide-binding protein G(I)/G(S)/G(T) subunit beta-1 OS=Canis familiaris GN=GNB1 PE=2 SV=3; Guanine nucleotide-binding protein G(I)/G(S)/G(T) subunit beta-1 OS=Bos taurus GN=GNB1 PE=1 SV=…	99	KACADATLSQITNNIDPVGR	Carbamidomethyl(C)@3; Deamidated(Q)@10	-0.814502	2143.24	715.42	2144.05	715.692	1.1.1.417.3	28.8475
60	sp|P62874|GBB1_MOUSE; sp|P62873|GBB1_HUMAN; sp|P62872|GBB1_CANFA; sp|P62871|GBB1_BOVIN; sp|P54311|GBB1_RAT	Guanine nucleotide-binding protein G(I)/G(S)/G(T) subunit beta-1 OS=Mus musculus GN=Gnb1 PE=1 SV=3; Guanine nucleotide-binding protein G(I)/G(S)/G(T) subunit beta-1 OS=Homo sapiens GN=GNB1 PE=1 SV=3; Guanine nucleotide-binding protein G(I)/G(S)/G(T) subunit beta-1 OS=Canis familiaris GN=GNB1 PE=2 SV=3; Guanine nucleotide-binding protein G(I)/G(S)/G(T) subunit beta-1 OS=Bos taurus GN=GNB1 PE=1 SV=…	99	KACADATLSQITNNIDPVGR	Carbamidomethyl(C)@3	0.174641	2143.24	715.422	2143.07	715.364	1.1.1.416.3	28.735
60	sp|P62874|GBB1_MOUSE; sp|P62873|GBB1_HUMAN; sp|P62872|GBB1_CANFA; sp|P62871|GBB1_BOVIN; sp|P54311|GBB1_RAT	Guanine nucleotide-binding protein G(I)/G(S)/G(T) subunit beta-1 OS=Mus musculus GN=Gnb1 PE=1 SV=3; Guanine nucleotide-binding protein G(I)/G(S)/G(T) subunit beta-1 OS=Homo sapiens GN=GNB1 PE=1 SV=3; Guanine nucleotide-binding protein G(I)/G(S)/G(T) subunit beta-1 OS=Canis familiaris GN=GNB1 PE=2 SV=3; Guanine nucleotide-binding protein G(I)/G(S)/G(T) subunit beta-1 OS=Bos taurus GN=GNB1 PE=1 SV=…	99	KACADATLSQITNNIDPVGR	Carbamidomethyl(C)@3	-0.099823	2142.97	715.33	2143.07	715.364	1.1.1.427.4	29.9713
60	sp|P62874|GBB1_MOUSE; sp|P62873|GBB1_HUMAN; sp|P62872|GBB1_CANFA; sp|P62871|GBB1_BOVIN; sp|P54311|GBB1_RAT	Guanine nucleotide-binding protein G(I)/G(S)/G(T) subunit beta-1 OS=Mus musculus GN=Gnb1 PE=1 SV=3; Guanine nucleotide-binding protein G(I)/G(S)/G(T) subunit beta-1 OS=Homo sapiens GN=GNB1 PE=1 SV=3; Guanine nucleotide-binding protein G(I)/G(S)/G(T) subunit beta-1 OS=Canis familiaris GN=GNB1 PE=2 SV=3; Guanine nucleotide-binding protein G(I)/G(S)/G(T) subunit beta-1 OS=Bos taurus GN=GNB1 PE=1 SV=…	99	KACADATLSQITNNIDPVGR	Carbamidomethyl(C)@3	-0.0536824	2143.02	715.346	2143.07	715.364	1.1.1.424.4	29.634
60	sp|P62874|GBB1_MOUSE; sp|P62873|GBB1_HUMAN; sp|P62872|GBB1_CANFA; sp|P62871|GBB1_BOVIN; sp|P54311|GBB1_RAT	Guanine nucleotide-binding protein G(I)/G(S)/G(T) subunit beta-1 OS=Mus musculus GN=Gnb1 PE=1 SV=3; Guanine nucleotide-binding protein G(I)/G(S)/G(T) subunit beta-1 OS=Homo sapiens GN=GNB1 PE=1 SV=3; Guanine nucleotide-binding protein G(I)/G(S)/G(T) subunit beta-1 OS=Canis familiaris GN=GNB1 PE=2 SV=3; Guanine nucleotide-binding protein G(I)/G(S)/G(T) subunit beta-1 OS=Bos taurus GN=GNB1 PE=1 SV=…	97.06	KACADATLSQITNNIDPVGR	Carbamidomethyl(C)@3; Deamidated(N)@13	0.00724173	2144.06	715.694	2144.05	715.692	1.1.1.390.4	26.0203
60	sp|P62874|GBB1_MOUSE; sp|P62873|GBB1_HUMAN; sp|P62872|GBB1_CANFA; sp|P62871|GBB1_BOVIN; sp|P54311|GBB1_RAT	Guanine nucleotide-binding protein G(I)/G(S)/G(T) subunit beta-1 OS=Mus musculus GN=Gnb1 PE=1 SV=3; Guanine nucleotide-binding protein G(I)/G(S)/G(T) subunit beta-1 OS=Homo sapiens GN=GNB1 PE=1 SV=3; Guanine nucleotide-binding protein G(I)/G(S)/G(T) subunit beta-1 OS=Canis familiaris GN=GNB1 PE=2 SV=3; Guanine nucleotide-binding protein G(I)/G(S)/G(T) subunit beta-1 OS=Bos taurus GN=GNB1 PE=1 SV=…	99	LFVSGACDASAK	Carbamidomethyl(C)@7	0.0331488	1224.61	613.314	1224.58	613.298	1.1.1.358.4	23.3259
60	sp|P62874|GBB1_MOUSE; sp|P62873|GBB1_HUMAN; sp|P62872|GBB1_CANFA; sp|P62871|GBB1_BOVIN; sp|P54311|GBB1_RAT	Guanine nucleotide-binding protein G(I)/G(S)/G(T) subunit beta-1 OS=Mus musculus GN=Gnb1 PE=1 SV=3; Guanine nucleotide-binding protein G(I)/G(S)/G(T) subunit beta-1 OS=Homo sapiens GN=GNB1 PE=1 SV=3; Guanine nucleotide-binding protein G(I)/G(S)/G(T) subunit beta-1 OS=Canis familiaris GN=GNB1 PE=2 SV=3; Guanine nucleotide-binding protein G(I)/G(S)/G(T) subunit beta-1 OS=Bos taurus GN=GNB1 PE=1 SV=…	99	LFVSGACDASAK	Carbamidomethyl(C)@7	0.0518248	1224.63	613.324	1224.58	613.298	1.1.1.359.3	23.4032
60	sp|P62874|GBB1_MOUSE; sp|P62873|GBB1_HUMAN; sp|P62872|GBB1_CANFA; sp|P62871|GBB1_BOVIN; sp|P54311|GBB1_RAT	Guanine nucleotide-binding protein G(I)/G(S)/G(T) subunit beta-1 OS=Mus musculus GN=Gnb1 PE=1 SV=3; Guanine nucleotide-binding protein G(I)/G(S)/G(T) subunit beta-1 OS=Homo sapiens GN=GNB1 PE=1 SV=3; Guanine nucleotide-binding protein G(I)/G(S)/G(T) subunit beta-1 OS=Canis familiaris GN=GNB1 PE=2 SV=3; Guanine nucleotide-binding protein G(I)/G(S)/G(T) subunit beta-1 OS=Bos taurus GN=GNB1 PE=1 SV=…	99	LFVSGACDASAK	Carbamidomethyl(C)@7	0.0509704	1224.63	613.323	1224.58	613.298	1.1.1.360.3	23.4808
60	sp|P62874|GBB1_MOUSE; sp|P62873|GBB1_HUMAN; sp|P62872|GBB1_CANFA; sp|P62871|GBB1_BOVIN; sp|P54311|GBB1_RAT	Guanine nucleotide-binding protein G(I)/G(S)/G(T) subunit beta-1 OS=Mus musculus GN=Gnb1 PE=1 SV=3; Guanine nucleotide-binding protein G(I)/G(S)/G(T) subunit beta-1 OS=Homo sapiens GN=GNB1 PE=1 SV=3; Guanine nucleotide-binding protein G(I)/G(S)/G(T) subunit beta-1 OS=Canis familiaris GN=GNB1 PE=2 SV=3; Guanine nucleotide-binding protein G(I)/G(S)/G(T) subunit beta-1 OS=Bos taurus GN=GNB1 PE=1 SV=…	99	LFVSGACDASAK	Carbamidomethyl(C)@7	0.00263251	1224.58	613.299	1224.58	613.298	1.1.1.363.3	23.7485
60	sp|P62874|GBB1_MOUSE; sp|P62873|GBB1_HUMAN; sp|P62872|GBB1_CANFA; sp|P62871|GBB1_BOVIN; sp|P54311|GBB1_RAT	Guanine nucleotide-binding protein G(I)/G(S)/G(T) subunit beta-1 OS=Mus musculus GN=Gnb1 PE=1 SV=3; Guanine nucleotide-binding protein G(I)/G(S)/G(T) subunit beta-1 OS=Homo sapiens GN=GNB1 PE=1 SV=3; Guanine nucleotide-binding protein G(I)/G(S)/G(T) subunit beta-1 OS=Canis familiaris GN=GNB1 PE=2 SV=3; Guanine nucleotide-binding protein G(I)/G(S)/G(T) subunit beta-1 OS=Bos taurus GN=GNB1 PE=1 SV=…	99	LFVSGACDASAK	Carbamidomethyl(C)@7	0.0177686	1224.6	613.307	1224.58	613.298	1.1.1.364.3	23.8607
60	sp|P62874|GBB1_MOUSE; sp|P62873|GBB1_HUMAN; sp|P62872|GBB1_CANFA; sp|P62871|GBB1_BOVIN; sp|P54311|GBB1_RAT	Guanine nucleotide-binding protein G(I)/G(S)/G(T) subunit beta-1 OS=Mus musculus GN=Gnb1 PE=1 SV=3; Guanine nucleotide-binding protein G(I)/G(S)/G(T) subunit beta-1 OS=Homo sapiens GN=GNB1 PE=1 SV=3; Guanine nucleotide-binding protein G(I)/G(S)/G(T) subunit beta-1 OS=Canis familiaris GN=GNB1 PE=2 SV=3; Guanine nucleotide-binding protein G(I)/G(S)/G(T) subunit beta-1 OS=Bos taurus GN=GNB1 PE=1 SV=…	99	LFVSGACDASAK	Carbamidomethyl(C)@7	-0.0198275	1224.56	613.288	1224.58	613.298	1.1.1.365.3	23.9729
60	sp|P62874|GBB1_MOUSE; sp|P62873|GBB1_HUMAN; sp|P62872|GBB1_CANFA; sp|P62871|GBB1_BOVIN; sp|P54311|GBB1_RAT	Guanine nucleotide-binding protein G(I)/G(S)/G(T) subunit beta-1 OS=Mus musculus GN=Gnb1 PE=1 SV=3; Guanine nucleotide-binding protein G(I)/G(S)/G(T) subunit beta-1 OS=Homo sapiens GN=GNB1 PE=1 SV=3; Guanine nucleotide-binding protein G(I)/G(S)/G(T) subunit beta-1 OS=Canis familiaris GN=GNB1 PE=2 SV=3; Guanine nucleotide-binding protein G(I)/G(S)/G(T) subunit beta-1 OS=Bos taurus GN=GNB1 PE=1 SV=…	99	LFVSGACDASAK	Carbamidomethyl(C)@7	-0.0470481	1224.53	613.274	1224.58	613.298	1.1.1.366.3	24.0506
60	sp|P62874|GBB1_MOUSE; sp|P62873|GBB1_HUMAN; sp|P62872|GBB1_CANFA; sp|P62871|GBB1_BOVIN; sp|P54311|GBB1_RAT	Guanine nucleotide-binding protein G(I)/G(S)/G(T) subunit beta-1 OS=Mus musculus GN=Gnb1 PE=1 SV=3; Guanine nucleotide-binding protein G(I)/G(S)/G(T) subunit beta-1 OS=Homo sapiens GN=GNB1 PE=1 SV=3; Guanine nucleotide-binding protein G(I)/G(S)/G(T) subunit beta-1 OS=Canis familiaris GN=GNB1 PE=2 SV=3; Guanine nucleotide-binding protein G(I)/G(S)/G(T) subunit beta-1 OS=Bos taurus GN=GNB1 PE=1 SV=…	99	LFVSGACDASAK	Carbamidomethyl(C)@7	-0.0442405	1224.54	613.276	1224.58	613.298	1.1.1.367.3	24.1283
60	sp|P62874|GBB1_MOUSE; sp|P62873|GBB1_HUMAN; sp|P62872|GBB1_CANFA; sp|P62871|GBB1_BOVIN; sp|P54311|GBB1_RAT	Guanine nucleotide-binding protein G(I)/G(S)/G(T) subunit beta-1 OS=Mus musculus GN=Gnb1 PE=1 SV=3; Guanine nucleotide-binding protein G(I)/G(S)/G(T) subunit beta-1 OS=Homo sapiens GN=GNB1 PE=1 SV=3; Guanine nucleotide-binding protein G(I)/G(S)/G(T) subunit beta-1 OS=Canis familiaris GN=GNB1 PE=2 SV=3; Guanine nucleotide-binding protein G(I)/G(S)/G(T) subunit beta-1 OS=Bos taurus GN=GNB1 PE=1 SV=…	99	LFVSGACDASAK	Carbamidomethyl(C)@7	-0.0830573	1224.5	613.256	1224.58	613.298	1.1.1.368.3	24.2062
60	sp|P62874|GBB1_MOUSE; sp|P62873|GBB1_HUMAN; sp|P62872|GBB1_CANFA; sp|P62871|GBB1_BOVIN; sp|P54311|GBB1_RAT	Guanine nucleotide-binding protein G(I)/G(S)/G(T) subunit beta-1 OS=Mus musculus GN=Gnb1 PE=1 SV=3; Guanine nucleotide-binding protein G(I)/G(S)/G(T) subunit beta-1 OS=Homo sapiens GN=GNB1 PE=1 SV=3; Guanine nucleotide-binding protein G(I)/G(S)/G(T) subunit beta-1 OS=Canis familiaris GN=GNB1 PE=2 SV=3; Guanine nucleotide-binding protein G(I)/G(S)/G(T) subunit beta-1 OS=Bos taurus GN=GNB1 PE=1 SV=…	99	LFVSGACDASAK	Carbamidomethyl(C)@7	-0.0837897	1224.5	613.256	1224.58	613.298	1.1.1.371.3	24.3701
60	sp|P62874|GBB1_MOUSE; sp|P62873|GBB1_HUMAN; sp|P62872|GBB1_CANFA; sp|P62871|GBB1_BOVIN; sp|P54311|GBB1_RAT	Guanine nucleotide-binding protein G(I)/G(S)/G(T) subunit beta-1 OS=Mus musculus GN=Gnb1 PE=1 SV=3; Guanine nucleotide-binding protein G(I)/G(S)/G(T) subunit beta-1 OS=Homo sapiens GN=GNB1 PE=1 SV=3; Guanine nucleotide-binding protein G(I)/G(S)/G(T) subunit beta-1 OS=Canis familiaris GN=GNB1 PE=2 SV=3; Guanine nucleotide-binding protein G(I)/G(S)/G(T) subunit beta-1 OS=Bos taurus GN=GNB1 PE=1 SV=…	99	LFVSGACDASAK	Carbamidomethyl(C)@7	-0.0922122	1224.49	613.252	1224.58	613.298	1.1.1.372.3	24.4823
60	sp|P62874|GBB1_MOUSE; sp|P62873|GBB1_HUMAN; sp|P62872|GBB1_CANFA; sp|P62871|GBB1_BOVIN; sp|P54311|GBB1_RAT	Guanine nucleotide-binding protein G(I)/G(S)/G(T) subunit beta-1 OS=Mus musculus GN=Gnb1 PE=1 SV=3; Guanine nucleotide-binding protein G(I)/G(S)/G(T) subunit beta-1 OS=Homo sapiens GN=GNB1 PE=1 SV=3; Guanine nucleotide-binding protein G(I)/G(S)/G(T) subunit beta-1 OS=Canis familiaris GN=GNB1 PE=2 SV=3; Guanine nucleotide-binding protein G(I)/G(S)/G(T) subunit beta-1 OS=Bos taurus GN=GNB1 PE=1 SV=…	99	LFVSGACDASAK	Carbamidomethyl(C)@7	-0.0775644	1224.5	613.259	1224.58	613.298	1.1.1.373.3	24.5944
60	sp|P62874|GBB1_MOUSE; sp|P62873|GBB1_HUMAN; sp|P62872|GBB1_CANFA; sp|P62871|GBB1_BOVIN; sp|P54311|GBB1_RAT	Guanine nucleotide-binding protein G(I)/G(S)/G(T) subunit beta-1 OS=Mus musculus GN=Gnb1 PE=1 SV=3; Guanine nucleotide-binding protein G(I)/G(S)/G(T) subunit beta-1 OS=Homo sapiens GN=GNB1 PE=1 SV=3; Guanine nucleotide-binding protein G(I)/G(S)/G(T) subunit beta-1 OS=Canis familiaris GN=GNB1 PE=2 SV=3; Guanine nucleotide-binding protein G(I)/G(S)/G(T) subunit beta-1 OS=Bos taurus GN=GNB1 PE=1 SV=…	99	LFVSGACDASAK	Carbamidomethyl(C)@7	-0.067555	1224.51	613.264	1224.58	613.298	1.1.1.374.4	24.6723
60	sp|P62874|GBB1_MOUSE; sp|P62873|GBB1_HUMAN; sp|P62872|GBB1_CANFA; sp|P62871|GBB1_BOVIN; sp|P54311|GBB1_RAT	Guanine nucleotide-binding protein G(I)/G(S)/G(T) subunit beta-1 OS=Mus musculus GN=Gnb1 PE=1 SV=3; Guanine nucleotide-binding protein G(I)/G(S)/G(T) subunit beta-1 OS=Homo sapiens GN=GNB1 PE=1 SV=3; Guanine nucleotide-binding protein G(I)/G(S)/G(T) subunit beta-1 OS=Canis familiaris GN=GNB1 PE=2 SV=3; Guanine nucleotide-binding protein G(I)/G(S)/G(T) subunit beta-1 OS=Bos taurus GN=GNB1 PE=1 SV=…	99	LFVSGACDASAK	Carbamidomethyl(C)@7	-0.0953859	1224.49	613.25	1224.58	613.298	1.1.1.375.3	24.75
60	sp|P62874|GBB1_MOUSE; sp|P62873|GBB1_HUMAN; sp|P62872|GBB1_CANFA; sp|P62871|GBB1_BOVIN; sp|P54311|GBB1_RAT	Guanine nucleotide-binding protein G(I)/G(S)/G(T) subunit beta-1 OS=Mus musculus GN=Gnb1 PE=1 SV=3; Guanine nucleotide-binding protein G(I)/G(S)/G(T) subunit beta-1 OS=Homo sapiens GN=GNB1 PE=1 SV=3; Guanine nucleotide-binding protein G(I)/G(S)/G(T) subunit beta-1 OS=Canis familiaris GN=GNB1 PE=2 SV=3; Guanine nucleotide-binding protein G(I)/G(S)/G(T) subunit beta-1 OS=Bos taurus GN=GNB1 PE=1 SV=…	99	LFVSGACDASAK	Carbamidomethyl(C)@7	-0.090015	1224.49	613.253	1224.58	613.298	1.1.1.376.3	24.8278
60	sp|P62874|GBB1_MOUSE; sp|P62873|GBB1_HUMAN; sp|P62872|GBB1_CANFA; sp|P62871|GBB1_BOVIN; sp|P54311|GBB1_RAT	Guanine nucleotide-binding protein G(I)/G(S)/G(T) subunit beta-1 OS=Mus musculus GN=Gnb1 PE=1 SV=3; Guanine nucleotide-binding protein G(I)/G(S)/G(T) subunit beta-1 OS=Homo sapiens GN=GNB1 PE=1 SV=3; Guanine nucleotide-binding protein G(I)/G(S)/G(T) subunit beta-1 OS=Canis familiaris GN=GNB1 PE=2 SV=3; Guanine nucleotide-binding protein G(I)/G(S)/G(T) subunit beta-1 OS=Bos taurus GN=GNB1 PE=1 SV=…	99	LFVSGACDASAK	Carbamidomethyl(C)@7	-0.118578	1224.46	613.238	1224.58	613.298	1.1.1.378.4	25.0178
60	sp|P62874|GBB1_MOUSE; sp|P62873|GBB1_HUMAN; sp|P62872|GBB1_CANFA; sp|P62871|GBB1_BOVIN; sp|P54311|GBB1_RAT	Guanine nucleotide-binding protein G(I)/G(S)/G(T) subunit beta-1 OS=Mus musculus GN=Gnb1 PE=1 SV=3; Guanine nucleotide-binding protein G(I)/G(S)/G(T) subunit beta-1 OS=Homo sapiens GN=GNB1 PE=1 SV=3; Guanine nucleotide-binding protein G(I)/G(S)/G(T) subunit beta-1 OS=Canis familiaris GN=GNB1 PE=2 SV=3; Guanine nucleotide-binding protein G(I)/G(S)/G(T) subunit beta-1 OS=Bos taurus GN=GNB1 PE=1 SV=…	99	LFVSGACDASAK	Carbamidomethyl(C)@7	-0.115771	1224.47	613.24	1224.58	613.298	1.1.1.381.4	25.2509
60	sp|P62874|GBB1_MOUSE; sp|P62873|GBB1_HUMAN; sp|P62872|GBB1_CANFA; sp|P62871|GBB1_BOVIN; sp|P54311|GBB1_RAT	Guanine nucleotide-binding protein G(I)/G(S)/G(T) subunit beta-1 OS=Mus musculus GN=Gnb1 PE=1 SV=3; Guanine nucleotide-binding protein G(I)/G(S)/G(T) subunit beta-1 OS=Homo sapiens GN=GNB1 PE=1 SV=3; Guanine nucleotide-binding protein G(I)/G(S)/G(T) subunit beta-1 OS=Canis familiaris GN=GNB1 PE=2 SV=3; Guanine nucleotide-binding protein G(I)/G(S)/G(T) subunit beta-1 OS=Bos taurus GN=GNB1 PE=1 SV=…	99	LFVSGACDASAK	Carbamidomethyl(C)@7	0.0493835	1224.63	613.322	1224.58	613.298	1.1.1.382.3	25.3288
60	sp|P62874|GBB1_MOUSE; sp|P62873|GBB1_HUMAN; sp|P62872|GBB1_CANFA; sp|P62871|GBB1_BOVIN; sp|P54311|GBB1_RAT	Guanine nucleotide-binding protein G(I)/G(S)/G(T) subunit beta-1 OS=Mus musculus GN=Gnb1 PE=1 SV=3; Guanine nucleotide-binding protein G(I)/G(S)/G(T) subunit beta-1 OS=Homo sapiens GN=GNB1 PE=1 SV=3; Guanine nucleotide-binding protein G(I)/G(S)/G(T) subunit beta-1 OS=Canis familiaris GN=GNB1 PE=2 SV=3; Guanine nucleotide-binding protein G(I)/G(S)/G(T) subunit beta-1 OS=Bos taurus GN=GNB1 PE=1 SV=…	99	LFVSGACDASAK	Carbamidomethyl(C)@7	0.0321723	1224.61	613.314	1224.58	613.298	1.1.1.383.3	25.4066
60	sp|P62874|GBB1_MOUSE; sp|P62873|GBB1_HUMAN; sp|P62872|GBB1_CANFA; sp|P62871|GBB1_BOVIN; sp|P54311|GBB1_RAT	Guanine nucleotide-binding protein G(I)/G(S)/G(T) subunit beta-1 OS=Mus musculus GN=Gnb1 PE=1 SV=3; Guanine nucleotide-binding protein G(I)/G(S)/G(T) subunit beta-1 OS=Homo sapiens GN=GNB1 PE=1 SV=3; Guanine nucleotide-binding protein G(I)/G(S)/G(T) subunit beta-1 OS=Canis familiaris GN=GNB1 PE=2 SV=3; Guanine nucleotide-binding protein G(I)/G(S)/G(T) subunit beta-1 OS=Bos taurus GN=GNB1 PE=1 SV=…	99	LFVSGACDASAK	Carbamidomethyl(C)@7	-0.149583	1224.43	613.223	1224.58	613.298	1.1.1.398.4	26.884
60	sp|P62874|GBB1_MOUSE; sp|P62873|GBB1_HUMAN; sp|P62872|GBB1_CANFA; sp|P62871|GBB1_BOVIN; sp|P54311|GBB1_RAT	Guanine nucleotide-binding protein G(I)/G(S)/G(T) subunit beta-1 OS=Mus musculus GN=Gnb1 PE=1 SV=3; Guanine nucleotide-binding protein G(I)/G(S)/G(T) subunit beta-1 OS=Homo sapiens GN=GNB1 PE=1 SV=3; Guanine nucleotide-binding protein G(I)/G(S)/G(T) subunit beta-1 OS=Canis familiaris GN=GNB1 PE=2 SV=3; Guanine nucleotide-binding protein G(I)/G(S)/G(T) subunit beta-1 OS=Bos taurus GN=GNB1 PE=1 SV=…	99	LFVSGACDASAK	Carbamidomethyl(C)@7	-0.11516	1224.47	613.24	1224.58	613.298	1.1.1.390.3	25.9859
60	sp|P62874|GBB1_MOUSE; sp|P62873|GBB1_HUMAN; sp|P62872|GBB1_CANFA; sp|P62871|GBB1_BOVIN; sp|P54311|GBB1_RAT	Guanine nucleotide-binding protein G(I)/G(S)/G(T) subunit beta-1 OS=Mus musculus GN=Gnb1 PE=1 SV=3; Guanine nucleotide-binding protein G(I)/G(S)/G(T) subunit beta-1 OS=Homo sapiens GN=GNB1 PE=1 SV=3; Guanine nucleotide-binding protein G(I)/G(S)/G(T) subunit beta-1 OS=Canis familiaris GN=GNB1 PE=2 SV=3; Guanine nucleotide-binding protein G(I)/G(S)/G(T) subunit beta-1 OS=Bos taurus GN=GNB1 PE=1 SV=…	99	LFVSGACDASAKLWDVR	Carbamidomethyl(C)@7	-0.00135376	1893.94	632.32	1893.94	632.321	1.1.1.418.3	28.96
60	sp|P62874|GBB1_MOUSE; sp|P62873|GBB1_HUMAN; sp|P62872|GBB1_CANFA; sp|P62871|GBB1_BOVIN; sp|P54311|GBB1_RAT	Guanine nucleotide-binding protein G(I)/G(S)/G(T) subunit beta-1 OS=Mus musculus GN=Gnb1 PE=1 SV=3; Guanine nucleotide-binding protein G(I)/G(S)/G(T) subunit beta-1 OS=Homo sapiens GN=GNB1 PE=1 SV=3; Guanine nucleotide-binding protein G(I)/G(S)/G(T) subunit beta-1 OS=Canis familiaris GN=GNB1 PE=2 SV=3; Guanine nucleotide-binding protein G(I)/G(S)/G(T) subunit beta-1 OS=Bos taurus GN=GNB1 PE=1 SV=…	99	LIIWDSYTTNK		0.0811452	1352.78	677.397	1352.7	677.356	1.1.1.417.4	28.882
60	sp|P62874|GBB1_MOUSE; sp|P62873|GBB1_HUMAN; sp|P62872|GBB1_CANFA; sp|P62871|GBB1_BOVIN; sp|P54311|GBB1_RAT	Guanine nucleotide-binding protein G(I)/G(S)/G(T) subunit beta-1 OS=Mus musculus GN=Gnb1 PE=1 SV=3; Guanine nucleotide-binding protein G(I)/G(S)/G(T) subunit beta-1 OS=Homo sapiens GN=GNB1 PE=1 SV=3; Guanine nucleotide-binding protein G(I)/G(S)/G(T) subunit beta-1 OS=Canis familiaris GN=GNB1 PE=2 SV=3; Guanine nucleotide-binding protein G(I)/G(S)/G(T) subunit beta-1 OS=Bos taurus GN=GNB1 PE=1 SV=…	99	LLVSASQDGK		0.0138121	1016.56	509.289	1016.55	509.282	1.1.1.342.3	21.9113
60	sp|P62874|GBB1_MOUSE; sp|P62873|GBB1_HUMAN; sp|P62872|GBB1_CANFA; sp|P62871|GBB1_BOVIN; sp|P54311|GBB1_RAT	Guanine nucleotide-binding protein G(I)/G(S)/G(T) subunit beta-1 OS=Mus musculus GN=Gnb1 PE=1 SV=3; Guanine nucleotide-binding protein G(I)/G(S)/G(T) subunit beta-1 OS=Homo sapiens GN=GNB1 PE=1 SV=3; Guanine nucleotide-binding protein G(I)/G(S)/G(T) subunit beta-1 OS=Canis familiaris GN=GNB1 PE=2 SV=3; Guanine nucleotide-binding protein G(I)/G(S)/G(T) subunit beta-1 OS=Bos taurus GN=GNB1 PE=1 SV=…	99	LLVSASQDGK		0.00221588	1016.55	509.284	1016.55	509.282	1.1.1.347.3	22.3339
60	sp|P62874|GBB1_MOUSE; sp|P62873|GBB1_HUMAN; sp|P62872|GBB1_CANFA; sp|P62871|GBB1_BOVIN; sp|P54311|GBB1_RAT	Guanine nucleotide-binding protein G(I)/G(S)/G(T) subunit beta-1 OS=Mus musculus GN=Gnb1 PE=1 SV=3; Guanine nucleotide-binding protein G(I)/G(S)/G(T) subunit beta-1 OS=Homo sapiens GN=GNB1 PE=1 SV=3; Guanine nucleotide-binding protein G(I)/G(S)/G(T) subunit beta-1 OS=Canis familiaris GN=GNB1 PE=2 SV=3; Guanine nucleotide-binding protein G(I)/G(S)/G(T) subunit beta-1 OS=Bos taurus GN=GNB1 PE=1 SV=…	99	LLVSASQDGK		0.900006	1017.45	509.732	1016.55	509.282	1.1.1.348.3	22.4115
60	sp|P62874|GBB1_MOUSE; sp|P62873|GBB1_HUMAN; sp|P62872|GBB1_CANFA; sp|P62871|GBB1_BOVIN; sp|P54311|GBB1_RAT	Guanine nucleotide-binding protein G(I)/G(S)/G(T) subunit beta-1 OS=Mus musculus GN=Gnb1 PE=1 SV=3; Guanine nucleotide-binding protein G(I)/G(S)/G(T) subunit beta-1 OS=Homo sapiens GN=GNB1 PE=1 SV=3; Guanine nucleotide-binding protein G(I)/G(S)/G(T) subunit beta-1 OS=Canis familiaris GN=GNB1 PE=2 SV=3; Guanine nucleotide-binding protein G(I)/G(S)/G(T) subunit beta-1 OS=Bos taurus GN=GNB1 PE=1 SV=…	99	LLVSASQDGK		-0.0345868	1016.52	509.265	1016.55	509.282	1.1.1.350.3	22.5669
60	sp|P62874|GBB1_MOUSE; sp|P62873|GBB1_HUMAN; sp|P62872|GBB1_CANFA; sp|P62871|GBB1_BOVIN; sp|P54311|GBB1_RAT	Guanine nucleotide-binding protein G(I)/G(S)/G(T) subunit beta-1 OS=Mus musculus GN=Gnb1 PE=1 SV=3; Guanine nucleotide-binding protein G(I)/G(S)/G(T) subunit beta-1 OS=Homo sapiens GN=GNB1 PE=1 SV=3; Guanine nucleotide-binding protein G(I)/G(S)/G(T) subunit beta-1 OS=Canis familiaris GN=GNB1 PE=2 SV=3; Guanine nucleotide-binding protein G(I)/G(S)/G(T) subunit beta-1 OS=Bos taurus GN=GNB1 PE=1 SV=…	95.87	LLVSASQDGK		0.0602579	1016.61	509.312	1016.55	509.282	1.1.1.353.4	22.8683
60	sp|P62874|GBB1_MOUSE; sp|P62873|GBB1_HUMAN; sp|P62872|GBB1_CANFA; sp|P62871|GBB1_BOVIN; sp|P54311|GBB1_RAT	Guanine nucleotide-binding protein G(I)/G(S)/G(T) subunit beta-1 OS=Mus musculus GN=Gnb1 PE=1 SV=3; Guanine nucleotide-binding protein G(I)/G(S)/G(T) subunit beta-1 OS=Homo sapiens GN=GNB1 PE=1 SV=3; Guanine nucleotide-binding protein G(I)/G(S)/G(T) subunit beta-1 OS=Canis familiaris GN=GNB1 PE=2 SV=3; Guanine nucleotide-binding protein G(I)/G(S)/G(T) subunit beta-1 OS=Bos taurus GN=GNB1 PE=1 SV=…	99	QTFTGHESDINAICFFPNGNAFATGSDDATCR	Deamidated(Q)@1; Carbamidomethyl(C)@14; Deamidated(N)@20; Carbamidomethyl(C)@31	-0.880755	3521.59	1174.87	3522.47	1175.16	1.1.1.429.3	30.1612
60	sp|P62874|GBB1_MOUSE; sp|P62873|GBB1_HUMAN; sp|P62872|GBB1_CANFA; sp|P62871|GBB1_BOVIN; sp|P54311|GBB1_RAT	Guanine nucleotide-binding protein G(I)/G(S)/G(T) subunit beta-1 OS=Mus musculus GN=Gnb1 PE=1 SV=3; Guanine nucleotide-binding protein G(I)/G(S)/G(T) subunit beta-1 OS=Homo sapiens GN=GNB1 PE=1 SV=3; Guanine nucleotide-binding protein G(I)/G(S)/G(T) subunit beta-1 OS=Canis familiaris GN=GNB1 PE=2 SV=3; Guanine nucleotide-binding protein G(I)/G(S)/G(T) subunit beta-1 OS=Bos taurus GN=GNB1 PE=1 SV=…	99	QTFTGHESDINAICFFPNGNAFATGSDDATCR	Carbamidomethyl(C)@14; Deamidated(N)@18; Deamidated(N)@20; Carbamidomethyl(C)@31	-0.890642	3521.58	1174.87	3522.47	1175.16	1.1.1.433.4	30.6443
60	sp|P62874|GBB1_MOUSE; sp|P62873|GBB1_HUMAN; sp|P62872|GBB1_CANFA; sp|P62871|GBB1_BOVIN; sp|P54311|GBB1_RAT	Guanine nucleotide-binding protein G(I)/G(S)/G(T) subunit beta-1 OS=Mus musculus GN=Gnb1 PE=1 SV=3; Guanine nucleotide-binding protein G(I)/G(S)/G(T) subunit beta-1 OS=Homo sapiens GN=GNB1 PE=1 SV=3; Guanine nucleotide-binding protein G(I)/G(S)/G(T) subunit beta-1 OS=Canis familiaris GN=GNB1 PE=2 SV=3; Guanine nucleotide-binding protein G(I)/G(S)/G(T) subunit beta-1 OS=Bos taurus GN=GNB1 PE=1 SV=…	99	QTFTGHESDINAICFFPNGNAFATGSDDATCR	Gln->pyro-Glu@N-term; Carbamidomethyl(C)@14; Deamidated(N)@20; Carbamidomethyl(C)@31	0.19179	3504.65	1169.22	3504.46	1169.16	1.1.1.438.4	31.1708
60	sp|P62874|GBB1_MOUSE; sp|P62873|GBB1_HUMAN; sp|P62872|GBB1_CANFA; sp|P62871|GBB1_BOVIN; sp|P54311|GBB1_RAT	Guanine nucleotide-binding protein G(I)/G(S)/G(T) subunit beta-1 OS=Mus musculus GN=Gnb1 PE=1 SV=3; Guanine nucleotide-binding protein G(I)/G(S)/G(T) subunit beta-1 OS=Homo sapiens GN=GNB1 PE=1 SV=3; Guanine nucleotide-binding protein G(I)/G(S)/G(T) subunit beta-1 OS=Canis familiaris GN=GNB1 PE=2 SV=3; Guanine nucleotide-binding protein G(I)/G(S)/G(T) subunit beta-1 OS=Bos taurus GN=GNB1 PE=1 SV=…	99	QTFTGHESDINAICFFPNGNAFATGSDDATCR	Carbamidomethyl(C)@14; Deamidated(N)@20; Carbamidomethyl(C)@31	0.0446693	3521.53	1174.85	3521.49	1174.84	1.1.1.434.4	30.7563
60	sp|P62874|GBB1_MOUSE; sp|P62873|GBB1_HUMAN; sp|P62872|GBB1_CANFA; sp|P62871|GBB1_BOVIN; sp|P54311|GBB1_RAT	Guanine nucleotide-binding protein G(I)/G(S)/G(T) subunit beta-1 OS=Mus musculus GN=Gnb1 PE=1 SV=3; Guanine nucleotide-binding protein G(I)/G(S)/G(T) subunit beta-1 OS=Homo sapiens GN=GNB1 PE=1 SV=3; Guanine nucleotide-binding protein G(I)/G(S)/G(T) subunit beta-1 OS=Canis familiaris GN=GNB1 PE=2 SV=3; Guanine nucleotide-binding protein G(I)/G(S)/G(T) subunit beta-1 OS=Bos taurus GN=GNB1 PE=1 SV=…	96.36	QTFTGHESDINAICFFPNGNAFATGSDDATCR	Carbamidomethyl(C)@14; Deamidated(N)@18; Carbamidomethyl(C)@31	0.106923	3521.6	1174.87	3521.49	1174.84	1.1.1.430.3	30.2736
60	sp|P62874|GBB1_MOUSE; sp|P62873|GBB1_HUMAN; sp|P62872|GBB1_CANFA; sp|P62871|GBB1_BOVIN; sp|P54311|GBB1_RAT	Guanine nucleotide-binding protein G(I)/G(S)/G(T) subunit beta-1 OS=Mus musculus GN=Gnb1 PE=1 SV=3; Guanine nucleotide-binding protein G(I)/G(S)/G(T) subunit beta-1 OS=Homo sapiens GN=GNB1 PE=1 SV=3; Guanine nucleotide-binding protein G(I)/G(S)/G(T) subunit beta-1 OS=Canis familiaris GN=GNB1 PE=2 SV=3; Guanine nucleotide-binding protein G(I)/G(S)/G(T) subunit beta-1 OS=Bos taurus GN=GNB1 PE=1 SV=…	99	SELDQLRQEAEQLK	Protein Terminal Acetyl@N-term	-0.00772818	1727.86	864.938	1727.87	864.942	1.1.1.423.3	29.4871
60	sp|P62874|GBB1_MOUSE; sp|P62873|GBB1_HUMAN; sp|P62872|GBB1_CANFA; sp|P62871|GBB1_BOVIN; sp|P54311|GBB1_RAT	Guanine nucleotide-binding protein G(I)/G(S)/G(T) subunit beta-1 OS=Mus musculus GN=Gnb1 PE=1 SV=3; Guanine nucleotide-binding protein G(I)/G(S)/G(T) subunit beta-1 OS=Homo sapiens GN=GNB1 PE=1 SV=3; Guanine nucleotide-binding protein G(I)/G(S)/G(T) subunit beta-1 OS=Canis familiaris GN=GNB1 PE=2 SV=3; Guanine nucleotide-binding protein G(I)/G(S)/G(T) subunit beta-1 OS=Bos taurus GN=GNB1 PE=1 SV=…	99	SELDQLRQEAEQLK	Protein Terminal Acetyl@N-term	-0.0239629	1727.85	864.93	1727.87	864.942	1.1.1.425.4	29.7462
60	sp|P62874|GBB1_MOUSE; sp|P62873|GBB1_HUMAN; sp|P62872|GBB1_CANFA; sp|P62871|GBB1_BOVIN; sp|P54311|GBB1_RAT	Guanine nucleotide-binding protein G(I)/G(S)/G(T) subunit beta-1 OS=Mus musculus GN=Gnb1 PE=1 SV=3; Guanine nucleotide-binding protein G(I)/G(S)/G(T) subunit beta-1 OS=Homo sapiens GN=GNB1 PE=1 SV=3; Guanine nucleotide-binding protein G(I)/G(S)/G(T) subunit beta-1 OS=Canis familiaris GN=GNB1 PE=2 SV=3; Guanine nucleotide-binding protein G(I)/G(S)/G(T) subunit beta-1 OS=Bos taurus GN=GNB1 PE=1 SV=…	97.45	SELDQLRQEAEQLK	Protein Terminal Acetyl@N-term	0.0127788	1727.88	864.948	1727.87	864.942	1.1.1.424.3	29.5995
60	sp|P62874|GBB1_MOUSE; sp|P62873|GBB1_HUMAN; sp|P62872|GBB1_CANFA; sp|P62871|GBB1_BOVIN; sp|P54311|GBB1_RAT	Guanine nucleotide-binding protein G(I)/G(S)/G(T) subunit beta-1 OS=Mus musculus GN=Gnb1 PE=1 SV=3; Guanine nucleotide-binding protein G(I)/G(S)/G(T) subunit beta-1 OS=Homo sapiens GN=GNB1 PE=1 SV=3; Guanine nucleotide-binding protein G(I)/G(S)/G(T) subunit beta-1 OS=Canis familiaris GN=GNB1 PE=2 SV=3; Guanine nucleotide-binding protein G(I)/G(S)/G(T) subunit beta-1 OS=Bos taurus GN=GNB1 PE=1 SV=…	99	SELDQLRQEAEQLKNQIR	Protein Terminal Acetyl@N-term; Deamidated(Q)@12	-1.09211	2239.05	747.356	2240.14	747.721	1.1.1.432.3	30.4975
60	sp|P62874|GBB1_MOUSE; sp|P62873|GBB1_HUMAN; sp|P62872|GBB1_CANFA; sp|P62871|GBB1_BOVIN; sp|P54311|GBB1_RAT	Guanine nucleotide-binding protein G(I)/G(S)/G(T) subunit beta-1 OS=Mus musculus GN=Gnb1 PE=1 SV=3; Guanine nucleotide-binding protein G(I)/G(S)/G(T) subunit beta-1 OS=Homo sapiens GN=GNB1 PE=1 SV=3; Guanine nucleotide-binding protein G(I)/G(S)/G(T) subunit beta-1 OS=Canis familiaris GN=GNB1 PE=2 SV=3; Guanine nucleotide-binding protein G(I)/G(S)/G(T) subunit beta-1 OS=Bos taurus GN=GNB1 PE=1 SV=…	99	SELDQLRQEAEQLKNQIR	Protein Terminal Acetyl@N-term	-0.0698237	2239.09	747.369	2239.16	747.393	1.1.1.434.3	30.7218
60	sp|P62874|GBB1_MOUSE; sp|P62873|GBB1_HUMAN; sp|P62872|GBB1_CANFA; sp|P62871|GBB1_BOVIN; sp|P54311|GBB1_RAT	Guanine nucleotide-binding protein G(I)/G(S)/G(T) subunit beta-1 OS=Mus musculus GN=Gnb1 PE=1 SV=3; Guanine nucleotide-binding protein G(I)/G(S)/G(T) subunit beta-1 OS=Homo sapiens GN=GNB1 PE=1 SV=3; Guanine nucleotide-binding protein G(I)/G(S)/G(T) subunit beta-1 OS=Canis familiaris GN=GNB1 PE=2 SV=3; Guanine nucleotide-binding protein G(I)/G(S)/G(T) subunit beta-1 OS=Bos taurus GN=GNB1 PE=1 SV=…	99	SELDQLRQEAEQLKNQIR	Protein Terminal Acetyl@N-term; Deamidated(Q)@12	-1.09522	2239.04	747.355	2240.14	747.721	1.1.1.435.3	30.8342
60	sp|P62874|GBB1_MOUSE; sp|P62873|GBB1_HUMAN; sp|P62872|GBB1_CANFA; sp|P62871|GBB1_BOVIN; sp|P54311|GBB1_RAT	Guanine nucleotide-binding protein G(I)/G(S)/G(T) subunit beta-1 OS=Mus musculus GN=Gnb1 PE=1 SV=3; Guanine nucleotide-binding protein G(I)/G(S)/G(T) subunit beta-1 OS=Homo sapiens GN=GNB1 PE=1 SV=3; Guanine nucleotide-binding protein G(I)/G(S)/G(T) subunit beta-1 OS=Canis familiaris GN=GNB1 PE=2 SV=3; Guanine nucleotide-binding protein G(I)/G(S)/G(T) subunit beta-1 OS=Bos taurus GN=GNB1 PE=1 SV=…	99	SELDQLRQEAEQLKNQIR	Protein Terminal Acetyl@N-term; Deamidated(Q)@8	-1.09028	2239.05	747.357	2240.14	747.721	1.1.1.436.3	30.9466
60	sp|P62874|GBB1_MOUSE; sp|P62873|GBB1_HUMAN; sp|P62872|GBB1_CANFA; sp|P62871|GBB1_BOVIN; sp|P54311|GBB1_RAT	Guanine nucleotide-binding protein G(I)/G(S)/G(T) subunit beta-1 OS=Mus musculus GN=Gnb1 PE=1 SV=3; Guanine nucleotide-binding protein G(I)/G(S)/G(T) subunit beta-1 OS=Homo sapiens GN=GNB1 PE=1 SV=3; Guanine nucleotide-binding protein G(I)/G(S)/G(T) subunit beta-1 OS=Canis familiaris GN=GNB1 PE=2 SV=3; Guanine nucleotide-binding protein G(I)/G(S)/G(T) subunit beta-1 OS=Bos taurus GN=GNB1 PE=1 SV=…	99	SELDQLRQEAEQLKNQIR	Protein Terminal Acetyl@N-term; Deamidated(Q)@8	-0.827896	2239.31	747.444	2240.14	747.721	1.1.1.442.3	31.517
60	sp|P62874|GBB1_MOUSE; sp|P62873|GBB1_HUMAN; sp|P62872|GBB1_CANFA; sp|P62871|GBB1_BOVIN; sp|P54311|GBB1_RAT	Guanine nucleotide-binding protein G(I)/G(S)/G(T) subunit beta-1 OS=Mus musculus GN=Gnb1 PE=1 SV=3; Guanine nucleotide-binding protein G(I)/G(S)/G(T) subunit beta-1 OS=Homo sapiens GN=GNB1 PE=1 SV=3; Guanine nucleotide-binding protein G(I)/G(S)/G(T) subunit beta-1 OS=Canis familiaris GN=GNB1 PE=2 SV=3; Guanine nucleotide-binding protein G(I)/G(S)/G(T) subunit beta-1 OS=Bos taurus GN=GNB1 PE=1 SV=…	95.79	SELDQLRQEAEQLKNQIR	Protein Terminal Acetyl@N-term	-0.062866	2239.09	747.371	2239.16	747.393	1.1.1.431.3	30.3853
24.8	sp|P00760|TRY1_BOVIN	Cationic trypsin OS=Bos taurus PE=1 SV=3	99	LGEDNINVVEGNEQFISASK		-0.0821827	2161.97	1081.99	2162.05	1082.03	1.1.1.402.4	27.2648
24.8	sp|P00760|TRY1_BOVIN	Cationic trypsin OS=Bos taurus PE=1 SV=3	99	SIVHPSYNSNTLNNDIMLIK		0.0401611	2272.19	758.405	2272.15	758.391	1.1.1.418.4	28.9944
24.8	sp|P00760|TRY1_BOVIN	Cationic trypsin OS=Bos taurus PE=1 SV=3	99	SSGTSYPDVLK		-0.0756054	1152.49	577.253	1152.57	577.29	1.1.1.378.3	24.9833
24.8	sp|P00760|TRY1_BOVIN	Cationic trypsin OS=Bos taurus PE=1 SV=3	99	LGEDNINVVEGNEQFISASK		-0.0504458	2162	1082.01	2162.05	1082.03	1.1.1.403.4	27.3428
24.8	sp|P00760|TRY1_BOVIN	Cationic trypsin OS=Bos taurus PE=1 SV=3	99	LGEDNINVVEGNEQFISASK		0.0386619	2162.09	1082.05	2162.05	1082.03	1.1.1.404.3	27.4209
24.8	sp|P00760|TRY1_BOVIN	Cationic trypsin OS=Bos taurus PE=1 SV=3	99	LGEDNINVVEGNEQFISASK		-0.0609434	2161.99	1082	2162.05	1082.03	1.1.1.406.4	27.6457
24.8	sp|P00760|TRY1_BOVIN	Cationic trypsin OS=Bos taurus PE=1 SV=3	99	SIVHPSYNSNTLNNDIMLIK		0.441512	2272.59	758.538	2272.15	758.391	1.1.1.420.3	29.1505
24.8	sp|P00760|TRY1_BOVIN	Cationic trypsin OS=Bos taurus PE=1 SV=3	99	SIVHPSYNSNTLNNDIMLIK		0.0293583	2272.18	758.401	2272.15	758.391	1.1.1.419.4	29.0725
24.8	sp|P00760|TRY1_BOVIN	Cationic trypsin OS=Bos taurus PE=1 SV=3	99	SSGTSYPDVLK		-0.0620561	1152.5	577.259	1152.57	577.29	1.1.1.379.4	25.0956
24.8	sp|P00760|TRY1_BOVIN	Cationic trypsin OS=Bos taurus PE=1 SV=3	99	SSGTSYPDVLK		-0.073042	1152.49	577.254	1152.57	577.29	1.1.1.381.3	25.2165
Spot4
%Cov	Accessions	Names	Conf	Sequence	Modifications	dMass	Prec MW	Prec m/z	Theor MW	Theor m/z	Spectrum	Retention time (min)
53.24	sp|P62874|GBB1_MOUSE; sp|P62873|GBB1_HUMAN; sp|P62872|GBB1_CANFA; sp|P62871|GBB1_BOVIN; sp|P54311|GBB1_RAT	Guanine nucleotide-binding protein G(I)/G(S)/G(T) subunit beta-1 OS=Mus musculus GN=Gnb1 PE=1 SV=3; Guanine nucleotide-binding protein G(I)/G(S)/G(T) subunit beta-1 OS=Homo sapiens GN=GNB1 PE=1 SV=3; Guanine nucleotide-binding protein G(I)/G(S)/G(T) subunit beta-1 OS=Canis familiaris GN=GNB1 PE=2 SV=3; Guanine nucleotide-binding protein G(I)/G(S)/G(T) subunit beta-1 OS=Bos taurus GN=GNB1 PE=1 SV=…	99	ACADATLSQITNNIDPVGR	Carbamidomethyl(C)@2	-0.139603	2014.84	1008.42	2014.97	1008.49	1.1.1.406.4	29.0561
53.24	sp|P62874|GBB1_MOUSE; sp|P62873|GBB1_HUMAN; sp|P62872|GBB1_CANFA; sp|P62871|GBB1_BOVIN; sp|P54311|GBB1_RAT	Guanine nucleotide-binding protein G(I)/G(S)/G(T) subunit beta-1 OS=Mus musculus GN=Gnb1 PE=1 SV=3; Guanine nucleotide-binding protein G(I)/G(S)/G(T) subunit beta-1 OS=Homo sapiens GN=GNB1 PE=1 SV=3; Guanine nucleotide-binding protein G(I)/G(S)/G(T) subunit beta-1 OS=Canis familiaris GN=GNB1 PE=2 SV=3; Guanine nucleotide-binding protein G(I)/G(S)/G(T) subunit beta-1 OS=Bos taurus GN=GNB1 PE=1 SV=…	99	ADQELMTYSHDNIICGITSVSFSK	Oxidation(M)@6; Carbamidomethyl(C)@15	-0.297646	2730.95	911.324	2731.25	911.423	1.1.1.415.4	30.0301
53.24	sp|P62874|GBB1_MOUSE; sp|P62873|GBB1_HUMAN; sp|P62872|GBB1_CANFA; sp|P62871|GBB1_BOVIN; sp|P54311|GBB1_RAT	Guanine nucleotide-binding protein G(I)/G(S)/G(T) subunit beta-1 OS=Mus musculus GN=Gnb1 PE=1 SV=3; Guanine nucleotide-binding protein G(I)/G(S)/G(T) subunit beta-1 OS=Homo sapiens GN=GNB1 PE=1 SV=3; Guanine nucleotide-binding protein G(I)/G(S)/G(T) subunit beta-1 OS=Canis familiaris GN=GNB1 PE=2 SV=3; Guanine nucleotide-binding protein G(I)/G(S)/G(T) subunit beta-1 OS=Bos taurus GN=GNB1 PE=1 SV=…	99	AGVLAGHDNR		-0.0272083	1008.48	505.249	1008.51	505.262	1.1.1.308.3	19.7713
53.24	sp|P62874|GBB1_MOUSE; sp|P62873|GBB1_HUMAN; sp|P62872|GBB1_CANFA; sp|P62871|GBB1_BOVIN; sp|P54311|GBB1_RAT	Guanine nucleotide-binding protein G(I)/G(S)/G(T) subunit beta-1 OS=Mus musculus GN=Gnb1 PE=1 SV=3; Guanine nucleotide-binding protein G(I)/G(S)/G(T) subunit beta-1 OS=Homo sapiens GN=GNB1 PE=1 SV=3; Guanine nucleotide-binding protein G(I)/G(S)/G(T) subunit beta-1 OS=Canis familiaris GN=GNB1 PE=2 SV=3; Guanine nucleotide-binding protein G(I)/G(S)/G(T) subunit beta-1 OS=Bos taurus GN=GNB1 PE=1 SV=…	99	ELAGHTGYLSCCR	Carbamidomethyl(C)@11; Carbamidomethyl(C)@12	0.0335176	1522.7	762.357	1522.67	762.34	1.1.1.342.3	23.1299
53.24	sp|P62874|GBB1_MOUSE; sp|P62873|GBB1_HUMAN; sp|P62872|GBB1_CANFA; sp|P62871|GBB1_BOVIN; sp|P54311|GBB1_RAT	Guanine nucleotide-binding protein G(I)/G(S)/G(T) subunit beta-1 OS=Mus musculus GN=Gnb1 PE=1 SV=3; Guanine nucleotide-binding protein G(I)/G(S)/G(T) subunit beta-1 OS=Homo sapiens GN=GNB1 PE=1 SV=3; Guanine nucleotide-binding protein G(I)/G(S)/G(T) subunit beta-1 OS=Canis familiaris GN=GNB1 PE=2 SV=3; Guanine nucleotide-binding protein G(I)/G(S)/G(T) subunit beta-1 OS=Bos taurus GN=GNB1 PE=1 SV=…	99	IYAMHWGTDSR		-0.159148	1335.44	668.729	1335.6	668.809	1.1.1.380.4	26.281
53.24	sp|P62874|GBB1_MOUSE; sp|P62873|GBB1_HUMAN; sp|P62872|GBB1_CANFA; sp|P62871|GBB1_BOVIN; sp|P54311|GBB1_RAT	Guanine nucleotide-binding protein G(I)/G(S)/G(T) subunit beta-1 OS=Mus musculus GN=Gnb1 PE=1 SV=3; Guanine nucleotide-binding protein G(I)/G(S)/G(T) subunit beta-1 OS=Homo sapiens GN=GNB1 PE=1 SV=3; Guanine nucleotide-binding protein G(I)/G(S)/G(T) subunit beta-1 OS=Canis familiaris GN=GNB1 PE=2 SV=3; Guanine nucleotide-binding protein G(I)/G(S)/G(T) subunit beta-1 OS=Bos taurus GN=GNB1 PE=1 SV=…	99	KACADATLSQITNNIDPVGR	Carbamidomethyl(C)@3	0.43724	2143.51	715.509	2143.07	715.364	1.1.1.394.3	27.7116
53.24	sp|P62874|GBB1_MOUSE; sp|P62873|GBB1_HUMAN; sp|P62872|GBB1_CANFA; sp|P62871|GBB1_BOVIN; sp|P54311|GBB1_RAT	Guanine nucleotide-binding protein G(I)/G(S)/G(T) subunit beta-1 OS=Mus musculus GN=Gnb1 PE=1 SV=3; Guanine nucleotide-binding protein G(I)/G(S)/G(T) subunit beta-1 OS=Homo sapiens GN=GNB1 PE=1 SV=3; Guanine nucleotide-binding protein G(I)/G(S)/G(T) subunit beta-1 OS=Canis familiaris GN=GNB1 PE=2 SV=3; Guanine nucleotide-binding protein G(I)/G(S)/G(T) subunit beta-1 OS=Bos taurus GN=GNB1 PE=1 SV=…	99	LFVSGACDASAK	Carbamidomethyl(C)@7	-0.154063	1224.43	613.221	1224.58	613.298	1.1.1.366.3	25.0917
53.24	sp|P62874|GBB1_MOUSE; sp|P62873|GBB1_HUMAN; sp|P62872|GBB1_CANFA; sp|P62871|GBB1_BOVIN; sp|P54311|GBB1_RAT	Guanine nucleotide-binding protein G(I)/G(S)/G(T) subunit beta-1 OS=Mus musculus GN=Gnb1 PE=1 SV=3; Guanine nucleotide-binding protein G(I)/G(S)/G(T) subunit beta-1 OS=Homo sapiens GN=GNB1 PE=1 SV=3; Guanine nucleotide-binding protein G(I)/G(S)/G(T) subunit beta-1 OS=Canis familiaris GN=GNB1 PE=2 SV=3; Guanine nucleotide-binding protein G(I)/G(S)/G(T) subunit beta-1 OS=Bos taurus GN=GNB1 PE=1 SV=…	99	LFVSGACDASAKLWDVR	Carbamidomethyl(C)@7	-0.110889	1893.83	632.284	1893.94	632.321	1.1.1.408.4	29.2799
53.24	sp|P62874|GBB1_MOUSE; sp|P62873|GBB1_HUMAN; sp|P62872|GBB1_CANFA; sp|P62871|GBB1_BOVIN; sp|P54311|GBB1_RAT	Guanine nucleotide-binding protein G(I)/G(S)/G(T) subunit beta-1 OS=Mus musculus GN=Gnb1 PE=1 SV=3; Guanine nucleotide-binding protein G(I)/G(S)/G(T) subunit beta-1 OS=Homo sapiens GN=GNB1 PE=1 SV=3; Guanine nucleotide-binding protein G(I)/G(S)/G(T) subunit beta-1 OS=Canis familiaris GN=GNB1 PE=2 SV=3; Guanine nucleotide-binding protein G(I)/G(S)/G(T) subunit beta-1 OS=Bos taurus GN=GNB1 PE=1 SV=…	99	LIIWDSYTTNK		0.0826409	1352.78	677.397	1352.7	677.356	1.1.1.404.4	28.832
53.24	sp|P62874|GBB1_MOUSE; sp|P62873|GBB1_HUMAN; sp|P62872|GBB1_CANFA; sp|P62871|GBB1_BOVIN; sp|P54311|GBB1_RAT	Guanine nucleotide-binding protein G(I)/G(S)/G(T) subunit beta-1 OS=Mus musculus GN=Gnb1 PE=1 SV=3; Guanine nucleotide-binding protein G(I)/G(S)/G(T) subunit beta-1 OS=Homo sapiens GN=GNB1 PE=1 SV=3; Guanine nucleotide-binding protein G(I)/G(S)/G(T) subunit beta-1 OS=Canis familiaris GN=GNB1 PE=2 SV=3; Guanine nucleotide-binding protein G(I)/G(S)/G(T) subunit beta-1 OS=Bos taurus GN=GNB1 PE=1 SV=…	99	LLVSASQDGK		-0.196231	1016.35	509.184	1016.55	509.282	1.1.1.328.4	21.8041
53.24	sp|P62874|GBB1_MOUSE; sp|P62873|GBB1_HUMAN; sp|P62872|GBB1_CANFA; sp|P62871|GBB1_BOVIN; sp|P54311|GBB1_RAT	Guanine nucleotide-binding protein G(I)/G(S)/G(T) subunit beta-1 OS=Mus musculus GN=Gnb1 PE=1 SV=3; Guanine nucleotide-binding protein G(I)/G(S)/G(T) subunit beta-1 OS=Homo sapiens GN=GNB1 PE=1 SV=3; Guanine nucleotide-binding protein G(I)/G(S)/G(T) subunit beta-1 OS=Canis familiaris GN=GNB1 PE=2 SV=3; Guanine nucleotide-binding protein G(I)/G(S)/G(T) subunit beta-1 OS=Bos taurus GN=GNB1 PE=1 SV=…	99	ACADATLSQITNNIDPVGR	Carbamidomethyl(C)@2	-0.0825984	2014.89	1008.45	2014.97	1008.49	1.1.1.403.4	28.7199
53.24	sp|P62874|GBB1_MOUSE; sp|P62873|GBB1_HUMAN; sp|P62872|GBB1_CANFA; sp|P62871|GBB1_BOVIN; sp|P54311|GBB1_RAT	Guanine nucleotide-binding protein G(I)/G(S)/G(T) subunit beta-1 OS=Mus musculus GN=Gnb1 PE=1 SV=3; Guanine nucleotide-binding protein G(I)/G(S)/G(T) subunit beta-1 OS=Homo sapiens GN=GNB1 PE=1 SV=3; Guanine nucleotide-binding protein G(I)/G(S)/G(T) subunit beta-1 OS=Canis familiaris GN=GNB1 PE=2 SV=3; Guanine nucleotide-binding protein G(I)/G(S)/G(T) subunit beta-1 OS=Bos taurus GN=GNB1 PE=1 SV=…	99	ACADATLSQITNNIDPVGR	Carbamidomethyl(C)@2	-0.111284	2014.86	1008.44	2014.97	1008.49	1.1.1.405.4	28.944
53.24	sp|P62874|GBB1_MOUSE; sp|P62873|GBB1_HUMAN; sp|P62872|GBB1_CANFA; sp|P62871|GBB1_BOVIN; sp|P54311|GBB1_RAT	Guanine nucleotide-binding protein G(I)/G(S)/G(T) subunit beta-1 OS=Mus musculus GN=Gnb1 PE=1 SV=3; Guanine nucleotide-binding protein G(I)/G(S)/G(T) subunit beta-1 OS=Homo sapiens GN=GNB1 PE=1 SV=3; Guanine nucleotide-binding protein G(I)/G(S)/G(T) subunit beta-1 OS=Canis familiaris GN=GNB1 PE=2 SV=3; Guanine nucleotide-binding protein G(I)/G(S)/G(T) subunit beta-1 OS=Bos taurus GN=GNB1 PE=1 SV=…	99	ADQELMTYSHDNIICGITSVSFSK	Oxidation(M)@6; Carbamidomethyl(C)@15	-0.302041	2730.95	911.322	2731.25	911.423	1.1.1.416.4	30.1423
53.24	sp|P62874|GBB1_MOUSE; sp|P62873|GBB1_HUMAN; sp|P62872|GBB1_CANFA; sp|P62871|GBB1_BOVIN; sp|P54311|GBB1_RAT	Guanine nucleotide-binding protein G(I)/G(S)/G(T) subunit beta-1 OS=Mus musculus GN=Gnb1 PE=1 SV=3; Guanine nucleotide-binding protein G(I)/G(S)/G(T) subunit beta-1 OS=Homo sapiens GN=GNB1 PE=1 SV=3; Guanine nucleotide-binding protein G(I)/G(S)/G(T) subunit beta-1 OS=Canis familiaris GN=GNB1 PE=2 SV=3; Guanine nucleotide-binding protein G(I)/G(S)/G(T) subunit beta-1 OS=Bos taurus GN=GNB1 PE=1 SV=…	99	AGVLAGHDNR		1.18191	1009.69	505.853	1008.51	505.262	1.1.1.310.3	19.9948
53.24	sp|P62874|GBB1_MOUSE; sp|P62873|GBB1_HUMAN; sp|P62872|GBB1_CANFA; sp|P62871|GBB1_BOVIN; sp|P54311|GBB1_RAT	Guanine nucleotide-binding protein G(I)/G(S)/G(T) subunit beta-1 OS=Mus musculus GN=Gnb1 PE=1 SV=3; Guanine nucleotide-binding protein G(I)/G(S)/G(T) subunit beta-1 OS=Homo sapiens GN=GNB1 PE=1 SV=3; Guanine nucleotide-binding protein G(I)/G(S)/G(T) subunit beta-1 OS=Canis familiaris GN=GNB1 PE=2 SV=3; Guanine nucleotide-binding protein G(I)/G(S)/G(T) subunit beta-1 OS=Bos taurus GN=GNB1 PE=1 SV=…	99	AGVLAGHDNR		1.17776	1009.69	505.851	1008.51	505.262	1.1.1.304.3	19.4271
53.24	sp|P62874|GBB1_MOUSE; sp|P62873|GBB1_HUMAN; sp|P62872|GBB1_CANFA; sp|P62871|GBB1_BOVIN; sp|P54311|GBB1_RAT	Guanine nucleotide-binding protein G(I)/G(S)/G(T) subunit beta-1 OS=Mus musculus GN=Gnb1 PE=1 SV=3; Guanine nucleotide-binding protein G(I)/G(S)/G(T) subunit beta-1 OS=Homo sapiens GN=GNB1 PE=1 SV=3; Guanine nucleotide-binding protein G(I)/G(S)/G(T) subunit beta-1 OS=Canis familiaris GN=GNB1 PE=2 SV=3; Guanine nucleotide-binding protein G(I)/G(S)/G(T) subunit beta-1 OS=Bos taurus GN=GNB1 PE=1 SV=…	99	AGVLAGHDNR		-0.134199	1008.38	505.195	1008.51	505.262	1.1.1.305.3	19.5046
53.24	sp|P62874|GBB1_MOUSE; sp|P62873|GBB1_HUMAN; sp|P62872|GBB1_CANFA; sp|P62871|GBB1_BOVIN; sp|P54311|GBB1_RAT	Guanine nucleotide-binding protein G(I)/G(S)/G(T) subunit beta-1 OS=Mus musculus GN=Gnb1 PE=1 SV=3; Guanine nucleotide-binding protein G(I)/G(S)/G(T) subunit beta-1 OS=Homo sapiens GN=GNB1 PE=1 SV=3; Guanine nucleotide-binding protein G(I)/G(S)/G(T) subunit beta-1 OS=Canis familiaris GN=GNB1 PE=2 SV=3; Guanine nucleotide-binding protein G(I)/G(S)/G(T) subunit beta-1 OS=Bos taurus GN=GNB1 PE=1 SV=…	99	AGVLAGHDNR		0.19898	1008.71	505.362	1008.51	505.262	1.1.1.307.3	19.6594
53.24	sp|P62874|GBB1_MOUSE; sp|P62873|GBB1_HUMAN; sp|P62872|GBB1_CANFA; sp|P62871|GBB1_BOVIN; sp|P54311|GBB1_RAT	Guanine nucleotide-binding protein G(I)/G(S)/G(T) subunit beta-1 OS=Mus musculus GN=Gnb1 PE=1 SV=3; Guanine nucleotide-binding protein G(I)/G(S)/G(T) subunit beta-1 OS=Homo sapiens GN=GNB1 PE=1 SV=3; Guanine nucleotide-binding protein G(I)/G(S)/G(T) subunit beta-1 OS=Canis familiaris GN=GNB1 PE=2 SV=3; Guanine nucleotide-binding protein G(I)/G(S)/G(T) subunit beta-1 OS=Bos taurus GN=GNB1 PE=1 SV=…	97.18	AGVLAGHDNR		0.228581	1008.74	505.377	1008.51	505.262	1.1.1.321.3	20.9854
53.24	sp|P62874|GBB1_MOUSE; sp|P62873|GBB1_HUMAN; sp|P62872|GBB1_CANFA; sp|P62871|GBB1_BOVIN; sp|P54311|GBB1_RAT	Guanine nucleotide-binding protein G(I)/G(S)/G(T) subunit beta-1 OS=Mus musculus GN=Gnb1 PE=1 SV=3; Guanine nucleotide-binding protein G(I)/G(S)/G(T) subunit beta-1 OS=Homo sapiens GN=GNB1 PE=1 SV=3; Guanine nucleotide-binding protein G(I)/G(S)/G(T) subunit beta-1 OS=Canis familiaris GN=GNB1 PE=2 SV=3; Guanine nucleotide-binding protein G(I)/G(S)/G(T) subunit beta-1 OS=Bos taurus GN=GNB1 PE=1 SV=…	96.96	AGVLAGHDNR		0.177374	1008.69	505.351	1008.51	505.262	1.1.1.318.3	20.6492
53.24	sp|P62874|GBB1_MOUSE; sp|P62873|GBB1_HUMAN; sp|P62872|GBB1_CANFA; sp|P62871|GBB1_BOVIN; sp|P54311|GBB1_RAT	Guanine nucleotide-binding protein G(I)/G(S)/G(T) subunit beta-1 OS=Mus musculus GN=Gnb1 PE=1 SV=3; Guanine nucleotide-binding protein G(I)/G(S)/G(T) subunit beta-1 OS=Homo sapiens GN=GNB1 PE=1 SV=3; Guanine nucleotide-binding protein G(I)/G(S)/G(T) subunit beta-1 OS=Canis familiaris GN=GNB1 PE=2 SV=3; Guanine nucleotide-binding protein G(I)/G(S)/G(T) subunit beta-1 OS=Bos taurus GN=GNB1 PE=1 SV=…	99	ELAGHTGYLSCCR	Carbamidomethyl(C)@11; Carbamidomethyl(C)@12	-0.0802477	1522.59	762.3	1522.67	762.34	1.1.1.341.4	23.0527
53.24	sp|P62874|GBB1_MOUSE; sp|P62873|GBB1_HUMAN; sp|P62872|GBB1_CANFA; sp|P62871|GBB1_BOVIN; sp|P54311|GBB1_RAT	Guanine nucleotide-binding protein G(I)/G(S)/G(T) subunit beta-1 OS=Mus musculus GN=Gnb1 PE=1 SV=3; Guanine nucleotide-binding protein G(I)/G(S)/G(T) subunit beta-1 OS=Homo sapiens GN=GNB1 PE=1 SV=3; Guanine nucleotide-binding protein G(I)/G(S)/G(T) subunit beta-1 OS=Canis familiaris GN=GNB1 PE=2 SV=3; Guanine nucleotide-binding protein G(I)/G(S)/G(T) subunit beta-1 OS=Bos taurus GN=GNB1 PE=1 SV=…	99	ELAGHTGYLSCCR	Carbamidomethyl(C)@11; Carbamidomethyl(C)@12	-0.145309	1522.52	762.268	1522.67	762.34	1.1.1.344.4	23.388
53.24	sp|P62874|GBB1_MOUSE; sp|P62873|GBB1_HUMAN; sp|P62872|GBB1_CANFA; sp|P62871|GBB1_BOVIN; sp|P54311|GBB1_RAT	Guanine nucleotide-binding protein G(I)/G(S)/G(T) subunit beta-1 OS=Mus musculus GN=Gnb1 PE=1 SV=3; Guanine nucleotide-binding protein G(I)/G(S)/G(T) subunit beta-1 OS=Homo sapiens GN=GNB1 PE=1 SV=3; Guanine nucleotide-binding protein G(I)/G(S)/G(T) subunit beta-1 OS=Canis familiaris GN=GNB1 PE=2 SV=3; Guanine nucleotide-binding protein G(I)/G(S)/G(T) subunit beta-1 OS=Bos taurus GN=GNB1 PE=1 SV=…	99	IYAMHWGTDSR	Oxidation(M)@4	-0.0622054	1351.54	451.519	1351.6	451.54	1.1.1.345.4	23.4999
53.24	sp|P62874|GBB1_MOUSE; sp|P62873|GBB1_HUMAN; sp|P62872|GBB1_CANFA; sp|P62871|GBB1_BOVIN; sp|P54311|GBB1_RAT	Guanine nucleotide-binding protein G(I)/G(S)/G(T) subunit beta-1 OS=Mus musculus GN=Gnb1 PE=1 SV=3; Guanine nucleotide-binding protein G(I)/G(S)/G(T) subunit beta-1 OS=Homo sapiens GN=GNB1 PE=1 SV=3; Guanine nucleotide-binding protein G(I)/G(S)/G(T) subunit beta-1 OS=Canis familiaris GN=GNB1 PE=2 SV=3; Guanine nucleotide-binding protein G(I)/G(S)/G(T) subunit beta-1 OS=Bos taurus GN=GNB1 PE=1 SV=…	99	KACADATLSQITNNIDPVGR	Carbamidomethyl(C)@3; Deamidated(N)@13	-0.218297	2143.83	715.619	2144.05	715.692	1.1.1.381.3	26.3587
53.24	sp|P62874|GBB1_MOUSE; sp|P62873|GBB1_HUMAN; sp|P62872|GBB1_CANFA; sp|P62871|GBB1_BOVIN; sp|P54311|GBB1_RAT	Guanine nucleotide-binding protein G(I)/G(S)/G(T) subunit beta-1 OS=Mus musculus GN=Gnb1 PE=1 SV=3; Guanine nucleotide-binding protein G(I)/G(S)/G(T) subunit beta-1 OS=Homo sapiens GN=GNB1 PE=1 SV=3; Guanine nucleotide-binding protein G(I)/G(S)/G(T) subunit beta-1 OS=Canis familiaris GN=GNB1 PE=2 SV=3; Guanine nucleotide-binding protein G(I)/G(S)/G(T) subunit beta-1 OS=Bos taurus GN=GNB1 PE=1 SV=…	99	KACADATLSQITNNIDPVGR	Carbamidomethyl(C)@3	0.223014	2143.29	715.438	2143.07	715.364	1.1.1.395.3	27.8236
53.24	sp|P62874|GBB1_MOUSE; sp|P62873|GBB1_HUMAN; sp|P62872|GBB1_CANFA; sp|P62871|GBB1_BOVIN; sp|P54311|GBB1_RAT	Guanine nucleotide-binding protein G(I)/G(S)/G(T) subunit beta-1 OS=Mus musculus GN=Gnb1 PE=1 SV=3; Guanine nucleotide-binding protein G(I)/G(S)/G(T) subunit beta-1 OS=Homo sapiens GN=GNB1 PE=1 SV=3; Guanine nucleotide-binding protein G(I)/G(S)/G(T) subunit beta-1 OS=Canis familiaris GN=GNB1 PE=2 SV=3; Guanine nucleotide-binding protein G(I)/G(S)/G(T) subunit beta-1 OS=Bos taurus GN=GNB1 PE=1 SV=…	99	KACADATLSQITNNIDPVGR	Carbamidomethyl(C)@3; Deamidated(Q)@10	-0.80934	2143.24	715.422	2144.05	715.692	1.1.1.397.3	28.0132
53.24	sp|P62874|GBB1_MOUSE; sp|P62873|GBB1_HUMAN; sp|P62872|GBB1_CANFA; sp|P62871|GBB1_BOVIN; sp|P54311|GBB1_RAT	Guanine nucleotide-binding protein G(I)/G(S)/G(T) subunit beta-1 OS=Mus musculus GN=Gnb1 PE=1 SV=3; Guanine nucleotide-binding protein G(I)/G(S)/G(T) subunit beta-1 OS=Homo sapiens GN=GNB1 PE=1 SV=3; Guanine nucleotide-binding protein G(I)/G(S)/G(T) subunit beta-1 OS=Canis familiaris GN=GNB1 PE=2 SV=3; Guanine nucleotide-binding protein G(I)/G(S)/G(T) subunit beta-1 OS=Bos taurus GN=GNB1 PE=1 SV=…	99	KACADATLSQITNNIDPVGR	Carbamidomethyl(C)@3	0.164239	2143.23	715.418	2143.07	715.364	1.1.1.398.3	28.1252
53.24	sp|P62874|GBB1_MOUSE; sp|P62873|GBB1_HUMAN; sp|P62872|GBB1_CANFA; sp|P62871|GBB1_BOVIN; sp|P54311|GBB1_RAT	Guanine nucleotide-binding protein G(I)/G(S)/G(T) subunit beta-1 OS=Mus musculus GN=Gnb1 PE=1 SV=3; Guanine nucleotide-binding protein G(I)/G(S)/G(T) subunit beta-1 OS=Homo sapiens GN=GNB1 PE=1 SV=3; Guanine nucleotide-binding protein G(I)/G(S)/G(T) subunit beta-1 OS=Canis familiaris GN=GNB1 PE=2 SV=3; Guanine nucleotide-binding protein G(I)/G(S)/G(T) subunit beta-1 OS=Bos taurus GN=GNB1 PE=1 SV=…	99	KACADATLSQITNNIDPVGR	Carbamidomethyl(C)@3; Deamidated(N)@13	-0.908945	2143.14	715.389	2144.05	715.692	1.1.1.400.3	28.3492
53.24	sp|P62874|GBB1_MOUSE; sp|P62873|GBB1_HUMAN; sp|P62872|GBB1_CANFA; sp|P62871|GBB1_BOVIN; sp|P54311|GBB1_RAT	Guanine nucleotide-binding protein G(I)/G(S)/G(T) subunit beta-1 OS=Mus musculus GN=Gnb1 PE=1 SV=3; Guanine nucleotide-binding protein G(I)/G(S)/G(T) subunit beta-1 OS=Homo sapiens GN=GNB1 PE=1 SV=3; Guanine nucleotide-binding protein G(I)/G(S)/G(T) subunit beta-1 OS=Canis familiaris GN=GNB1 PE=2 SV=3; Guanine nucleotide-binding protein G(I)/G(S)/G(T) subunit beta-1 OS=Bos taurus GN=GNB1 PE=1 SV=…	99	KACADATLSQITNNIDPVGR	Carbamidomethyl(C)@3; Deamidated(Q)@10	-0.485072	2143.57	715.53	2144.05	715.692	1.1.1.402.3	28.5734
53.24	sp|P62874|GBB1_MOUSE; sp|P62873|GBB1_HUMAN; sp|P62872|GBB1_CANFA; sp|P62871|GBB1_BOVIN; sp|P54311|GBB1_RAT	Guanine nucleotide-binding protein G(I)/G(S)/G(T) subunit beta-1 OS=Mus musculus GN=Gnb1 PE=1 SV=3; Guanine nucleotide-binding protein G(I)/G(S)/G(T) subunit beta-1 OS=Homo sapiens GN=GNB1 PE=1 SV=3; Guanine nucleotide-binding protein G(I)/G(S)/G(T) subunit beta-1 OS=Canis familiaris GN=GNB1 PE=2 SV=3; Guanine nucleotide-binding protein G(I)/G(S)/G(T) subunit beta-1 OS=Bos taurus GN=GNB1 PE=1 SV=…	99	KACADATLSQITNNIDPVGR	Carbamidomethyl(C)@3	-0.194634	2142.87	715.299	2143.07	715.364	1.1.1.417.4	30.2546
53.24	sp|P62874|GBB1_MOUSE; sp|P62873|GBB1_HUMAN; sp|P62872|GBB1_CANFA; sp|P62871|GBB1_BOVIN; sp|P54311|GBB1_RAT	Guanine nucleotide-binding protein G(I)/G(S)/G(T) subunit beta-1 OS=Mus musculus GN=Gnb1 PE=1 SV=3; Guanine nucleotide-binding protein G(I)/G(S)/G(T) subunit beta-1 OS=Homo sapiens GN=GNB1 PE=1 SV=3; Guanine nucleotide-binding protein G(I)/G(S)/G(T) subunit beta-1 OS=Canis familiaris GN=GNB1 PE=2 SV=3; Guanine nucleotide-binding protein G(I)/G(S)/G(T) subunit beta-1 OS=Bos taurus GN=GNB1 PE=1 SV=…	99	KACADATLSQITNNIDPVGR	Carbamidomethyl(C)@3; Deamidated(N)@13	-0.930185	2143.12	715.382	2144.05	715.692	1.1.1.403.3	28.6855
53.24	sp|P62874|GBB1_MOUSE; sp|P62873|GBB1_HUMAN; sp|P62872|GBB1_CANFA; sp|P62871|GBB1_BOVIN; sp|P54311|GBB1_RAT	Guanine nucleotide-binding protein G(I)/G(S)/G(T) subunit beta-1 OS=Mus musculus GN=Gnb1 PE=1 SV=3; Guanine nucleotide-binding protein G(I)/G(S)/G(T) subunit beta-1 OS=Homo sapiens GN=GNB1 PE=1 SV=3; Guanine nucleotide-binding protein G(I)/G(S)/G(T) subunit beta-1 OS=Canis familiaris GN=GNB1 PE=2 SV=3; Guanine nucleotide-binding protein G(I)/G(S)/G(T) subunit beta-1 OS=Bos taurus GN=GNB1 PE=1 SV=…	99	KACADATLSQITNNIDPVGR	Carbamidomethyl(C)@3; Deamidated(Q)@10; Deamidated(N)@14	-0.963552	2144.07	715.698	2145.04	716.02	1.1.1.404.3	28.7975
53.24	sp|P62874|GBB1_MOUSE; sp|P62873|GBB1_HUMAN; sp|P62872|GBB1_CANFA; sp|P62871|GBB1_BOVIN; sp|P54311|GBB1_RAT	Guanine nucleotide-binding protein G(I)/G(S)/G(T) subunit beta-1 OS=Mus musculus GN=Gnb1 PE=1 SV=3; Guanine nucleotide-binding protein G(I)/G(S)/G(T) subunit beta-1 OS=Homo sapiens GN=GNB1 PE=1 SV=3; Guanine nucleotide-binding protein G(I)/G(S)/G(T) subunit beta-1 OS=Canis familiaris GN=GNB1 PE=2 SV=3; Guanine nucleotide-binding protein G(I)/G(S)/G(T) subunit beta-1 OS=Bos taurus GN=GNB1 PE=1 SV=…	99	KACADATLSQITNNIDPVGR	Carbamidomethyl(C)@3	0.601845	2143.67	715.564	2143.07	715.364	1.1.1.427.3	31.1693
53.24	sp|P62874|GBB1_MOUSE; sp|P62873|GBB1_HUMAN; sp|P62872|GBB1_CANFA; sp|P62871|GBB1_BOVIN; sp|P54311|GBB1_RAT	Guanine nucleotide-binding protein G(I)/G(S)/G(T) subunit beta-1 OS=Mus musculus GN=Gnb1 PE=1 SV=3; Guanine nucleotide-binding protein G(I)/G(S)/G(T) subunit beta-1 OS=Homo sapiens GN=GNB1 PE=1 SV=3; Guanine nucleotide-binding protein G(I)/G(S)/G(T) subunit beta-1 OS=Canis familiaris GN=GNB1 PE=2 SV=3; Guanine nucleotide-binding protein G(I)/G(S)/G(T) subunit beta-1 OS=Bos taurus GN=GNB1 PE=1 SV=…	99	KACADATLSQITNNIDPVGR	Carbamidomethyl(C)@3; Deamidated(N)@13	-0.297762	2143.76	715.592	2144.05	715.692	1.1.1.383.3	26.5825
53.24	sp|P62874|GBB1_MOUSE; sp|P62873|GBB1_HUMAN; sp|P62872|GBB1_CANFA; sp|P62871|GBB1_BOVIN; sp|P54311|GBB1_RAT	Guanine nucleotide-binding protein G(I)/G(S)/G(T) subunit beta-1 OS=Mus musculus GN=Gnb1 PE=1 SV=3; Guanine nucleotide-binding protein G(I)/G(S)/G(T) subunit beta-1 OS=Homo sapiens GN=GNB1 PE=1 SV=3; Guanine nucleotide-binding protein G(I)/G(S)/G(T) subunit beta-1 OS=Canis familiaris GN=GNB1 PE=2 SV=3; Guanine nucleotide-binding protein G(I)/G(S)/G(T) subunit beta-1 OS=Bos taurus GN=GNB1 PE=1 SV=…	99	KACADATLSQITNNIDPVGR	Carbamidomethyl(C)@3	-0.266592	2142.8	715.275	2143.07	715.364	1.1.1.434.4	31.8863
53.24	sp|P62874|GBB1_MOUSE; sp|P62873|GBB1_HUMAN; sp|P62872|GBB1_CANFA; sp|P62871|GBB1_BOVIN; sp|P54311|GBB1_RAT	Guanine nucleotide-binding protein G(I)/G(S)/G(T) subunit beta-1 OS=Mus musculus GN=Gnb1 PE=1 SV=3; Guanine nucleotide-binding protein G(I)/G(S)/G(T) subunit beta-1 OS=Homo sapiens GN=GNB1 PE=1 SV=3; Guanine nucleotide-binding protein G(I)/G(S)/G(T) subunit beta-1 OS=Canis familiaris GN=GNB1 PE=2 SV=3; Guanine nucleotide-binding protein G(I)/G(S)/G(T) subunit beta-1 OS=Bos taurus GN=GNB1 PE=1 SV=…	99	KACADATLSQITNNIDPVGR	Carbamidomethyl(C)@3; Deamidated(N)@13	-0.226353	2143.83	715.616	2144.05	715.692	1.1.1.384.4	26.6945
53.24	sp|P62874|GBB1_MOUSE; sp|P62873|GBB1_HUMAN; sp|P62872|GBB1_CANFA; sp|P62871|GBB1_BOVIN; sp|P54311|GBB1_RAT	Guanine nucleotide-binding protein G(I)/G(S)/G(T) subunit beta-1 OS=Mus musculus GN=Gnb1 PE=1 SV=3; Guanine nucleotide-binding protein G(I)/G(S)/G(T) subunit beta-1 OS=Homo sapiens GN=GNB1 PE=1 SV=3; Guanine nucleotide-binding protein G(I)/G(S)/G(T) subunit beta-1 OS=Canis familiaris GN=GNB1 PE=2 SV=3; Guanine nucleotide-binding protein G(I)/G(S)/G(T) subunit beta-1 OS=Bos taurus GN=GNB1 PE=1 SV=…	99	KACADATLSQITNNIDPVGR	Carbamidomethyl(C)@3	-0.115353	2142.95	715.325	2143.07	715.364	1.1.1.410.4	29.5043
53.24	sp|P62874|GBB1_MOUSE; sp|P62873|GBB1_HUMAN; sp|P62872|GBB1_CANFA; sp|P62871|GBB1_BOVIN; sp|P54311|GBB1_RAT	Guanine nucleotide-binding protein G(I)/G(S)/G(T) subunit beta-1 OS=Mus musculus GN=Gnb1 PE=1 SV=3; Guanine nucleotide-binding protein G(I)/G(S)/G(T) subunit beta-1 OS=Homo sapiens GN=GNB1 PE=1 SV=3; Guanine nucleotide-binding protein G(I)/G(S)/G(T) subunit beta-1 OS=Canis familiaris GN=GNB1 PE=2 SV=3; Guanine nucleotide-binding protein G(I)/G(S)/G(T) subunit beta-1 OS=Bos taurus GN=GNB1 PE=1 SV=…	99	KACADATLSQITNNIDPVGR	Carbamidomethyl(C)@3	-0.237846	2142.83	715.284	2143.07	715.364	1.1.1.425.4	31.0139
53.24	sp|P62874|GBB1_MOUSE; sp|P62873|GBB1_HUMAN; sp|P62872|GBB1_CANFA; sp|P62871|GBB1_BOVIN; sp|P54311|GBB1_RAT	Guanine nucleotide-binding protein G(I)/G(S)/G(T) subunit beta-1 OS=Mus musculus GN=Gnb1 PE=1 SV=3; Guanine nucleotide-binding protein G(I)/G(S)/G(T) subunit beta-1 OS=Homo sapiens GN=GNB1 PE=1 SV=3; Guanine nucleotide-binding protein G(I)/G(S)/G(T) subunit beta-1 OS=Canis familiaris GN=GNB1 PE=2 SV=3; Guanine nucleotide-binding protein G(I)/G(S)/G(T) subunit beta-1 OS=Bos taurus GN=GNB1 PE=1 SV=…	99	LFVSGACDASAK	Carbamidomethyl(C)@7	0.983468	1225.56	613.789	1224.58	613.298	1.1.1.344.3	23.3536
53.24	sp|P62874|GBB1_MOUSE; sp|P62873|GBB1_HUMAN; sp|P62872|GBB1_CANFA; sp|P62871|GBB1_BOVIN; sp|P54311|GBB1_RAT	Guanine nucleotide-binding protein G(I)/G(S)/G(T) subunit beta-1 OS=Mus musculus GN=Gnb1 PE=1 SV=3; Guanine nucleotide-binding protein G(I)/G(S)/G(T) subunit beta-1 OS=Homo sapiens GN=GNB1 PE=1 SV=3; Guanine nucleotide-binding protein G(I)/G(S)/G(T) subunit beta-1 OS=Canis familiaris GN=GNB1 PE=2 SV=3; Guanine nucleotide-binding protein G(I)/G(S)/G(T) subunit beta-1 OS=Bos taurus GN=GNB1 PE=1 SV=…	99	LFVSGACDASAK	Carbamidomethyl(C)@7	-0.0477441	1224.53	613.274	1224.58	613.298	1.1.1.346.3	23.5769
53.24	sp|P62874|GBB1_MOUSE; sp|P62873|GBB1_HUMAN; sp|P62872|GBB1_CANFA; sp|P62871|GBB1_BOVIN; sp|P54311|GBB1_RAT	Guanine nucleotide-binding protein G(I)/G(S)/G(T) subunit beta-1 OS=Mus musculus GN=Gnb1 PE=1 SV=3; Guanine nucleotide-binding protein G(I)/G(S)/G(T) subunit beta-1 OS=Homo sapiens GN=GNB1 PE=1 SV=3; Guanine nucleotide-binding protein G(I)/G(S)/G(T) subunit beta-1 OS=Canis familiaris GN=GNB1 PE=2 SV=3; Guanine nucleotide-binding protein G(I)/G(S)/G(T) subunit beta-1 OS=Bos taurus GN=GNB1 PE=1 SV=…	99	LFVSGACDASAK	Carbamidomethyl(C)@7	0.0138991	1224.59	613.305	1224.58	613.298	1.1.1.349.3	23.8092
53.24	sp|P62874|GBB1_MOUSE; sp|P62873|GBB1_HUMAN; sp|P62872|GBB1_CANFA; sp|P62871|GBB1_BOVIN; sp|P54311|GBB1_RAT	Guanine nucleotide-binding protein G(I)/G(S)/G(T) subunit beta-1 OS=Mus musculus GN=Gnb1 PE=1 SV=3; Guanine nucleotide-binding protein G(I)/G(S)/G(T) subunit beta-1 OS=Homo sapiens GN=GNB1 PE=1 SV=3; Guanine nucleotide-binding protein G(I)/G(S)/G(T) subunit beta-1 OS=Canis familiaris GN=GNB1 PE=2 SV=3; Guanine nucleotide-binding protein G(I)/G(S)/G(T) subunit beta-1 OS=Bos taurus GN=GNB1 PE=1 SV=…	99	LFVSGACDASAK	Carbamidomethyl(C)@7	-0.0285798	1224.55	613.283	1224.58	613.298	1.1.1.350.3	23.8861
53.24	sp|P62874|GBB1_MOUSE; sp|P62873|GBB1_HUMAN; sp|P62872|GBB1_CANFA; sp|P62871|GBB1_BOVIN; sp|P54311|GBB1_RAT	Guanine nucleotide-binding protein G(I)/G(S)/G(T) subunit beta-1 OS=Mus musculus GN=Gnb1 PE=1 SV=3; Guanine nucleotide-binding protein G(I)/G(S)/G(T) subunit beta-1 OS=Homo sapiens GN=GNB1 PE=1 SV=3; Guanine nucleotide-binding protein G(I)/G(S)/G(T) subunit beta-1 OS=Canis familiaris GN=GNB1 PE=2 SV=3; Guanine nucleotide-binding protein G(I)/G(S)/G(T) subunit beta-1 OS=Bos taurus GN=GNB1 PE=1 SV=…	99	LFVSGACDASAK	Carbamidomethyl(C)@7	-0.0142981	1224.57	613.291	1224.58	613.298	1.1.1.351.3	23.9637
53.24	sp|P62874|GBB1_MOUSE; sp|P62873|GBB1_HUMAN; sp|P62872|GBB1_CANFA; sp|P62871|GBB1_BOVIN; sp|P54311|GBB1_RAT	Guanine nucleotide-binding protein G(I)/G(S)/G(T) subunit beta-1 OS=Mus musculus GN=Gnb1 PE=1 SV=3; Guanine nucleotide-binding protein G(I)/G(S)/G(T) subunit beta-1 OS=Homo sapiens GN=GNB1 PE=1 SV=3; Guanine nucleotide-binding protein G(I)/G(S)/G(T) subunit beta-1 OS=Canis familiaris GN=GNB1 PE=2 SV=3; Guanine nucleotide-binding protein G(I)/G(S)/G(T) subunit beta-1 OS=Bos taurus GN=GNB1 PE=1 SV=…	99	LFVSGACDASAK	Carbamidomethyl(C)@7	0.0499085	1224.63	613.323	1224.58	613.298	1.1.1.353.3	24.1188
53.24	sp|P62874|GBB1_MOUSE; sp|P62873|GBB1_HUMAN; sp|P62872|GBB1_CANFA; sp|P62871|GBB1_BOVIN; sp|P54311|GBB1_RAT	Guanine nucleotide-binding protein G(I)/G(S)/G(T) subunit beta-1 OS=Mus musculus GN=Gnb1 PE=1 SV=3; Guanine nucleotide-binding protein G(I)/G(S)/G(T) subunit beta-1 OS=Homo sapiens GN=GNB1 PE=1 SV=3; Guanine nucleotide-binding protein G(I)/G(S)/G(T) subunit beta-1 OS=Canis familiaris GN=GNB1 PE=2 SV=3; Guanine nucleotide-binding protein G(I)/G(S)/G(T) subunit beta-1 OS=Bos taurus GN=GNB1 PE=1 SV=…	99	LFVSGACDASAK	Carbamidomethyl(C)@7	-0.0871714	1224.49	613.254	1224.58	613.298	1.1.1.354.3	24.1959
53.24	sp|P62874|GBB1_MOUSE; sp|P62873|GBB1_HUMAN; sp|P62872|GBB1_CANFA; sp|P62871|GBB1_BOVIN; sp|P54311|GBB1_RAT	Guanine nucleotide-binding protein G(I)/G(S)/G(T) subunit beta-1 OS=Mus musculus GN=Gnb1 PE=1 SV=3; Guanine nucleotide-binding protein G(I)/G(S)/G(T) subunit beta-1 OS=Homo sapiens GN=GNB1 PE=1 SV=3; Guanine nucleotide-binding protein G(I)/G(S)/G(T) subunit beta-1 OS=Canis familiaris GN=GNB1 PE=2 SV=3; Guanine nucleotide-binding protein G(I)/G(S)/G(T) subunit beta-1 OS=Bos taurus GN=GNB1 PE=1 SV=…	99	LFVSGACDASAK	Carbamidomethyl(C)@7	0.417449	1225	613.506	1224.58	613.298	1.1.1.355.3	24.2734
53.24	sp|P62874|GBB1_MOUSE; sp|P62873|GBB1_HUMAN; sp|P62872|GBB1_CANFA; sp|P62871|GBB1_BOVIN; sp|P54311|GBB1_RAT	Guanine nucleotide-binding protein G(I)/G(S)/G(T) subunit beta-1 OS=Mus musculus GN=Gnb1 PE=1 SV=3; Guanine nucleotide-binding protein G(I)/G(S)/G(T) subunit beta-1 OS=Homo sapiens GN=GNB1 PE=1 SV=3; Guanine nucleotide-binding protein G(I)/G(S)/G(T) subunit beta-1 OS=Canis familiaris GN=GNB1 PE=2 SV=3; Guanine nucleotide-binding protein G(I)/G(S)/G(T) subunit beta-1 OS=Bos taurus GN=GNB1 PE=1 SV=…	99	LFVSGACDASAK	Carbamidomethyl(C)@7	-0.0687395	1224.51	613.263	1224.58	613.298	1.1.1.358.4	24.5057
53.24	sp|P62874|GBB1_MOUSE; sp|P62873|GBB1_HUMAN; sp|P62872|GBB1_CANFA; sp|P62871|GBB1_BOVIN; sp|P54311|GBB1_RAT	Guanine nucleotide-binding protein G(I)/G(S)/G(T) subunit beta-1 OS=Mus musculus GN=Gnb1 PE=1 SV=3; Guanine nucleotide-binding protein G(I)/G(S)/G(T) subunit beta-1 OS=Homo sapiens GN=GNB1 PE=1 SV=3; Guanine nucleotide-binding protein G(I)/G(S)/G(T) subunit beta-1 OS=Canis familiaris GN=GNB1 PE=2 SV=3; Guanine nucleotide-binding protein G(I)/G(S)/G(T) subunit beta-1 OS=Bos taurus GN=GNB1 PE=1 SV=…	99	LFVSGACDASAK	Carbamidomethyl(C)@7	-0.11012	1224.47	613.243	1224.58	613.298	1.1.1.361.4	24.7383
53.24	sp|P62874|GBB1_MOUSE; sp|P62873|GBB1_HUMAN; sp|P62872|GBB1_CANFA; sp|P62871|GBB1_BOVIN; sp|P54311|GBB1_RAT	Guanine nucleotide-binding protein G(I)/G(S)/G(T) subunit beta-1 OS=Mus musculus GN=Gnb1 PE=1 SV=3; Guanine nucleotide-binding protein G(I)/G(S)/G(T) subunit beta-1 OS=Homo sapiens GN=GNB1 PE=1 SV=3; Guanine nucleotide-binding protein G(I)/G(S)/G(T) subunit beta-1 OS=Canis familiaris GN=GNB1 PE=2 SV=3; Guanine nucleotide-binding protein G(I)/G(S)/G(T) subunit beta-1 OS=Bos taurus GN=GNB1 PE=1 SV=…	99	LFVSGACDASAK	Carbamidomethyl(C)@7	1.42046	1226	614.008	1224.58	613.298	1.1.1.369.3	25.359
53.24	sp|P62874|GBB1_MOUSE; sp|P62873|GBB1_HUMAN; sp|P62872|GBB1_CANFA; sp|P62871|GBB1_BOVIN; sp|P54311|GBB1_RAT	Guanine nucleotide-binding protein G(I)/G(S)/G(T) subunit beta-1 OS=Mus musculus GN=Gnb1 PE=1 SV=3; Guanine nucleotide-binding protein G(I)/G(S)/G(T) subunit beta-1 OS=Homo sapiens GN=GNB1 PE=1 SV=3; Guanine nucleotide-binding protein G(I)/G(S)/G(T) subunit beta-1 OS=Canis familiaris GN=GNB1 PE=2 SV=3; Guanine nucleotide-binding protein G(I)/G(S)/G(T) subunit beta-1 OS=Bos taurus GN=GNB1 PE=1 SV=…	99	LFVSGACDASAK	Carbamidomethyl(C)@7	0.473843	1225.05	613.535	1224.58	613.298	1.1.1.371.3	25.5141
53.24	sp|P62874|GBB1_MOUSE; sp|P62873|GBB1_HUMAN; sp|P62872|GBB1_CANFA; sp|P62871|GBB1_BOVIN; sp|P54311|GBB1_RAT	Guanine nucleotide-binding protein G(I)/G(S)/G(T) subunit beta-1 OS=Mus musculus GN=Gnb1 PE=1 SV=3; Guanine nucleotide-binding protein G(I)/G(S)/G(T) subunit beta-1 OS=Homo sapiens GN=GNB1 PE=1 SV=3; Guanine nucleotide-binding protein G(I)/G(S)/G(T) subunit beta-1 OS=Canis familiaris GN=GNB1 PE=2 SV=3; Guanine nucleotide-binding protein G(I)/G(S)/G(T) subunit beta-1 OS=Bos taurus GN=GNB1 PE=1 SV=…	99	LFVSGACDASAK	Carbamidomethyl(C)@7	-0.184092	1224.4	613.206	1224.58	613.298	1.1.1.375.4	25.7899
53.24	sp|P62874|GBB1_MOUSE; sp|P62873|GBB1_HUMAN; sp|P62872|GBB1_CANFA; sp|P62871|GBB1_BOVIN; sp|P54311|GBB1_RAT	Guanine nucleotide-binding protein G(I)/G(S)/G(T) subunit beta-1 OS=Mus musculus GN=Gnb1 PE=1 SV=3; Guanine nucleotide-binding protein G(I)/G(S)/G(T) subunit beta-1 OS=Homo sapiens GN=GNB1 PE=1 SV=3; Guanine nucleotide-binding protein G(I)/G(S)/G(T) subunit beta-1 OS=Canis familiaris GN=GNB1 PE=2 SV=3; Guanine nucleotide-binding protein G(I)/G(S)/G(T) subunit beta-1 OS=Bos taurus GN=GNB1 PE=1 SV=…	99	LFVSGACDASAK	Carbamidomethyl(C)@7	-0.151256	1224.43	613.222	1224.58	613.298	1.1.1.376.4	25.8676
53.24	sp|P62874|GBB1_MOUSE; sp|P62873|GBB1_HUMAN; sp|P62872|GBB1_CANFA; sp|P62871|GBB1_BOVIN; sp|P54311|GBB1_RAT	Guanine nucleotide-binding protein G(I)/G(S)/G(T) subunit beta-1 OS=Mus musculus GN=Gnb1 PE=1 SV=3; Guanine nucleotide-binding protein G(I)/G(S)/G(T) subunit beta-1 OS=Homo sapiens GN=GNB1 PE=1 SV=3; Guanine nucleotide-binding protein G(I)/G(S)/G(T) subunit beta-1 OS=Canis familiaris GN=GNB1 PE=2 SV=3; Guanine nucleotide-binding protein G(I)/G(S)/G(T) subunit beta-1 OS=Bos taurus GN=GNB1 PE=1 SV=…	99	LFVSGACDASAK	Carbamidomethyl(C)@7	-0.150524	1224.43	613.222	1224.58	613.298	1.1.1.382.4	26.5052
53.24	sp|P62874|GBB1_MOUSE; sp|P62873|GBB1_HUMAN; sp|P62872|GBB1_CANFA; sp|P62871|GBB1_BOVIN; sp|P54311|GBB1_RAT	Guanine nucleotide-binding protein G(I)/G(S)/G(T) subunit beta-1 OS=Mus musculus GN=Gnb1 PE=1 SV=3; Guanine nucleotide-binding protein G(I)/G(S)/G(T) subunit beta-1 OS=Homo sapiens GN=GNB1 PE=1 SV=3; Guanine nucleotide-binding protein G(I)/G(S)/G(T) subunit beta-1 OS=Canis familiaris GN=GNB1 PE=2 SV=3; Guanine nucleotide-binding protein G(I)/G(S)/G(T) subunit beta-1 OS=Bos taurus GN=GNB1 PE=1 SV=…	99	LFVSGACDASAK	Carbamidomethyl(C)@7	0.692463	1225.27	613.644	1224.58	613.298	1.1.1.360.3	24.6264
53.24	sp|P62874|GBB1_MOUSE; sp|P62873|GBB1_HUMAN; sp|P62872|GBB1_CANFA; sp|P62871|GBB1_BOVIN; sp|P54311|GBB1_RAT	Guanine nucleotide-binding protein G(I)/G(S)/G(T) subunit beta-1 OS=Mus musculus GN=Gnb1 PE=1 SV=3; Guanine nucleotide-binding protein G(I)/G(S)/G(T) subunit beta-1 OS=Homo sapiens GN=GNB1 PE=1 SV=3; Guanine nucleotide-binding protein G(I)/G(S)/G(T) subunit beta-1 OS=Canis familiaris GN=GNB1 PE=2 SV=3; Guanine nucleotide-binding protein G(I)/G(S)/G(T) subunit beta-1 OS=Bos taurus GN=GNB1 PE=1 SV=…	99	LFVSGACDASAK	Carbamidomethyl(C)@7	0.234228	1224.82	613.415	1224.58	613.298	1.1.1.432.3	31.6275
53.24	sp|P62874|GBB1_MOUSE; sp|P62873|GBB1_HUMAN; sp|P62872|GBB1_CANFA; sp|P62871|GBB1_BOVIN; sp|P54311|GBB1_RAT	Guanine nucleotide-binding protein G(I)/G(S)/G(T) subunit beta-1 OS=Mus musculus GN=Gnb1 PE=1 SV=3; Guanine nucleotide-binding protein G(I)/G(S)/G(T) subunit beta-1 OS=Homo sapiens GN=GNB1 PE=1 SV=3; Guanine nucleotide-binding protein G(I)/G(S)/G(T) subunit beta-1 OS=Canis familiaris GN=GNB1 PE=2 SV=3; Guanine nucleotide-binding protein G(I)/G(S)/G(T) subunit beta-1 OS=Bos taurus GN=GNB1 PE=1 SV=…	95.48	LIIWDSYTTNK		0.09204	1352.79	677.402	1352.7	677.356	1.1.1.402.4	28.6079
53.24	sp|P62874|GBB1_MOUSE; sp|P62873|GBB1_HUMAN; sp|P62872|GBB1_CANFA; sp|P62871|GBB1_BOVIN; sp|P54311|GBB1_RAT	Guanine nucleotide-binding protein G(I)/G(S)/G(T) subunit beta-1 OS=Mus musculus GN=Gnb1 PE=1 SV=3; Guanine nucleotide-binding protein G(I)/G(S)/G(T) subunit beta-1 OS=Homo sapiens GN=GNB1 PE=1 SV=3; Guanine nucleotide-binding protein G(I)/G(S)/G(T) subunit beta-1 OS=Canis familiaris GN=GNB1 PE=2 SV=3; Guanine nucleotide-binding protein G(I)/G(S)/G(T) subunit beta-1 OS=Bos taurus GN=GNB1 PE=1 SV=…	99	LLVSASQDGK		-0.0178322	1016.53	509.274	1016.55	509.282	1.1.1.330.3	21.9936
53.24	sp|P62874|GBB1_MOUSE; sp|P62873|GBB1_HUMAN; sp|P62872|GBB1_CANFA; sp|P62871|GBB1_BOVIN; sp|P54311|GBB1_RAT	Guanine nucleotide-binding protein G(I)/G(S)/G(T) subunit beta-1 OS=Mus musculus GN=Gnb1 PE=1 SV=3; Guanine nucleotide-binding protein G(I)/G(S)/G(T) subunit beta-1 OS=Homo sapiens GN=GNB1 PE=1 SV=3; Guanine nucleotide-binding protein G(I)/G(S)/G(T) subunit beta-1 OS=Canis familiaris GN=GNB1 PE=2 SV=3; Guanine nucleotide-binding protein G(I)/G(S)/G(T) subunit beta-1 OS=Bos taurus GN=GNB1 PE=1 SV=…	99	LLVSASQDGK		-0.0636679	1016.49	509.25	1016.55	509.282	1.1.1.332.3	22.1831
53.24	sp|P62874|GBB1_MOUSE; sp|P62873|GBB1_HUMAN; sp|P62872|GBB1_CANFA; sp|P62871|GBB1_BOVIN; sp|P54311|GBB1_RAT	Guanine nucleotide-binding protein G(I)/G(S)/G(T) subunit beta-1 OS=Mus musculus GN=Gnb1 PE=1 SV=3; Guanine nucleotide-binding protein G(I)/G(S)/G(T) subunit beta-1 OS=Homo sapiens GN=GNB1 PE=1 SV=3; Guanine nucleotide-binding protein G(I)/G(S)/G(T) subunit beta-1 OS=Canis familiaris GN=GNB1 PE=2 SV=3; Guanine nucleotide-binding protein G(I)/G(S)/G(T) subunit beta-1 OS=Bos taurus GN=GNB1 PE=1 SV=…	99	LLVSASQDGK		-0.130255	1016.42	509.217	1016.55	509.282	1.1.1.334.3	22.3382
53.24	sp|P62874|GBB1_MOUSE; sp|P62873|GBB1_HUMAN; sp|P62872|GBB1_CANFA; sp|P62871|GBB1_BOVIN; sp|P54311|GBB1_RAT	Guanine nucleotide-binding protein G(I)/G(S)/G(T) subunit beta-1 OS=Mus musculus GN=Gnb1 PE=1 SV=3; Guanine nucleotide-binding protein G(I)/G(S)/G(T) subunit beta-1 OS=Homo sapiens GN=GNB1 PE=1 SV=3; Guanine nucleotide-binding protein G(I)/G(S)/G(T) subunit beta-1 OS=Canis familiaris GN=GNB1 PE=2 SV=3; Guanine nucleotide-binding protein G(I)/G(S)/G(T) subunit beta-1 OS=Bos taurus GN=GNB1 PE=1 SV=…	99	LLVSASQDGK		-0.122015	1016.43	509.221	1016.55	509.282	1.1.1.336.3	22.4933
53.24	sp|P62874|GBB1_MOUSE; sp|P62873|GBB1_HUMAN; sp|P62872|GBB1_CANFA; sp|P62871|GBB1_BOVIN; sp|P54311|GBB1_RAT	Guanine nucleotide-binding protein G(I)/G(S)/G(T) subunit beta-1 OS=Mus musculus GN=Gnb1 PE=1 SV=3; Guanine nucleotide-binding protein G(I)/G(S)/G(T) subunit beta-1 OS=Homo sapiens GN=GNB1 PE=1 SV=3; Guanine nucleotide-binding protein G(I)/G(S)/G(T) subunit beta-1 OS=Canis familiaris GN=GNB1 PE=2 SV=3; Guanine nucleotide-binding protein G(I)/G(S)/G(T) subunit beta-1 OS=Bos taurus GN=GNB1 PE=1 SV=…	99	LLVSASQDGK		-0.0276585	1016.52	509.269	1016.55	509.282	1.1.1.337.3	22.6053
24.8	sp|P00760|TRY1_BOVIN	Cationic trypsin OS=Bos taurus PE=1 SV=3	99	LGEDNINVVEGNEQFISASK		-0.107753	2161.94	1081.98	2162.05	1082.03	1.1.1.393.4	27.6341
24.8	sp|P00760|TRY1_BOVIN	Cationic trypsin OS=Bos taurus PE=1 SV=3	99	SIVHPSYNSNTLNNDIMLIK		0.870608	2273.02	758.682	2272.15	758.391	1.1.1.406.3	29.0217
24.8	sp|P00760|TRY1_BOVIN	Cationic trypsin OS=Bos taurus PE=1 SV=3	99	SSGTSYPDVLK		-0.149881	1152.42	577.216	1152.57	577.29	1.1.1.368.3	25.2814
24.8	sp|P00760|TRY1_BOVIN	Cationic trypsin OS=Bos taurus PE=1 SV=3	99	LGEDNINVVEGNEQFISASK		-0.0352455	2162.01	1082.01	2162.05	1082.03	1.1.1.390.3	27.298
24.8	sp|P00760|TRY1_BOVIN	Cationic trypsin OS=Bos taurus PE=1 SV=3	99	LGEDNINVVEGNEQFISASK	Deamidated(N)@7	-1.07761	2161.96	1081.98	2163.03	1082.52	1.1.1.392.3	27.4876
24.8	sp|P00760|TRY1_BOVIN	Cationic trypsin OS=Bos taurus PE=1 SV=3	99	LGEDNINVVEGNEQFISASK		-0.0267009	2162.02	1082.02	2162.05	1082.03	1.1.1.391.3	27.41
24.8	sp|P00760|TRY1_BOVIN	Cationic trypsin OS=Bos taurus PE=1 SV=3	99	SSGTSYPDVLK		-0.103252	1152.46	577.239	1152.57	577.29	1.1.1.362.3	24.8159
24.8	sp|P00760|TRY1_BOVIN	Cationic trypsin OS=Bos taurus PE=1 SV=3	99	SSGTSYPDVLK		-0.146463	1152.42	577.217	1152.57	577.29	1.1.1.363.3	24.8935
Spot5
%Cov	Accessions	Names	Conf	Sequence	Modifications	dMass	Prec MW	Prec m/z	Theor MW	Theor m/z	Spectrum	Retention time (min)
69.36	sp|P24622|CRYAA_MOUSE	Alpha-crystallin A chain OS=Mus musculus GN=Cryaa PE=2 SV=1	99	AIPVSREEKPSSAPSS		-0.121858	1640.72	821.365	1640.84	821.426	1.1.1.347.4	23.6565
69.36	sp|P24622|CRYAA_MOUSE	Alpha-crystallin A chain OS=Mus musculus GN=Cryaa PE=2 SV=2	99	ALGPFYPSR		-0.206259	1006.32	504.166	1006.52	504.269	1.1.1.446.4	33.2925
69.36	sp|P24622|CRYAA_MOUSE	Alpha-crystallin A chain OS=Mus musculus GN=Cryaa PE=2 SV=4	99	MDVTIQHPWFK	Protein Terminal Acetyl@N-term	0.114474	1442.82	722.415	1442.7	722.358	1.1.1.425.4	31.0362
69.36	sp|P24622|CRYAA_MOUSE	Alpha-crystallin A chain OS=Mus musculus GN=Cryaa PE=2 SV=6	99	VLEDFVEIHGK		0.0832692	1284.75	643.385	1284.67	643.343	1.1.1.389.4	27.1994
69.36	sp|P24622|CRYAA_MOUSE	Alpha-crystallin A chain OS=Mus musculus GN=Cryaa PE=2 SV=8	99	VQSGLDAGHSER		-0.106694	1254.49	628.252	1254.6	628.305	1.1.1.343.3	23.3464
69.36	sp|P24622|CRYAA_MOUSE	Alpha-crystallin A chain OS=Mus musculus GN=Cryaa PE=2 SV=9	98.82	RALGPFYPSR		0.692536	1163.32	582.666	1162.62	582.32	1.1.1.355.3	24.3477
69.36	sp|P24622|CRYAA_MOUSE	Alpha-crystallin A chain OS=Mus musculus GN=Cryaa PE=2 SV=10	96.75	SDRDKFVIFLDVK		0.0865329	1580.94	527.988	1580.86	527.959	1.1.1.417.4	30.137
69.36	sp|P24622|CRYAA_MOUSE	Alpha-crystallin A chain OS=Mus musculus GN=Cryaa PE=2 SV=12	98.36	PVSREEKPSSAPSS		-0.00742998	1456.71	729.361	1456.72	729.365	1.1.1.313.4	20.4341
69.36	sp|P24622|CRYAA_MOUSE	Alpha-crystallin A chain OS=Mus musculus GN=Cryaa PE=2 SV=16	99	MDVTIQHPWFKR	Protein Terminal Acetyl@N-term; Oxidation(D)@2	0.00277311	1614.8	808.408	1614.8	808.406	1.1.1.387.4	26.9749
69.36	sp|P24622|CRYAA_MOUSE	Alpha-crystallin A chain OS=Mus musculus GN=Cryaa PE=2 SV=18	99	AIPVSREEKPSSAPSS		-0.0172413	1640.82	821.417	1640.84	821.426	1.1.1.310.4	20.167
69.36	sp|P24622|CRYAA_MOUSE	Alpha-crystallin A chain OS=Mus musculus GN=Cryaa PE=2 SV=19	99	AIPVSREEKPSSAPSS		0.0334192	1640.87	821.442	1640.84	821.426	1.1.1.311.4	20.279
69.36	sp|P24622|CRYAA_MOUSE	Alpha-crystallin A chain OS=Mus musculus GN=Cryaa PE=2 SV=20	99	AIPVSREEKPSSAPSS		-0.0289604	1640.81	821.411	1640.84	821.426	1.1.1.318.4	20.9242
69.36	sp|P24622|CRYAA_MOUSE	Alpha-crystallin A chain OS=Mus musculus GN=Cryaa PE=2 SV=21	99	AIPVSREEKPSSAPSS		-0.0276176	1640.81	821.412	1640.84	821.426	1.1.1.320.4	21.1137
69.36	sp|P24622|CRYAA_MOUSE	Alpha-crystallin A chain OS=Mus musculus GN=Cryaa PE=2 SV=22	99	AIPVSREEKPSSAPSS		0.00863828	1640.85	821.43	1640.84	821.426	1.1.1.322.4	21.3028
69.36	sp|P24622|CRYAA_MOUSE	Alpha-crystallin A chain OS=Mus musculus GN=Cryaa PE=2 SV=23	99	AIPVSREEKPSSAPSS		-0.0755925	1640.76	821.388	1640.84	821.426	1.1.1.326.4	21.7174
69.36	sp|P24622|CRYAA_MOUSE	Alpha-crystallin A chain OS=Mus musculus GN=Cryaa PE=2 SV=24	99	AIPVSREEKPSSAPSS		-0.0847481	1640.75	821.383	1640.84	821.426	1.1.1.332.4	22.3208
69.36	sp|P24622|CRYAA_MOUSE	Alpha-crystallin A chain OS=Mus musculus GN=Cryaa PE=2 SV=25	99	AIPVSREEKPSSAPSS		-0.0874337	1640.75	821.382	1640.84	821.426	1.1.1.333.4	22.4328
69.36	sp|P24622|CRYAA_MOUSE	Alpha-crystallin A chain OS=Mus musculus GN=Cryaa PE=2 SV=26	99	AIPVSREEKPSSAPSS		-0.0815741	1640.76	821.385	1640.84	821.426	1.1.1.340.4	23.1135
69.36	sp|P24622|CRYAA_MOUSE	Alpha-crystallin A chain OS=Mus musculus GN=Cryaa PE=2 SV=27	99	AIPVSREEKPSSAPSS		-0.138827	1640.7	821.356	1640.84	821.426	1.1.1.346.4	23.5788
69.36	sp|P24622|CRYAA_MOUSE	Alpha-crystallin A chain OS=Mus musculus GN=Cryaa PE=2 SV=28	99	AIPVSREEKPSSAPSS		-0.0139453	1640.82	821.419	1640.84	821.426	1.1.1.323.3	21.3803
69.36	sp|P24622|CRYAA_MOUSE	Alpha-crystallin A chain OS=Mus musculus GN=Cryaa PE=2 SV=29	99	AIPVSREEKPSSAPSS		-0.0906076	1640.75	821.38	1640.84	821.426	1.1.1.343.4	23.3809
69.36	sp|P24622|CRYAA_MOUSE	Alpha-crystallin A chain OS=Mus musculus GN=Cryaa PE=2 SV=30	99	AIPVSREEKPSSAPSS		0.0826149	1640.92	821.467	1640.84	821.426	1.1.1.316.3	20.7006
69.36	sp|P24622|CRYAA_MOUSE	Alpha-crystallin A chain OS=Mus musculus GN=Cryaa PE=2 SV=32	98.81	AIPVSREEKPSSAPSS		0.062839	1640.9	821.457	1640.84	821.426	1.1.1.315.3	20.5886
69.36	sp|P24622|CRYAA_MOUSE	Alpha-crystallin A chain OS=Mus musculus GN=Cryaa PE=2 SV=37	99	ALGPFYPSR		-0.261619	1006.26	504.138	1006.52	504.269	1.1.1.537.4	43.0264
69.36	sp|P24622|CRYAA_MOUSE	Alpha-crystallin A chain OS=Mus musculus GN=Cryaa PE=2 SV=38	99	ALGPFYPSR		-0.0662403	1006.46	504.236	1006.52	504.269	1.1.1.422.4	30.699
69.36	sp|P24622|CRYAA_MOUSE	Alpha-crystallin A chain OS=Mus musculus GN=Cryaa PE=2 SV=39	99	ALGPFYPSR		-0.0238197	1006.5	504.257	1006.52	504.269	1.1.1.413.3	29.653
69.36	sp|P24622|CRYAA_MOUSE	Alpha-crystallin A chain OS=Mus musculus GN=Cryaa PE=2 SV=40	99	ALGPFYPSR		-0.118854	1006.4	504.21	1006.52	504.269	1.1.1.415.4	29.9122
69.36	sp|P24622|CRYAA_MOUSE	Alpha-crystallin A chain OS=Mus musculus GN=Cryaa PE=2 SV=41	99	ALGPFYPSR		-0.102252	1006.42	504.218	1006.52	504.269	1.1.1.1050.3	86.2008
69.36	sp|P24622|CRYAA_MOUSE	Alpha-crystallin A chain OS=Mus musculus GN=Cryaa PE=2 SV=42	99	ALGPFYPSR		-0.123798	1006.4	504.207	1006.52	504.269	1.1.1.436.3	32.1698
69.36	sp|P24622|CRYAA_MOUSE	Alpha-crystallin A chain OS=Mus musculus GN=Cryaa PE=2 SV=43	99	ALGPFYPSR		-0.24105	1006.28	504.149	1006.52	504.269	1.1.1.546.4	44.0342
69.36	sp|P24622|CRYAA_MOUSE	Alpha-crystallin A chain OS=Mus musculus GN=Cryaa PE=2 SV=44	99	ALGPFYPSR		0.124988	1006.65	504.332	1006.52	504.269	1.1.1.663.3	55.8209
69.36	sp|P24622|CRYAA_MOUSE	Alpha-crystallin A chain OS=Mus musculus GN=Cryaa PE=2 SV=45	99	ALGPFYPSR		-0.247825	1006.28	504.145	1006.52	504.269	1.1.1.567.4	46.3184
69.36	sp|P24622|CRYAA_MOUSE	Alpha-crystallin A chain OS=Mus musculus GN=Cryaa PE=2 SV=46	99	ALGPFYPSR		-0.234031	1006.29	504.152	1006.52	504.269	1.1.1.976.4	78.0897
69.36	sp|P24622|CRYAA_MOUSE	Alpha-crystallin A chain OS=Mus musculus GN=Cryaa PE=2 SV=47	99	ALGPFYPSR		0.174367	1006.7	504.356	1006.52	504.269	1.1.1.497.3	38.5443
69.36	sp|P24622|CRYAA_MOUSE	Alpha-crystallin A chain OS=Mus musculus GN=Cryaa PE=2 SV=48	99	ALGPFYPSR		-0.235434	1006.29	504.151	1006.52	504.269	1.1.1.1043.4	85.4876
69.36	sp|P24622|CRYAA_MOUSE	Alpha-crystallin A chain OS=Mus musculus GN=Cryaa PE=2 SV=49	99	ALGPFYPSR		-0.0968198	1006.43	504.221	1006.52	504.269	1.1.1.416.4	30.0247
69.36	sp|P24622|CRYAA_MOUSE	Alpha-crystallin A chain OS=Mus musculus GN=Cryaa PE=2 SV=50	99	ALGPFYPSR		-0.255027	1006.27	504.142	1006.52	504.269	1.1.1.988.4	79.3698
69.36	sp|P24622|CRYAA_MOUSE	Alpha-crystallin A chain OS=Mus musculus GN=Cryaa PE=2 SV=51	99	ALGPFYPSR		0.166005	1006.69	504.352	1006.52	504.269	1.1.1.986.3	79.1102
69.36	sp|P24622|CRYAA_MOUSE	Alpha-crystallin A chain OS=Mus musculus GN=Cryaa PE=2 SV=52	99	ALGPFYPSR		-0.0348064	1006.49	504.252	1006.52	504.269	1.1.1.420.3	30.4398
69.36	sp|P24622|CRYAA_MOUSE	Alpha-crystallin A chain OS=Mus musculus GN=Cryaa PE=2 SV=53	99	ALGPFYPSR		-0.256614	1006.27	504.141	1006.52	504.269	1.1.1.637.4	52.933
69.36	sp|P24622|CRYAA_MOUSE	Alpha-crystallin A chain OS=Mus musculus GN=Cryaa PE=2 SV=54	99	ALGPFYPSR		-0.289452	1006.23	504.124	1006.52	504.269	1.1.1.540.4	43.362
69.36	sp|P24622|CRYAA_MOUSE	Alpha-crystallin A chain OS=Mus musculus GN=Cryaa PE=2 SV=55	98.88	ALGPFYPSR		-0.254417	1006.27	504.142	1006.52	504.269	1.1.1.980.4	78.47
69.36	sp|P24622|CRYAA_MOUSE	Alpha-crystallin A chain OS=Mus musculus GN=Cryaa PE=2 SV=56	98.88	ALGPFYPSR		0.0311745	1006.55	504.285	1006.52	504.269	1.1.1.996.3	80.2332
69.36	sp|P24622|CRYAA_MOUSE	Alpha-crystallin A chain OS=Mus musculus GN=Cryaa PE=2 SV=57	98.87	ALGPFYPSR		-0.258628	1006.27	504.14	1006.52	504.269	1.1.1.514.4	40.4844
69.36	sp|P24622|CRYAA_MOUSE	Alpha-crystallin A chain OS=Mus musculus GN=Cryaa PE=2 SV=58	98.7	ALGPFYPSR		-0.246055	1006.28	504.146	1006.52	504.269	1.1.1.1028.4	83.8468
69.36	sp|P24622|CRYAA_MOUSE	Alpha-crystallin A chain OS=Mus musculus GN=Cryaa PE=2 SV=59	98.69	ALGPFYPSR		0.237784	1006.76	504.388	1006.52	504.269	1.1.1.617.3	51.0663
69.36	sp|P24622|CRYAA_MOUSE	Alpha-crystallin A chain OS=Mus musculus GN=Cryaa PE=2 SV=60	98.58	ALGPFYPSR		0.109973	1006.63	504.324	1006.52	504.269	1.1.1.526.3	41.7934
69.36	sp|P24622|CRYAA_MOUSE	Alpha-crystallin A chain OS=Mus musculus GN=Cryaa PE=2 SV=61	98.58	ALGPFYPSR		0.128589	1006.65	504.333	1006.52	504.269	1.1.1.536.3	42.8799
69.36	sp|P24622|CRYAA_MOUSE	Alpha-crystallin A chain OS=Mus musculus GN=Cryaa PE=2 SV=62	98.57	ALGPFYPSR		-0.232444	1006.29	504.153	1006.52	504.269	1.1.1.661.4	55.6305
69.36	sp|P24622|CRYAA_MOUSE	Alpha-crystallin A chain OS=Mus musculus GN=Cryaa PE=2 SV=63	98.56	ALGPFYPSR		-0.20101	1006.32	504.169	1006.52	504.269	1.1.1.445.4	33.2146
69.36	sp|P24622|CRYAA_MOUSE	Alpha-crystallin A chain OS=Mus musculus GN=Cryaa PE=2 SV=64	98.51	ALGPFYPSR		-0.263817	1006.26	504.137	1006.52	504.269	1.1.1.547.4	44.1462
69.36	sp|P24622|CRYAA_MOUSE	Alpha-crystallin A chain OS=Mus musculus GN=Cryaa PE=2 SV=65	98.51	ALGPFYPSR		-0.247642	1006.28	504.145	1006.52	504.269	1.1.1.601.4	49.4075
69.36	sp|P24622|CRYAA_MOUSE	Alpha-crystallin A chain OS=Mus musculus GN=Cryaa PE=2 SV=66	97.97	ALGPFYPSR		0.109973	1006.63	504.324	1006.52	504.269	1.1.1.558.3	45.3096
69.36	sp|P24622|CRYAA_MOUSE	Alpha-crystallin A chain OS=Mus musculus GN=Cryaa PE=2 SV=67	97.92	ALGPFYPSR		0.180165	1006.7	504.359	1006.52	504.269	1.1.1.632.3	52.3368
69.36	sp|P24622|CRYAA_MOUSE	Alpha-crystallin A chain OS=Mus musculus GN=Cryaa PE=2 SV=68	97.91	ALGPFYPSR		-0.251853	1006.27	504.143	1006.52	504.269	1.1.1.612.4	50.6428
69.36	sp|P24622|CRYAA_MOUSE	Alpha-crystallin A chain OS=Mus musculus GN=Cryaa PE=2 SV=69	97.86	ALGPFYPSR		0.128406	1006.65	504.333	1006.52	504.269	1.1.1.517.3	40.786
69.36	sp|P24622|CRYAA_MOUSE	Alpha-crystallin A chain OS=Mus musculus GN=Cryaa PE=2 SV=70	97.68	ALGPFYPSR		0.258354	1006.78	504.398	1006.52	504.269	1.1.1.486.3	37.408
69.36	sp|P24622|CRYAA_MOUSE	Alpha-crystallin A chain OS=Mus musculus GN=Cryaa PE=2 SV=71	97.53	ALGPFYPSR		0.093371	1006.62	504.316	1006.52	504.269	1.1.1.991.3	79.6721
69.36	sp|P24622|CRYAA_MOUSE	Alpha-crystallin A chain OS=Mus musculus GN=Cryaa PE=2 SV=72	97.35	ALGPFYPSR		-0.241843	1006.28	504.148	1006.52	504.269	1.1.1.641.4	53.3825
69.36	sp|P24622|CRYAA_MOUSE	Alpha-crystallin A chain OS=Mus musculus GN=Cryaa PE=2 SV=73	97.33	ALGPFYPSR		-0.0812554	1006.44	504.228	1006.52	504.269	1.1.1.414.4	29.7999
69.36	sp|P24622|CRYAA_MOUSE	Alpha-crystallin A chain OS=Mus musculus GN=Cryaa PE=2 SV=74	97.32	ALGPFYPSR		0.0901971	1006.61	504.314	1006.52	504.269	1.1.1.990.3	79.5598
69.36	sp|P24622|CRYAA_MOUSE	Alpha-crystallin A chain OS=Mus musculus GN=Cryaa PE=2 SV=75	97.26	ALGPFYPSR		0.0513777	1006.58	504.295	1006.52	504.269	1.1.1.995.3	80.121
69.36	sp|P24622|CRYAA_MOUSE	Alpha-crystallin A chain OS=Mus musculus GN=Cryaa PE=2 SV=76	97.25	ALGPFYPSR		-0.244224	1006.28	504.147	1006.52	504.269	1.1.1.608.4	50.1938
69.36	sp|P24622|CRYAA_MOUSE	Alpha-crystallin A chain OS=Mus musculus GN=Cryaa PE=2 SV=77	96.88	ALGPFYPSR		-0.264244	1006.26	504.137	1006.52	504.269	1.1.1.979.4	78.3574
69.36	sp|P24622|CRYAA_MOUSE	Alpha-crystallin A chain OS=Mus musculus GN=Cryaa PE=2 SV=78	96.7	ALGPFYPSR		-0.205832	1006.32	504.166	1006.52	504.269	1.1.1.458.4	34.502
69.36	sp|P24622|CRYAA_MOUSE	Alpha-crystallin A chain OS=Mus musculus GN=Cryaa PE=2 SV=79	96.68	ALGPFYPSR		0.188588	1006.71	504.363	1006.52	504.269	1.1.1.711.3	60.6694
69.36	sp|P24622|CRYAA_MOUSE	Alpha-crystallin A chain OS=Mus musculus GN=Cryaa PE=2 SV=80	96.66	ALGPFYPSR		0.0881829	1006.61	504.313	1006.52	504.269	1.1.1.550.3	44.4478
69.36	sp|P24622|CRYAA_MOUSE	Alpha-crystallin A chain OS=Mus musculus GN=Cryaa PE=2 SV=81	96.62	ALGPFYPSR		-0.292809	1006.23	504.123	1006.52	504.269	1.1.1.1070.4	88.3998
69.36	sp|P24622|CRYAA_MOUSE	Alpha-crystallin A chain OS=Mus musculus GN=Cryaa PE=2 SV=82	96.43	ALGPFYPSR		0.230765	1006.75	504.385	1006.52	504.269	1.1.1.982.3	78.6605
69.36	sp|P24622|CRYAA_MOUSE	Alpha-crystallin A chain OS=Mus musculus GN=Cryaa PE=2 SV=83	96.41	ALGPFYPSR		-0.294457	1006.23	504.122	1006.52	504.269	1.1.1.668.4	56.4177
69.36	sp|P24622|CRYAA_MOUSE	Alpha-crystallin A chain OS=Mus musculus GN=Cryaa PE=2 SV=84	96.36	ALGPFYPSR		0.107165	1006.63	504.323	1006.52	504.269	1.1.1.686.3	58.3726
69.36	sp|P24622|CRYAA_MOUSE	Alpha-crystallin A chain OS=Mus musculus GN=Cryaa PE=2 SV=250	99	HFSPEDLTVK		-0.165605	1171.42	586.718	1171.59	586.801	1.1.1.986.4	79.1447
69.36	sp|P24622|CRYAA_MOUSE	Alpha-crystallin A chain OS=Mus musculus GN=Cryaa PE=2 SV=251	99	HFSPEDLTVK		0.401549	1171.99	587.002	1171.59	586.801	1.1.1.396.3	27.9158
69.36	sp|P24622|CRYAA_MOUSE	Alpha-crystallin A chain OS=Mus musculus GN=Cryaa PE=2 SV=252	99	HFSPEDLTVK		0.544375	1172.13	587.073	1171.59	586.801	1.1.1.368.3	25.3601
69.36	sp|P24622|CRYAA_MOUSE	Alpha-crystallin A chain OS=Mus musculus GN=Cryaa PE=2 SV=253	99	HFSPEDLTVK		0.170952	1171.76	586.886	1171.59	586.801	1.1.1.1029.3	83.9241
69.36	sp|P24622|CRYAA_MOUSE	Alpha-crystallin A chain OS=Mus musculus GN=Cryaa PE=2 SV=254	99	HFSPEDLTVK		0.165581	1171.75	586.884	1171.59	586.801	1.1.1.1042.3	85.3414
69.36	sp|P24622|CRYAA_MOUSE	Alpha-crystallin A chain OS=Mus musculus GN=Cryaa PE=2 SV=255	99	HFSPEDLTVK		0.157402	1171.74	586.88	1171.59	586.801	1.1.1.1012.3	82.0245
69.36	sp|P24622|CRYAA_MOUSE	Alpha-crystallin A chain OS=Mus musculus GN=Cryaa PE=2 SV=258	97.66	HFSPEDLTVK		0.137382	1171.72	586.87	1171.59	586.801	1.1.1.1034.3	84.4823
69.36	sp|P24622|CRYAA_MOUSE	Alpha-crystallin A chain OS=Mus musculus GN=Cryaa PE=2 SV=260	96.78	HFSPEDLTVK		0.233942	1171.82	586.918	1171.59	586.801	1.1.1.1004.3	81.1301
69.36	sp|P24622|CRYAA_MOUSE	Alpha-crystallin A chain OS=Mus musculus GN=Cryaa PE=2 SV=261	96.59	HFSPEDLTVK		0.150932	1171.74	586.876	1171.59	586.801	1.1.1.1007.3	81.4658
69.36	sp|P24622|CRYAA_MOUSE	Alpha-crystallin A chain OS=Mus musculus GN=Cryaa PE=2 SV=262	96.25	HFSPEDLTVK		-0.213214	1171.37	586.694	1171.59	586.801	1.1.1.996.4	80.2677
69.36	sp|P24622|CRYAA_MOUSE	Alpha-crystallin A chain OS=Mus musculus GN=Cryaa PE=2 SV=263	96.21	HFSPEDLTVK		0.180352	1171.77	586.891	1171.59	586.801	1.1.1.1030.3	84.0357
69.36	sp|P24622|CRYAA_MOUSE	Alpha-crystallin A chain OS=Mus musculus GN=Cryaa PE=2 SV=310	99	MDVTIQHPWFK	Protein Terminal Acetyl@N-term	0.165744	1442.87	722.441	1442.7	722.358	1.1.1.419.3	30.3273
69.36	sp|P24622|CRYAA_MOUSE	Alpha-crystallin A chain OS=Mus musculus GN=Cryaa PE=2 SV=311	99	MDVTIQHPWFK	Protein Terminal Acetyl@N-term	0.324318	1443.03	722.52	1442.7	722.358	1.1.1.421.3	30.5522
69.36	sp|P24622|CRYAA_MOUSE	Alpha-crystallin A chain OS=Mus musculus GN=Cryaa PE=2 SV=312	99	MDVTIQHPWFK	Protein Terminal Acetyl@N-term	0.192845	1442.89	722.455	1442.7	722.358	1.1.1.422.3	30.6646
69.36	sp|P24622|CRYAA_MOUSE	Alpha-crystallin A chain OS=Mus musculus GN=Cryaa PE=2 SV=313	99	MDVTIQHPWFK	Protein Terminal Acetyl@N-term	0.187474	1442.89	722.452	1442.7	722.358	1.1.1.423.3	30.7769
69.36	sp|P24622|CRYAA_MOUSE	Alpha-crystallin A chain OS=Mus musculus GN=Cryaa PE=2 SV=314	99	MDVTIQHPWFK	Protein Terminal Acetyl@N-term; Oxidation(D)@2	-0.137456	1458.56	730.287	1458.7	730.356	1.1.1.450.4	33.6728
69.36	sp|P24622|CRYAA_MOUSE	Alpha-crystallin A chain OS=Mus musculus GN=Cryaa PE=2 SV=315	99	MDVTIQHPWFK	Protein Terminal Acetyl@N-term	0.0906691	1442.79	722.403	1442.7	722.358	1.1.1.428.4	31.373
69.36	sp|P24622|CRYAA_MOUSE	Alpha-crystallin A chain OS=Mus musculus GN=Cryaa PE=2 SV=316	99	MDVTIQHPWFK	Protein Terminal Acetyl@N-term; Oxidation(D)@2	0.177616	1458.87	730.444	1458.7	730.356	1.1.1.405.4	28.8579
69.36	sp|P24622|CRYAA_MOUSE	Alpha-crystallin A chain OS=Mus musculus GN=Cryaa PE=2 SV=317	99	MDVTIQHPWFK	Protein Terminal Acetyl@N-term; Oxidation(D)@2	0.255865	1458.95	730.484	1458.7	730.356	1.1.1.407.4	29.0821
69.36	sp|P24622|CRYAA_MOUSE	Alpha-crystallin A chain OS=Mus musculus GN=Cryaa PE=2 SV=318	99	MDVTIQHPWFK	Protein Terminal Acetyl@N-term; Oxidation(D)@2	-0.148565	1458.55	730.281	1458.7	730.356	1.1.1.490.4	37.8562
69.36	sp|P24622|CRYAA_MOUSE	Alpha-crystallin A chain OS=Mus musculus GN=Cryaa PE=2 SV=319	99	MDVTIQHPWFK	Protein Terminal Acetyl@N-term; Oxidation(D)@2	-0.108158	1458.59	730.302	1458.7	730.356	1.1.1.453.4	33.9753
69.36	sp|P24622|CRYAA_MOUSE	Alpha-crystallin A chain OS=Mus musculus GN=Cryaa PE=2 SV=320	99	MDVTIQHPWFK	Protein Terminal Acetyl@N-term; Oxidation(D)@2	-0.0733675	1458.62	730.319	1458.7	730.356	1.1.1.439.4	32.5408
69.36	sp|P24622|CRYAA_MOUSE	Alpha-crystallin A chain OS=Mus musculus GN=Cryaa PE=2 SV=321	98.23	MDVTIQHPWFK	Protein Terminal Acetyl@N-term; Oxidation(D)@2	0.150394	1458.85	730.431	1458.7	730.356	1.1.1.413.4	29.6875
69.36	sp|P24622|CRYAA_MOUSE	Alpha-crystallin A chain OS=Mus musculus GN=Cryaa PE=2 SV=322	98.14	MDVTIQHPWFK	Protein Terminal Acetyl@N-term; Oxidation(D)@2	0.209355	1458.91	730.46	1458.7	730.356	1.1.1.410.3	29.3848
69.36	sp|P24622|CRYAA_MOUSE	Alpha-crystallin A chain OS=Mus musculus GN=Cryaa PE=2 SV=337	99	MDVTIQHPWFKR	Protein Terminal Acetyl@N-term	0.342838	1599.15	534.056	1598.8	533.942	1.1.1.406.3	28.9352
69.36	sp|P24622|CRYAA_MOUSE	Alpha-crystallin A chain OS=Mus musculus GN=Cryaa PE=2 SV=338	99	MDVTIQHPWFKR	Protein Terminal Acetyl@N-term; Oxidation(D)@2	0.0669838	1614.86	808.44	1614.8	808.406	1.1.1.386.3	26.8281
69.36	sp|P24622|CRYAA_MOUSE	Alpha-crystallin A chain OS=Mus musculus GN=Cryaa PE=2 SV=339	99	MDVTIQHPWFKR	Protein Terminal Acetyl@N-term; Oxidation(D)@2	0.0559972	1614.85	808.434	1614.8	808.406	1.1.1.388.4	27.0871
69.36	sp|P24622|CRYAA_MOUSE	Alpha-crystallin A chain OS=Mus musculus GN=Cryaa PE=2 SV=358	99	TVLDSGISEVR		-0.732844	1173.89	587.951	1174.62	588.317	1.1.1.355.4	24.3841
69.36	sp|P24622|CRYAA_MOUSE	Alpha-crystallin A chain OS=Mus musculus GN=Cryaa PE=2 SV=359	99	TVLDSGISEVR		0.21286	1174.83	588.423	1174.62	588.317	1.1.1.372.3	25.7402
69.36	sp|P24622|CRYAA_MOUSE	Alpha-crystallin A chain OS=Mus musculus GN=Cryaa PE=2 SV=360	99	TVLDSGISEVR		0.138273	1174.76	588.386	1174.62	588.317	1.1.1.375.4	25.9391
69.36	sp|P24622|CRYAA_MOUSE	Alpha-crystallin A chain OS=Mus musculus GN=Cryaa PE=2 SV=361	99	TVLDSGISEVR		0.124845	1174.74	588.379	1174.62	588.317	1.1.1.376.4	26.017
69.36	sp|P24622|CRYAA_MOUSE	Alpha-crystallin A chain OS=Mus musculus GN=Cryaa PE=2 SV=362	99	TVLDSGISEVR		0.0597798	1174.68	588.347	1174.62	588.317	1.1.1.379.4	26.2156
69.36	sp|P24622|CRYAA_MOUSE	Alpha-crystallin A chain OS=Mus musculus GN=Cryaa PE=2 SV=363	99	TVLDSGISEVR		1.11462	1175.73	588.874	1174.62	588.317	1.1.1.393.3	27.6137
69.36	sp|P24622|CRYAA_MOUSE	Alpha-crystallin A chain OS=Mus musculus GN=Cryaa PE=2 SV=364	99	TVLDSGISEVR		0.160613	1174.78	588.397	1174.62	588.317	1.1.1.395.4	27.8379
69.36	sp|P24622|CRYAA_MOUSE	Alpha-crystallin A chain OS=Mus musculus GN=Cryaa PE=2 SV=365	99	TVLDSGISEVR		1.24487	1175.86	588.939	1174.62	588.317	1.1.1.397.3	28.0282
69.36	sp|P24622|CRYAA_MOUSE	Alpha-crystallin A chain OS=Mus musculus GN=Cryaa PE=2 SV=366	99	TVLDSGISEVR		0.158293	1174.78	588.396	1174.62	588.317	1.1.1.398.4	28.1403
69.36	sp|P24622|CRYAA_MOUSE	Alpha-crystallin A chain OS=Mus musculus GN=Cryaa PE=2 SV=367	99	TVLDSGISEVR		0.0608785	1174.68	588.347	1174.62	588.317	1.1.1.400.4	28.3651
69.36	sp|P24622|CRYAA_MOUSE	Alpha-crystallin A chain OS=Mus musculus GN=Cryaa PE=2 SV=368	99	TVLDSGISEVR		-0.0149292	1174.6	588.309	1174.62	588.317	1.1.1.412.4	29.5751
69.36	sp|P24622|CRYAA_MOUSE	Alpha-crystallin A chain OS=Mus musculus GN=Cryaa PE=2 SV=369	99	TVLDSGISEVR		-0.0127319	1174.61	588.311	1174.62	588.317	1.1.1.420.4	30.4743
69.36	sp|P24622|CRYAA_MOUSE	Alpha-crystallin A chain OS=Mus musculus GN=Cryaa PE=2 SV=370	99	TVLDSGISEVR		-0.144816	1174.47	588.245	1174.62	588.317	1.1.1.440.4	32.6532
69.36	sp|P24622|CRYAA_MOUSE	Alpha-crystallin A chain OS=Mus musculus GN=Cryaa PE=2 SV=371	99	TVLDSGISEVR		-0.135782	1174.48	588.249	1174.62	588.317	1.1.1.442.4	32.878
69.36	sp|P24622|CRYAA_MOUSE	Alpha-crystallin A chain OS=Mus musculus GN=Cryaa PE=2 SV=372	99	TVLDSGISEVR		-0.155802	1174.46	588.239	1174.62	588.317	1.1.1.443.4	32.9904
69.36	sp|P24622|CRYAA_MOUSE	Alpha-crystallin A chain OS=Mus musculus GN=Cryaa PE=2 SV=373	99	TVLDSGISEVR		-0.16276	1174.46	588.236	1174.62	588.317	1.1.1.444.4	33.1021
69.36	sp|P24622|CRYAA_MOUSE	Alpha-crystallin A chain OS=Mus musculus GN=Cryaa PE=2 SV=374	99	TVLDSGISEVR		-0.11857	1174.5	588.258	1174.62	588.317	1.1.1.455.4	34.165
69.36	sp|P24622|CRYAA_MOUSE	Alpha-crystallin A chain OS=Mus musculus GN=Cryaa PE=2 SV=375	99	TVLDSGISEVR		-0.0373908	1174.58	588.298	1174.62	588.317	1.1.1.459.3	34.5797
69.36	sp|P24622|CRYAA_MOUSE	Alpha-crystallin A chain OS=Mus musculus GN=Cryaa PE=2 SV=376	99	TVLDSGISEVR		-0.184612	1174.43	588.225	1174.62	588.317	1.1.1.461.4	34.8043
69.36	sp|P24622|CRYAA_MOUSE	Alpha-crystallin A chain OS=Mus musculus GN=Cryaa PE=2 SV=377	99	TVLDSGISEVR		-0.178386	1174.44	588.228	1174.62	588.317	1.1.1.462.4	34.9167
69.36	sp|P24622|CRYAA_MOUSE	Alpha-crystallin A chain OS=Mus musculus GN=Cryaa PE=2 SV=378	99	TVLDSGISEVR		-0.16923	1174.45	588.232	1174.62	588.317	1.1.1.466.4	35.3659
69.36	sp|P24622|CRYAA_MOUSE	Alpha-crystallin A chain OS=Mus musculus GN=Cryaa PE=2 SV=379	99	TVLDSGISEVR		-0.193523	1174.43	588.22	1174.62	588.317	1.1.1.468.4	35.5906
69.36	sp|P24622|CRYAA_MOUSE	Alpha-crystallin A chain OS=Mus musculus GN=Cryaa PE=2 SV=380	99	TVLDSGISEVR		-0.181194	1174.44	588.226	1174.62	588.317	1.1.1.474.4	36.2353
69.36	sp|P24622|CRYAA_MOUSE	Alpha-crystallin A chain OS=Mus musculus GN=Cryaa PE=2 SV=381	99	TVLDSGISEVR		-0.189128	1174.43	588.222	1174.62	588.317	1.1.1.479.4	36.7272
69.36	sp|P24622|CRYAA_MOUSE	Alpha-crystallin A chain OS=Mus musculus GN=Cryaa PE=2 SV=382	99	TVLDSGISEVR		-0.176189	1174.44	588.229	1174.62	588.317	1.1.1.484.4	37.2187
69.36	sp|P24622|CRYAA_MOUSE	Alpha-crystallin A chain OS=Mus musculus GN=Cryaa PE=2 SV=383	99	TVLDSGISEVR		-0.194988	1174.42	588.22	1174.62	588.317	1.1.1.486.4	37.4425
69.36	sp|P24622|CRYAA_MOUSE	Alpha-crystallin A chain OS=Mus musculus GN=Cryaa PE=2 SV=384	99	TVLDSGISEVR		0.0829738	1174.7	588.359	1174.62	588.317	1.1.1.488.3	37.5979
69.36	sp|P24622|CRYAA_MOUSE	Alpha-crystallin A chain OS=Mus musculus GN=Cryaa PE=2 SV=385	99	TVLDSGISEVR		-0.238202	1174.38	588.198	1174.62	588.317	1.1.1.502.4	39.1393
69.36	sp|P24622|CRYAA_MOUSE	Alpha-crystallin A chain OS=Mus musculus GN=Cryaa PE=2 SV=386	99	TVLDSGISEVR		-0.219036	1174.4	588.207	1174.62	588.317	1.1.1.504.4	39.3636
69.36	sp|P24622|CRYAA_MOUSE	Alpha-crystallin A chain OS=Mus musculus GN=Cryaa PE=2 SV=387	99	TVLDSGISEVR		0.143644	1174.76	588.389	1174.62	588.317	1.1.1.505.3	39.4412
69.36	sp|P24622|CRYAA_MOUSE	Alpha-crystallin A chain OS=Mus musculus GN=Cryaa PE=2 SV=388	99	TVLDSGISEVR		0.151213	1174.77	588.393	1174.62	588.317	1.1.1.506.3	39.5534
69.36	sp|P24622|CRYAA_MOUSE	Alpha-crystallin A chain OS=Mus musculus GN=Cryaa PE=2 SV=389	99	TVLDSGISEVR		0.15988	1174.78	588.397	1174.62	588.317	1.1.1.507.3	39.6655
69.36	sp|P24622|CRYAA_MOUSE	Alpha-crystallin A chain OS=Mus musculus GN=Cryaa PE=2 SV=390	99	TVLDSGISEVR		-0.217327	1174.4	588.208	1174.62	588.317	1.1.1.508.4	39.8121
69.36	sp|P24622|CRYAA_MOUSE	Alpha-crystallin A chain OS=Mus musculus GN=Cryaa PE=2 SV=391	99	TVLDSGISEVR		0.224457	1174.84	588.429	1174.62	588.317	1.1.1.509.3	39.8896
69.36	sp|P24622|CRYAA_MOUSE	Alpha-crystallin A chain OS=Mus musculus GN=Cryaa PE=2 SV=392	99	TVLDSGISEVR		-0.20573	1174.41	588.214	1174.62	588.317	1.1.1.510.4	40.0362
69.36	sp|P24622|CRYAA_MOUSE	Alpha-crystallin A chain OS=Mus musculus GN=Cryaa PE=2 SV=393	99	TVLDSGISEVR		0.165374	1174.78	588.4	1174.62	588.317	1.1.1.511.3	40.1137
69.36	sp|P24622|CRYAA_MOUSE	Alpha-crystallin A chain OS=Mus musculus GN=Cryaa PE=2 SV=394	99	TVLDSGISEVR		-0.19157	1174.43	588.221	1174.62	588.317	1.1.1.512.4	40.2602
69.36	sp|P24622|CRYAA_MOUSE	Alpha-crystallin A chain OS=Mus musculus GN=Cryaa PE=2 SV=395	99	TVLDSGISEVR		-0.224408	1174.4	588.205	1174.62	588.317	1.1.1.513.4	40.3724
69.36	sp|P24622|CRYAA_MOUSE	Alpha-crystallin A chain OS=Mus musculus GN=Cryaa PE=2 SV=396	99	TVLDSGISEVR		-0.227948	1174.39	588.203	1174.62	588.317	1.1.1.515.4	40.5963
69.36	sp|P24622|CRYAA_MOUSE	Alpha-crystallin A chain OS=Mus musculus GN=Cryaa PE=2 SV=397	99	TVLDSGISEVR		-0.212566	1174.41	588.211	1174.62	588.317	1.1.1.517.4	40.8205
69.36	sp|P24622|CRYAA_MOUSE	Alpha-crystallin A chain OS=Mus musculus GN=Cryaa PE=2 SV=398	99	TVLDSGISEVR		0.161589	1174.78	588.398	1174.62	588.317	1.1.1.518.3	40.8982
69.36	sp|P24622|CRYAA_MOUSE	Alpha-crystallin A chain OS=Mus musculus GN=Cryaa PE=2 SV=399	99	TVLDSGISEVR		0.217865	1174.84	588.426	1174.62	588.317	1.1.1.519.3	41.0099
69.36	sp|P24622|CRYAA_MOUSE	Alpha-crystallin A chain OS=Mus musculus GN=Cryaa PE=2 SV=400	99	TVLDSGISEVR		0.139006	1174.76	588.386	1174.62	588.317	1.1.1.520.3	41.1219
69.36	sp|P24622|CRYAA_MOUSE	Alpha-crystallin A chain OS=Mus musculus GN=Cryaa PE=2 SV=401	99	TVLDSGISEVR		-0.243817	1174.38	588.195	1174.62	588.317	1.1.1.522.4	41.3805
69.36	sp|P24622|CRYAA_MOUSE	Alpha-crystallin A chain OS=Mus musculus GN=Cryaa PE=2 SV=402	99	TVLDSGISEVR		0.224213	1174.84	588.429	1174.62	588.317	1.1.1.524.3	41.5693
69.36	sp|P24622|CRYAA_MOUSE	Alpha-crystallin A chain OS=Mus musculus GN=Cryaa PE=2 SV=403	99	TVLDSGISEVR		-0.188762	1174.43	588.223	1174.62	588.317	1.1.1.526.4	41.8279
69.36	sp|P24622|CRYAA_MOUSE	Alpha-crystallin A chain OS=Mus musculus GN=Cryaa PE=2 SV=404	99	TVLDSGISEVR		-0.233319	1174.39	588.2	1174.62	588.317	1.1.1.527.4	41.9399
69.36	sp|P24622|CRYAA_MOUSE	Alpha-crystallin A chain OS=Mus musculus GN=Cryaa PE=2 SV=405	99	TVLDSGISEVR		0.106046	1174.73	588.37	1174.62	588.317	1.1.1.528.3	42.0174
69.36	sp|P24622|CRYAA_MOUSE	Alpha-crystallin A chain OS=Mus musculus GN=Cryaa PE=2 SV=406	99	TVLDSGISEVR		0.138395	1174.76	588.386	1174.62	588.317	1.1.1.529.3	42.1303
69.36	sp|P24622|CRYAA_MOUSE	Alpha-crystallin A chain OS=Mus musculus GN=Cryaa PE=2 SV=407	99	TVLDSGISEVR		0.14987	1174.77	588.392	1174.62	588.317	1.1.1.531.3	42.3544
69.36	sp|P24622|CRYAA_MOUSE	Alpha-crystallin A chain OS=Mus musculus GN=Cryaa PE=2 SV=408	99	TVLDSGISEVR		-0.22099	1174.4	588.207	1174.62	588.317	1.1.1.532.4	42.5009
69.36	sp|P24622|CRYAA_MOUSE	Alpha-crystallin A chain OS=Mus musculus GN=Cryaa PE=2 SV=409	99	TVLDSGISEVR		0.164885	1174.78	588.399	1174.62	588.317	1.1.1.533.3	42.5785
69.36	sp|P24622|CRYAA_MOUSE	Alpha-crystallin A chain OS=Mus musculus GN=Cryaa PE=2 SV=410	99	TVLDSGISEVR		-0.239789	1174.38	588.197	1174.62	588.317	1.1.1.534.4	42.6906
69.36	sp|P24622|CRYAA_MOUSE	Alpha-crystallin A chain OS=Mus musculus GN=Cryaa PE=2 SV=411	99	TVLDSGISEVR		-0.227337	1174.39	588.203	1174.62	588.317	1.1.1.536.4	42.9144
69.36	sp|P24622|CRYAA_MOUSE	Alpha-crystallin A chain OS=Mus musculus GN=Cryaa PE=2 SV=412	99	TVLDSGISEVR		0.127042	1174.75	588.38	1174.62	588.317	1.1.1.538.3	43.1041
69.36	sp|P24622|CRYAA_MOUSE	Alpha-crystallin A chain OS=Mus musculus GN=Cryaa PE=2 SV=413	99	TVLDSGISEVR		0.0575825	1174.68	588.346	1174.62	588.317	1.1.1.540.3	43.3275
69.36	sp|P24622|CRYAA_MOUSE	Alpha-crystallin A chain OS=Mus musculus GN=Cryaa PE=2 SV=414	99	TVLDSGISEVR		0.0960357	1174.72	588.365	1174.62	588.317	1.1.1.541.3	43.4395
69.36	sp|P24622|CRYAA_MOUSE	Alpha-crystallin A chain OS=Mus musculus GN=Cryaa PE=2 SV=415	99	TVLDSGISEVR		0.111051	1174.73	588.372	1174.62	588.317	1.1.1.542.3	43.5516
69.36	sp|P24622|CRYAA_MOUSE	Alpha-crystallin A chain OS=Mus musculus GN=Cryaa PE=2 SV=416	99	TVLDSGISEVR		0.207489	1174.83	588.421	1174.62	588.317	1.1.1.543.3	43.6637
69.36	sp|P24622|CRYAA_MOUSE	Alpha-crystallin A chain OS=Mus musculus GN=Cryaa PE=2 SV=417	99	TVLDSGISEVR		0.150236	1174.77	588.392	1174.62	588.317	1.1.1.544.3	43.7755
69.36	sp|P24622|CRYAA_MOUSE	Alpha-crystallin A chain OS=Mus musculus GN=Cryaa PE=2 SV=418	99	TVLDSGISEVR		0.121183	1174.74	588.378	1174.62	588.317	1.1.1.545.3	43.8877
69.36	sp|P24622|CRYAA_MOUSE	Alpha-crystallin A chain OS=Mus musculus GN=Cryaa PE=2 SV=419	99	TVLDSGISEVR		0.0896879	1174.71	588.362	1174.62	588.317	1.1.1.546.3	43.9997
69.36	sp|P24622|CRYAA_MOUSE	Alpha-crystallin A chain OS=Mus musculus GN=Cryaa PE=2 SV=420	99	TVLDSGISEVR		0.10922	1174.73	588.372	1174.62	588.317	1.1.1.547.3	44.1118
69.36	sp|P24622|CRYAA_MOUSE	Alpha-crystallin A chain OS=Mus musculus GN=Cryaa PE=2 SV=421	99	TVLDSGISEVR		0.12045	1174.74	588.377	1174.62	588.317	1.1.1.548.3	44.2237
69.36	sp|P24622|CRYAA_MOUSE	Alpha-crystallin A chain OS=Mus musculus GN=Cryaa PE=2 SV=422	99	TVLDSGISEVR		0.154997	1174.77	588.394	1174.62	588.317	1.1.1.549.3	44.3357
69.36	sp|P24622|CRYAA_MOUSE	Alpha-crystallin A chain OS=Mus musculus GN=Cryaa PE=2 SV=423	99	TVLDSGISEVR		0.144865	1174.76	588.389	1174.62	588.317	1.1.1.551.3	44.5601
69.36	sp|P24622|CRYAA_MOUSE	Alpha-crystallin A chain OS=Mus musculus GN=Cryaa PE=2 SV=424	99	TVLDSGISEVR		-0.210369	1174.41	588.212	1174.62	588.317	1.1.1.552.4	44.7066
69.36	sp|P24622|CRYAA_MOUSE	Alpha-crystallin A chain OS=Mus musculus GN=Cryaa PE=2 SV=425	99	TVLDSGISEVR		-0.220623	1174.4	588.207	1174.62	588.317	1.1.1.557.4	45.2322
69.36	sp|P24622|CRYAA_MOUSE	Alpha-crystallin A chain OS=Mus musculus GN=Cryaa PE=2 SV=426	99	TVLDSGISEVR		0.094815	1174.71	588.364	1174.62	588.317	1.1.1.561.3	45.6115
69.36	sp|P24622|CRYAA_MOUSE	Alpha-crystallin A chain OS=Mus musculus GN=Cryaa PE=2 SV=427	99	TVLDSGISEVR		-0.21098	1174.41	588.212	1174.62	588.317	1.1.1.562.4	45.758
69.36	sp|P24622|CRYAA_MOUSE	Alpha-crystallin A chain OS=Mus musculus GN=Cryaa PE=2 SV=428	99	TVLDSGISEVR		0.0690574	1174.69	588.351	1174.62	588.317	1.1.1.563.3	45.8356
69.36	sp|P24622|CRYAA_MOUSE	Alpha-crystallin A chain OS=Mus musculus GN=Cryaa PE=2 SV=429	99	TVLDSGISEVR		0.118863	1174.74	588.376	1174.62	588.317	1.1.1.564.3	45.9476
69.36	sp|P24622|CRYAA_MOUSE	Alpha-crystallin A chain OS=Mus musculus GN=Cryaa PE=2 SV=430	99	TVLDSGISEVR		-0.218792	1174.4	588.208	1174.62	588.317	1.1.1.565.4	46.0942
69.36	sp|P24622|CRYAA_MOUSE	Alpha-crystallin A chain OS=Mus musculus GN=Cryaa PE=2 SV=431	99	TVLDSGISEVR		0.131071	1174.75	588.383	1174.62	588.317	1.1.1.566.3	46.1718
69.36	sp|P24622|CRYAA_MOUSE	Alpha-crystallin A chain OS=Mus musculus GN=Cryaa PE=2 SV=432	99	TVLDSGISEVR		0.149626	1174.77	588.392	1174.62	588.317	1.1.1.567.3	46.2839
69.36	sp|P24622|CRYAA_MOUSE	Alpha-crystallin A chain OS=Mus musculus GN=Cryaa PE=2 SV=433	99	TVLDSGISEVR		-0.205364	1174.41	588.214	1174.62	588.317	1.1.1.569.4	46.5429
69.36	sp|P24622|CRYAA_MOUSE	Alpha-crystallin A chain OS=Mus musculus GN=Cryaa PE=2 SV=434	99	TVLDSGISEVR		-0.205975	1174.41	588.214	1174.62	588.317	1.1.1.570.4	46.6547
69.36	sp|P24622|CRYAA_MOUSE	Alpha-crystallin A chain OS=Mus musculus GN=Cryaa PE=2 SV=435	99	TVLDSGISEVR		0.0784571	1174.7	588.356	1174.62	588.317	1.1.1.571.3	46.7324
69.36	sp|P24622|CRYAA_MOUSE	Alpha-crystallin A chain OS=Mus musculus GN=Cryaa PE=2 SV=436	99	TVLDSGISEVR		-0.232587	1174.39	588.201	1174.62	588.317	1.1.1.572.4	46.8791
69.36	sp|P24622|CRYAA_MOUSE	Alpha-crystallin A chain OS=Mus musculus GN=Cryaa PE=2 SV=437	99	TVLDSGISEVR		0.0757715	1174.7	588.355	1174.62	588.317	1.1.1.573.3	46.9569
69.36	sp|P24622|CRYAA_MOUSE	Alpha-crystallin A chain OS=Mus musculus GN=Cryaa PE=2 SV=438	99	TVLDSGISEVR		0.11569	1174.74	588.375	1174.62	588.317	1.1.1.574.3	47.0686
69.36	sp|P24622|CRYAA_MOUSE	Alpha-crystallin A chain OS=Mus musculus GN=Cryaa PE=2 SV=439	99	TVLDSGISEVR		0.199676	1174.82	588.417	1174.62	588.317	1.1.1.576.3	47.2929
69.36	sp|P24622|CRYAA_MOUSE	Alpha-crystallin A chain OS=Mus musculus GN=Cryaa PE=2 SV=440	99	TVLDSGISEVR		0.0586812	1174.68	588.346	1174.62	588.317	1.1.1.577.3	47.4052
69.36	sp|P24622|CRYAA_MOUSE	Alpha-crystallin A chain OS=Mus musculus GN=Cryaa PE=2 SV=441	99	TVLDSGISEVR		0.152678	1174.77	588.393	1174.62	588.317	1.1.1.578.3	47.5168
69.36	sp|P24622|CRYAA_MOUSE	Alpha-crystallin A chain OS=Mus musculus GN=Cryaa PE=2 SV=442	99	TVLDSGISEVR		0.13925	1174.76	588.387	1174.62	588.317	1.1.1.580.3	47.7065
69.36	sp|P24622|CRYAA_MOUSE	Alpha-crystallin A chain OS=Mus musculus GN=Cryaa PE=2 SV=443	99	TVLDSGISEVR		0.144987	1174.76	588.389	1174.62	588.317	1.1.1.581.3	47.8186
69.36	sp|P24622|CRYAA_MOUSE	Alpha-crystallin A chain OS=Mus musculus GN=Cryaa PE=2 SV=444	99	TVLDSGISEVR		0.107266	1174.73	588.371	1174.62	588.317	1.1.1.582.3	47.9302
69.36	sp|P24622|CRYAA_MOUSE	Alpha-crystallin A chain OS=Mus musculus GN=Cryaa PE=2 SV=445	99	TVLDSGISEVR		0.140593	1174.76	588.387	1174.62	588.317	1.1.1.584.3	48.0511
69.36	sp|P24622|CRYAA_MOUSE	Alpha-crystallin A chain OS=Mus musculus GN=Cryaa PE=2 SV=446	99	TVLDSGISEVR		0.112882	1174.73	588.373	1174.62	588.317	1.1.1.585.3	48.1633
69.36	sp|P24622|CRYAA_MOUSE	Alpha-crystallin A chain OS=Mus musculus GN=Cryaa PE=2 SV=447	99	TVLDSGISEVR		0.159392	1174.78	588.397	1174.62	588.317	1.1.1.586.3	48.2408
69.36	sp|P24622|CRYAA_MOUSE	Alpha-crystallin A chain OS=Mus musculus GN=Cryaa PE=2 SV=448	99	TVLDSGISEVR		-0.204754	1174.41	588.215	1174.62	588.317	1.1.1.591.4	48.5263
69.36	sp|P24622|CRYAA_MOUSE	Alpha-crystallin A chain OS=Mus musculus GN=Cryaa PE=2 SV=449	99	TVLDSGISEVR		0.135466	1174.75	588.385	1174.62	588.317	1.1.1.596.3	48.8462
69.36	sp|P24622|CRYAA_MOUSE	Alpha-crystallin A chain OS=Mus musculus GN=Cryaa PE=2 SV=450	99	TVLDSGISEVR		0.149382	1174.77	588.392	1174.62	588.317	1.1.1.598.3	49.0363
69.36	sp|P24622|CRYAA_MOUSE	Alpha-crystallin A chain OS=Mus musculus GN=Cryaa PE=2 SV=451	99	TVLDSGISEVR		0.11984	1174.74	588.377	1174.62	588.317	1.1.1.599.3	49.1484
69.36	sp|P24622|CRYAA_MOUSE	Alpha-crystallin A chain OS=Mus musculus GN=Cryaa PE=2 SV=452	99	TVLDSGISEVR		-0.225995	1174.39	588.204	1174.62	588.317	1.1.1.600.4	49.2951
69.36	sp|P24622|CRYAA_MOUSE	Alpha-crystallin A chain OS=Mus musculus GN=Cryaa PE=2 SV=453	99	TVLDSGISEVR		0.174773	1174.79	588.404	1174.62	588.317	1.1.1.601.3	49.373
69.36	sp|P24622|CRYAA_MOUSE	Alpha-crystallin A chain OS=Mus musculus GN=Cryaa PE=2 SV=454	99	TVLDSGISEVR		0.182586	1174.8	588.408	1174.62	588.317	1.1.1.604.3	49.7099
69.36	sp|P24622|CRYAA_MOUSE	Alpha-crystallin A chain OS=Mus musculus GN=Cryaa PE=2 SV=455	99	TVLDSGISEVR		-0.192546	1174.43	588.221	1174.62	588.317	1.1.1.606.4	49.9691
69.36	sp|P24622|CRYAA_MOUSE	Alpha-crystallin A chain OS=Mus musculus GN=Cryaa PE=2 SV=456	99	TVLDSGISEVR		0.198578	1174.82	588.416	1174.62	588.317	1.1.1.608.3	50.1593
69.36	sp|P24622|CRYAA_MOUSE	Alpha-crystallin A chain OS=Mus musculus GN=Cryaa PE=2 SV=457	99	TVLDSGISEVR		-0.228436	1174.39	588.203	1174.62	588.317	1.1.1.610.4	50.418
69.36	sp|P24622|CRYAA_MOUSE	Alpha-crystallin A chain OS=Mus musculus GN=Cryaa PE=2 SV=458	99	TVLDSGISEVR		0.311252	1174.93	588.473	1174.62	588.317	1.1.1.612.3	50.6083
69.36	sp|P24622|CRYAA_MOUSE	Alpha-crystallin A chain OS=Mus musculus GN=Cryaa PE=2 SV=459	99	TVLDSGISEVR		0.436499	1175.06	588.535	1174.62	588.317	1.1.1.614.3	50.7639
69.36	sp|P24622|CRYAA_MOUSE	Alpha-crystallin A chain OS=Mus musculus GN=Cryaa PE=2 SV=460	99	TVLDSGISEVR		-0.152995	1174.47	588.24	1174.62	588.317	1.1.1.616.4	50.9884
69.36	sp|P24622|CRYAA_MOUSE	Alpha-crystallin A chain OS=Mus musculus GN=Cryaa PE=2 SV=461	99	TVLDSGISEVR		-0.186931	1174.43	588.223	1174.62	588.317	1.1.1.617.4	51.1008
69.36	sp|P24622|CRYAA_MOUSE	Alpha-crystallin A chain OS=Mus musculus GN=Cryaa PE=2 SV=462	99	TVLDSGISEVR		0.438696	1175.06	588.536	1174.62	588.317	1.1.1.623.3	51.4989
69.36	sp|P24622|CRYAA_MOUSE	Alpha-crystallin A chain OS=Mus musculus GN=Cryaa PE=2 SV=463	99	TVLDSGISEVR		-0.182536	1174.44	588.226	1174.62	588.317	1.1.1.624.4	51.6115
69.36	sp|P24622|CRYAA_MOUSE	Alpha-crystallin A chain OS=Mus musculus GN=Cryaa PE=2 SV=464	99	TVLDSGISEVR		-0.16154	1174.46	588.236	1174.62	588.317	1.1.1.625.4	51.6892
69.36	sp|P24622|CRYAA_MOUSE	Alpha-crystallin A chain OS=Mus musculus GN=Cryaa PE=2 SV=465	99	TVLDSGISEVR		-0.211834	1174.41	588.211	1174.62	588.317	1.1.1.629.4	52.0347
69.36	sp|P24622|CRYAA_MOUSE	Alpha-crystallin A chain OS=Mus musculus GN=Cryaa PE=2 SV=466	99	TVLDSGISEVR		0.368382	1174.99	588.501	1174.62	588.317	1.1.1.630.3	52.1119
69.36	sp|P24622|CRYAA_MOUSE	Alpha-crystallin A chain OS=Mus musculus GN=Cryaa PE=2 SV=467	99	TVLDSGISEVR		-0.210735	1174.41	588.212	1174.62	588.317	1.1.1.632.4	52.3713
69.36	sp|P24622|CRYAA_MOUSE	Alpha-crystallin A chain OS=Mus musculus GN=Cryaa PE=2 SV=468	99	TVLDSGISEVR		0.229462	1174.85	588.432	1174.62	588.317	1.1.1.633.3	52.4492
69.36	sp|P24622|CRYAA_MOUSE	Alpha-crystallin A chain OS=Mus musculus GN=Cryaa PE=2 SV=469	99	TVLDSGISEVR		0.29587	1174.92	588.465	1174.62	588.317	1.1.1.634.3	52.5614
69.36	sp|P24622|CRYAA_MOUSE	Alpha-crystallin A chain OS=Mus musculus GN=Cryaa PE=2 SV=470	99	TVLDSGISEVR		-0.196331	1174.42	588.219	1174.62	588.317	1.1.1.635.4	52.7084
69.36	sp|P24622|CRYAA_MOUSE	Alpha-crystallin A chain OS=Mus musculus GN=Cryaa PE=2 SV=471	99	TVLDSGISEVR		0.284029	1174.9	588.459	1174.62	588.317	1.1.1.638.3	53.0107
69.36	sp|P24622|CRYAA_MOUSE	Alpha-crystallin A chain OS=Mus musculus GN=Cryaa PE=2 SV=472	99	TVLDSGISEVR		0.283053	1174.9	588.458	1174.62	588.317	1.1.1.639.3	53.123
69.36	sp|P24622|CRYAA_MOUSE	Alpha-crystallin A chain OS=Mus musculus GN=Cryaa PE=2 SV=473	99	TVLDSGISEVR		-0.246747	1174.37	588.194	1174.62	588.317	1.1.1.640.4	53.27
69.36	sp|P24622|CRYAA_MOUSE	Alpha-crystallin A chain OS=Mus musculus GN=Cryaa PE=2 SV=474	99	TVLDSGISEVR		0.241059	1174.86	588.438	1174.62	588.317	1.1.1.641.3	53.3479
69.36	sp|P24622|CRYAA_MOUSE	Alpha-crystallin A chain OS=Mus musculus GN=Cryaa PE=2 SV=475	99	TVLDSGISEVR		-0.243939	1174.38	588.195	1174.62	588.317	1.1.1.642.4	53.4949
69.36	sp|P24622|CRYAA_MOUSE	Alpha-crystallin A chain OS=Mus musculus GN=Cryaa PE=2 SV=476	99	TVLDSGISEVR		0.238984	1174.86	588.437	1174.62	588.317	1.1.1.643.3	53.5729
69.36	sp|P24622|CRYAA_MOUSE	Alpha-crystallin A chain OS=Mus musculus GN=Cryaa PE=2 SV=477	99	TVLDSGISEVR		0.203094	1174.82	588.418	1174.62	588.317	1.1.1.644.3	53.6854
69.36	sp|P24622|CRYAA_MOUSE	Alpha-crystallin A chain OS=Mus musculus GN=Cryaa PE=2 SV=478	99	TVLDSGISEVR		0.201385	1174.82	588.418	1174.62	588.317	1.1.1.645.3	53.7975
69.36	sp|P24622|CRYAA_MOUSE	Alpha-crystallin A chain OS=Mus musculus GN=Cryaa PE=2 SV=479	99	TVLDSGISEVR		-0.267011	1174.35	588.183	1174.62	588.317	1.1.1.648.4	54.1695
69.36	sp|P24622|CRYAA_MOUSE	Alpha-crystallin A chain OS=Mus musculus GN=Cryaa PE=2 SV=480	99	TVLDSGISEVR		-0.216717	1174.4	588.209	1174.62	588.317	1.1.1.649.4	54.2814
69.36	sp|P24622|CRYAA_MOUSE	Alpha-crystallin A chain OS=Mus musculus GN=Cryaa PE=2 SV=481	99	TVLDSGISEVR		-0.245038	1174.37	588.194	1174.62	588.317	1.1.1.652.4	54.6189
69.36	sp|P24622|CRYAA_MOUSE	Alpha-crystallin A chain OS=Mus musculus GN=Cryaa PE=2 SV=482	99	TVLDSGISEVR		0.201385	1174.82	588.418	1174.62	588.317	1.1.1.653.3	54.6964
69.36	sp|P24622|CRYAA_MOUSE	Alpha-crystallin A chain OS=Mus musculus GN=Cryaa PE=2 SV=483	99	TVLDSGISEVR		-0.254194	1174.37	588.19	1174.62	588.317	1.1.1.657.4	55.1808
69.36	sp|P24622|CRYAA_MOUSE	Alpha-crystallin A chain OS=Mus musculus GN=Cryaa PE=2 SV=484	99	TVLDSGISEVR		0.186004	1174.81	588.41	1174.62	588.317	1.1.1.659.3	55.3712
69.36	sp|P24622|CRYAA_MOUSE	Alpha-crystallin A chain OS=Mus musculus GN=Cryaa PE=2 SV=485	99	TVLDSGISEVR		0.193206	1174.81	588.414	1174.62	588.317	1.1.1.665.3	56.0458
69.36	sp|P24622|CRYAA_MOUSE	Alpha-crystallin A chain OS=Mus musculus GN=Cryaa PE=2 SV=486	99	TVLDSGISEVR		0.211395	1174.83	588.423	1174.62	588.317	1.1.1.668.3	56.3832
69.36	sp|P24622|CRYAA_MOUSE	Alpha-crystallin A chain OS=Mus musculus GN=Cryaa PE=2 SV=487	99	TVLDSGISEVR		-0.259199	1174.36	588.187	1174.62	588.317	1.1.1.669.4	56.5301
69.36	sp|P24622|CRYAA_MOUSE	Alpha-crystallin A chain OS=Mus musculus GN=Cryaa PE=2 SV=488	99	TVLDSGISEVR		0.214203	1174.83	588.424	1174.62	588.317	1.1.1.674.3	57.0573
69.36	sp|P24622|CRYAA_MOUSE	Alpha-crystallin A chain OS=Mus musculus GN=Cryaa PE=2 SV=489	99	TVLDSGISEVR		-0.232831	1174.39	588.201	1174.62	588.317	1.1.1.676.4	57.3165
69.36	sp|P24622|CRYAA_MOUSE	Alpha-crystallin A chain OS=Mus musculus GN=Cryaa PE=2 SV=490	99	TVLDSGISEVR		-0.230145	1174.39	588.202	1174.62	588.317	1.1.1.677.4	57.429
69.36	sp|P24622|CRYAA_MOUSE	Alpha-crystallin A chain OS=Mus musculus GN=Cryaa PE=2 SV=491	99	TVLDSGISEVR		0.146818	1174.77	588.39	1174.62	588.317	1.1.1.678.3	57.5071
69.36	sp|P24622|CRYAA_MOUSE	Alpha-crystallin A chain OS=Mus musculus GN=Cryaa PE=2 SV=492	99	TVLDSGISEVR		0.0985993	1174.72	588.366	1174.62	588.317	1.1.1.679.3	57.6196
69.36	sp|P24622|CRYAA_MOUSE	Alpha-crystallin A chain OS=Mus musculus GN=Cryaa PE=2 SV=493	99	TVLDSGISEVR		0.189666	1174.81	588.412	1174.62	588.317	1.1.1.680.3	57.7319
69.36	sp|P24622|CRYAA_MOUSE	Alpha-crystallin A chain OS=Mus musculus GN=Cryaa PE=2 SV=494	99	TVLDSGISEVR		0.196869	1174.82	588.415	1174.62	588.317	1.1.1.684.3	58.1475
69.36	sp|P24622|CRYAA_MOUSE	Alpha-crystallin A chain OS=Mus musculus GN=Cryaa PE=2 SV=495	99	TVLDSGISEVR		-0.218426	1174.4	588.208	1174.62	588.317	1.1.1.686.4	58.4071
69.36	sp|P24622|CRYAA_MOUSE	Alpha-crystallin A chain OS=Mus musculus GN=Cryaa PE=2 SV=496	99	TVLDSGISEVR		-0.200969	1174.42	588.216	1174.62	588.317	1.1.1.982.4	78.695
69.36	sp|P24622|CRYAA_MOUSE	Alpha-crystallin A chain OS=Mus musculus GN=Cryaa PE=2 SV=497	99	TVLDSGISEVR		0.147429	1174.77	588.391	1174.62	588.317	1.1.1.537.3	42.992
69.36	sp|P24622|CRYAA_MOUSE	Alpha-crystallin A chain OS=Mus musculus GN=Cryaa PE=2 SV=498	99	TVLDSGISEVR		-0.237958	1174.38	588.198	1174.62	588.317	1.1.1.553.4	44.8186
69.36	sp|P24622|CRYAA_MOUSE	Alpha-crystallin A chain OS=Mus musculus GN=Cryaa PE=2 SV=499	99	TVLDSGISEVR		0.248262	1174.87	588.441	1174.62	588.317	1.1.1.631.3	52.2244
69.36	sp|P24622|CRYAA_MOUSE	Alpha-crystallin A chain OS=Mus musculus GN=Cryaa PE=2 SV=500	99	TVLDSGISEVR		0.272798	1174.89	588.453	1174.62	588.317	1.1.1.637.3	52.8985
69.36	sp|P24622|CRYAA_MOUSE	Alpha-crystallin A chain OS=Mus musculus GN=Cryaa PE=2 SV=501	99	TVLDSGISEVR		0.183196	1174.8	588.409	1174.62	588.317	1.1.1.647.3	54.0225
69.36	sp|P24622|CRYAA_MOUSE	Alpha-crystallin A chain OS=Mus musculus GN=Cryaa PE=2 SV=502	99	TVLDSGISEVR		-0.227826	1174.39	588.203	1174.62	588.317	1.1.1.655.4	54.956
69.36	sp|P24622|CRYAA_MOUSE	Alpha-crystallin A chain OS=Mus musculus GN=Cryaa PE=2 SV=503	99	TVLDSGISEVR		-0.231122	1174.39	588.201	1174.62	588.317	1.1.1.671.4	56.7551
69.36	sp|P24622|CRYAA_MOUSE	Alpha-crystallin A chain OS=Mus musculus GN=Cryaa PE=2 SV=504	99	TVLDSGISEVR		-0.238812	1174.38	588.198	1174.62	588.317	1.1.1.673.4	56.9793
69.36	sp|P24622|CRYAA_MOUSE	Alpha-crystallin A chain OS=Mus musculus GN=Cryaa PE=2 SV=505	99	TVLDSGISEVR		0.0828518	1174.7	588.358	1174.62	588.317	1.1.1.998.3	80.4572
69.36	sp|P24622|CRYAA_MOUSE	Alpha-crystallin A chain OS=Mus musculus GN=Cryaa PE=2 SV=506	99	TVLDSGISEVR		-0.178996	1174.44	588.227	1174.62	588.317	1.1.1.485.4	37.3308
69.36	sp|P24622|CRYAA_MOUSE	Alpha-crystallin A chain OS=Mus musculus GN=Cryaa PE=2 SV=507	99	TVLDSGISEVR		-0.195964	1174.42	588.219	1174.62	588.317	1.1.1.592.4	48.6041
69.36	sp|P24622|CRYAA_MOUSE	Alpha-crystallin A chain OS=Mus musculus GN=Cryaa PE=2 SV=508	99	TVLDSGISEVR		0.230195	1174.85	588.432	1174.62	588.317	1.1.1.603.3	49.5979
69.36	sp|P24622|CRYAA_MOUSE	Alpha-crystallin A chain OS=Mus musculus GN=Cryaa PE=2 SV=509	99	TVLDSGISEVR		-0.177409	1174.44	588.228	1174.62	588.317	1.1.1.611.4	50.5305
69.36	sp|P24622|CRYAA_MOUSE	Alpha-crystallin A chain OS=Mus musculus GN=Cryaa PE=2 SV=510	99	TVLDSGISEVR		0.206879	1174.83	588.42	1174.62	588.317	1.1.1.687.3	58.4844
69.36	sp|P24622|CRYAA_MOUSE	Alpha-crystallin A chain OS=Mus musculus GN=Cryaa PE=2 SV=511	99	TVLDSGISEVR		-0.272627	1174.35	588.181	1174.62	588.317	1.1.1.704.4	60.0533
69.36	sp|P24622|CRYAA_MOUSE	Alpha-crystallin A chain OS=Mus musculus GN=Cryaa PE=2 SV=512	99	TVLDSGISEVR		-0.218548	1174.4	588.208	1174.62	588.317	1.1.1.525.4	41.7158
69.36	sp|P24622|CRYAA_MOUSE	Alpha-crystallin A chain OS=Mus musculus GN=Cryaa PE=2 SV=513	99	TVLDSGISEVR		0.183807	1174.8	588.409	1174.62	588.317	1.1.1.609.3	50.2716
69.36	sp|P24622|CRYAA_MOUSE	Alpha-crystallin A chain OS=Mus musculus GN=Cryaa PE=2 SV=514	99	TVLDSGISEVR		0.155608	1174.78	588.395	1174.62	588.317	1.1.1.661.3	55.596
69.36	sp|P24622|CRYAA_MOUSE	Alpha-crystallin A chain OS=Mus musculus GN=Cryaa PE=2 SV=515	99	TVLDSGISEVR		-0.232953	1174.39	588.201	1174.62	588.317	1.1.1.664.4	55.9679
69.36	sp|P24622|CRYAA_MOUSE	Alpha-crystallin A chain OS=Mus musculus GN=Cryaa PE=2 SV=516	99	TVLDSGISEVR		-0.277998	1174.34	588.178	1174.62	588.317	1.1.1.682.4	57.9569
69.36	sp|P24622|CRYAA_MOUSE	Alpha-crystallin A chain OS=Mus musculus GN=Cryaa PE=2 SV=517	99	TVLDSGISEVR		0.15341	1174.77	588.394	1174.62	588.317	1.1.1.705.3	60.1315
69.36	sp|P24622|CRYAA_MOUSE	Alpha-crystallin A chain OS=Mus musculus GN=Cryaa PE=2 SV=518	99	TVLDSGISEVR		-0.260175	1174.36	588.187	1174.62	588.317	1.1.1.494.4	38.2696
69.36	sp|P24622|CRYAA_MOUSE	Alpha-crystallin A chain OS=Mus musculus GN=Cryaa PE=2 SV=519	99	TVLDSGISEVR		0.148649	1174.77	588.391	1174.62	588.317	1.1.1.685.3	58.26
69.36	sp|P24622|CRYAA_MOUSE	Alpha-crystallin A chain OS=Mus musculus GN=Cryaa PE=2 SV=520	99	TVLDSGISEVR		-0.197796	1174.42	588.218	1174.62	588.317	1.1.1.707.4	60.3566
69.36	sp|P24622|CRYAA_MOUSE	Alpha-crystallin A chain OS=Mus musculus GN=Cryaa PE=2 SV=521	99	TVLDSGISEVR		0.119474	1174.74	588.377	1174.62	588.317	1.1.1.555.3	44.9739
69.36	sp|P24622|CRYAA_MOUSE	Alpha-crystallin A chain OS=Mus musculus GN=Cryaa PE=2 SV=522	99	TVLDSGISEVR		0.177581	1174.8	588.406	1174.62	588.317	1.1.1.654.3	54.809
69.36	sp|P24622|CRYAA_MOUSE	Alpha-crystallin A chain OS=Mus musculus GN=Cryaa PE=2 SV=523	99	TVLDSGISEVR		0.16928	1174.79	588.402	1174.62	588.317	1.1.1.689.3	58.7097
69.36	sp|P24622|CRYAA_MOUSE	Alpha-crystallin A chain OS=Mus musculus GN=Cryaa PE=2 SV=524	99	TVLDSGISEVR		0.515237	1175.13	588.575	1174.62	588.317	1.1.1.358.4	24.5851
69.36	sp|P24622|CRYAA_MOUSE	Alpha-crystallin A chain OS=Mus musculus GN=Cryaa PE=2 SV=525	99	TVLDSGISEVR		0.185394	1174.8	588.41	1174.62	588.317	1.1.1.559.3	45.4217
69.36	sp|P24622|CRYAA_MOUSE	Alpha-crystallin A chain OS=Mus musculus GN=Cryaa PE=2 SV=526	99	TVLDSGISEVR		-0.240033	1174.38	588.197	1174.62	588.317	1.1.1.656.4	55.0685
69.36	sp|P24622|CRYAA_MOUSE	Alpha-crystallin A chain OS=Mus musculus GN=Cryaa PE=2 SV=527	99	TVLDSGISEVR		-0.256757	1174.36	588.189	1174.62	588.317	1.1.1.666.4	56.1928
69.36	sp|P24622|CRYAA_MOUSE	Alpha-crystallin A chain OS=Mus musculus GN=Cryaa PE=2 SV=528	99	TVLDSGISEVR		-0.257734	1174.36	588.188	1174.62	588.317	1.1.1.683.4	58.0695
69.36	sp|P24622|CRYAA_MOUSE	Alpha-crystallin A chain OS=Mus musculus GN=Cryaa PE=2 SV=529	99	TVLDSGISEVR		-0.223797	1174.4	588.205	1174.62	588.317	1.1.1.499.4	38.8026
69.36	sp|P24622|CRYAA_MOUSE	Alpha-crystallin A chain OS=Mus musculus GN=Cryaa PE=2 SV=530	99	TVLDSGISEVR		0.160979	1174.78	588.398	1174.62	588.317	1.1.1.662.3	55.7085
69.36	sp|P24622|CRYAA_MOUSE	Alpha-crystallin A chain OS=Mus musculus GN=Cryaa PE=2 SV=531	99	TVLDSGISEVR		-0.237592	1174.38	588.198	1174.62	588.317	1.1.1.495.4	38.3817
69.36	sp|P24622|CRYAA_MOUSE	Alpha-crystallin A chain OS=Mus musculus GN=Cryaa PE=2 SV=532	99	TVLDSGISEVR		0.175872	1174.8	588.405	1174.62	588.317	1.1.1.667.3	56.2708
69.36	sp|P24622|CRYAA_MOUSE	Alpha-crystallin A chain OS=Mus musculus GN=Cryaa PE=2 SV=533	99	TVLDSGISEVR		-0.25102	1174.37	588.192	1174.62	588.317	1.1.1.695.4	59.2816
69.36	sp|P24622|CRYAA_MOUSE	Alpha-crystallin A chain OS=Mus musculus GN=Cryaa PE=2 SV=534	99	TVLDSGISEVR		0.125089	1174.74	588.38	1174.62	588.317	1.1.1.560.3	45.4993
69.36	sp|P24622|CRYAA_MOUSE	Alpha-crystallin A chain OS=Mus musculus GN=Cryaa PE=2 SV=535	99	TVLDSGISEVR		-0.223431	1174.4	588.205	1174.62	588.317	1.1.1.556.4	45.1205
69.36	sp|P24622|CRYAA_MOUSE	Alpha-crystallin A chain OS=Mus musculus GN=Cryaa PE=2 SV=536	99	TVLDSGISEVR		-0.239789	1174.38	588.197	1174.62	588.317	1.1.1.691.4	58.9689
69.36	sp|P24622|CRYAA_MOUSE	Alpha-crystallin A chain OS=Mus musculus GN=Cryaa PE=2 SV=537	99	TVLDSGISEVR		-0.159831	1174.46	588.237	1174.62	588.317	1.1.1.628.4	51.9226
69.36	sp|P24622|CRYAA_MOUSE	Alpha-crystallin A chain OS=Mus musculus GN=Cryaa PE=2 SV=538	98.89	TVLDSGISEVR		-0.219525	1174.4	588.207	1174.62	588.317	1.1.1.672.4	56.8668
69.36	sp|P24622|CRYAA_MOUSE	Alpha-crystallin A chain OS=Mus musculus GN=Cryaa PE=2 SV=543	99	VLEDFVEIHGK		-0.121937	1284.55	643.282	1284.67	643.343	1.1.1.437.4	32.3159
69.36	sp|P24622|CRYAA_MOUSE	Alpha-crystallin A chain OS=Mus musculus GN=Cryaa PE=2 SV=544	99	VLEDFVEIHGK		-0.20043	1284.47	643.243	1284.67	643.343	1.1.1.460.4	34.7264
69.36	sp|P24622|CRYAA_MOUSE	Alpha-crystallin A chain OS=Mus musculus GN=Cryaa PE=2 SV=546	97.14	VLEDFVEIHGK		-0.156239	1284.52	643.265	1284.67	643.343	1.1.1.448.4	33.4825
69.36	sp|P24622|CRYAA_MOUSE	Alpha-crystallin A chain OS=Mus musculus GN=Cryaa PE=2 SV=547	96.15	VLEDFVEIHGK		-0.188589	1284.48	643.249	1284.67	643.343	1.1.1.457.4	34.3897
69.36	sp|P24622|CRYAA_MOUSE	Alpha-crystallin A chain OS=Mus musculus GN=Cryaa PE=2 SV=555	99	VQSGLDAGHSER		-0.0102554	1254.59	628.3	1254.6	628.305	1.1.1.297.3	18.848
69.36	sp|P24622|CRYAA_MOUSE	Alpha-crystallin A chain OS=Mus musculus GN=Cryaa PE=2 SV=556	99	VQSGLDAGHSER		-0.00610487	1254.59	628.302	1254.6	628.305	1.1.1.300.4	19.1841
69.36	sp|P24622|CRYAA_MOUSE	Alpha-crystallin A chain OS=Mus musculus GN=Cryaa PE=2 SV=557	99	VQSGLDAGHSER		-0.00769183	1254.59	628.301	1254.6	628.305	1.1.1.303.4	19.5201
69.36	sp|P24622|CRYAA_MOUSE	Alpha-crystallin A chain OS=Mus musculus GN=Cryaa PE=2 SV=558	99	VQSGLDAGHSER		-0.00305303	1254.59	628.303	1254.6	628.305	1.1.1.305.3	19.7097
69.36	sp|P24622|CRYAA_MOUSE	Alpha-crystallin A chain OS=Mus musculus GN=Cryaa PE=2 SV=559	99	VQSGLDAGHSER		-0.0189226	1254.58	628.295	1254.6	628.305	1.1.1.307.3	19.8996
69.36	sp|P24622|CRYAA_MOUSE	Alpha-crystallin A chain OS=Mus musculus GN=Cryaa PE=2 SV=560	99	VQSGLDAGHSER		-0.0677521	1254.53	628.271	1254.6	628.305	1.1.1.308.4	19.9772
69.36	sp|P24622|CRYAA_MOUSE	Alpha-crystallin A chain OS=Mus musculus GN=Cryaa PE=2 SV=561	99	VQSGLDAGHSER		0.0267329	1254.62	628.318	1254.6	628.305	1.1.1.309.3	20.0548
69.36	sp|P24622|CRYAA_MOUSE	Alpha-crystallin A chain OS=Mus musculus GN=Cryaa PE=2 SV=562	99	VQSGLDAGHSER		-0.100712	1254.49	628.255	1254.6	628.305	1.1.1.336.4	22.7346
69.36	sp|P24622|CRYAA_MOUSE	Alpha-crystallin A chain OS=Mus musculus GN=Cryaa PE=2 SV=563	99	VQSGLDAGHSER		-0.0900915	1254.51	628.26	1254.6	628.305	1.1.1.337.4	22.8467
69.36	sp|P24622|CRYAA_MOUSE	Alpha-crystallin A chain OS=Mus musculus GN=Cryaa PE=2 SV=564	99	VQSGLDAGHSER		-1.46928	1253.13	627.57	1254.6	628.305	1.1.1.299.3	19.072
69.36	sp|P24622|CRYAA_MOUSE	Alpha-crystallin A chain OS=Mus musculus GN=Cryaa PE=2 SV=565	99	VQSGLDAGHSER		-0.0966835	1254.5	628.257	1254.6	628.305	1.1.1.341.4	23.1911
69.36	sp|P24622|CRYAA_MOUSE	Alpha-crystallin A chain OS=Mus musculus GN=Cryaa PE=2 SV=566	99	VQSGLDAGHSER		-0.0866735	1254.51	628.262	1254.6	628.305	1.1.1.342.4	23.2688
69.36	sp|P24622|CRYAA_MOUSE	Alpha-crystallin A chain OS=Mus musculus GN=Cryaa PE=2 SV=567	99	VQSGLDAGHSER		-0.00525036	1254.59	628.302	1254.6	628.305	1.1.1.301.4	19.296
69.36	sp|P24622|CRYAA_MOUSE	Alpha-crystallin A chain OS=Mus musculus GN=Cryaa PE=2 SV=568	99	VQSGLDAGHSER	Deamidated(Q)@2	0.885297	1256.46	629.24	1255.58	628.797	1.1.1.296.4	18.7705
8.13	sp|P00760|TRY1_BOVIN	Cationic trypsin OS=Bos taurus PE=1 SV=3	99	SIVHPSYNSNTLNNDIMLIK	Deamidated(N)@10	-0.896394	2272.24	758.42	2273.14	758.719	1.1.1.406.4	28.9697
8.13	sp|P00760|TRY1_BOVIN	Cationic trypsin OS=Bos taurus PE=1 SV=3	99	SIVHPSYNSNTLNNDIMLIK	Deamidated(N)@10	-0.933566	2272.2	758.408	2273.14	758.719	1.1.1.408.3	29.1601
Spot6
%Cov	Accessions	Names	Conf	Sequence	Modifications	dMass	Prec MW	Prec m/z	Theor MW	Theor m/z	Spectrum	Retention time (min)
23.39	sp|P70333|HNRH2_MOUSE	Heterogeneous nuclear ribonucleoprotein H2 OS=Mus musculus GN=Hnrnph2 PE=2 SV=1	99	HTGPNSPDTANDGFVR		0.139636	1683.9	562.307	1683.76	562.261	1.1.1.299.3	22.6406
23.39	sp|P70333|HNRH2_MOUSE	Heterogeneous nuclear ribonucleoprotein H2 OS=Mus musculus GN=Hnrnph2 PE=2 SV=2	99	MMLGAEGGEGFVVK	Protein Terminal Acetyl@N-term; Dioxidation(M)@2	-0.0961484	1497.59	749.801	1497.68	749.849	1.1.1.361.4	26.6883
23.39	sp|P70333|HNRH2_MOUSE	Heterogeneous nuclear ribonucleoprotein H2 OS=Mus musculus GN=Hnrnph2 PE=2 SV=3	99	STGEAFVQFASQEIAEK		-0.273312	1840.61	921.313	1840.88	921.449	1.1.1.398.4	30.5927
23.39	sp|P70333|HNRH2_MOUSE	Heterogeneous nuclear ribonucleoprotein H2 OS=Mus musculus GN=Hnrnph2 PE=2 SV=4	96.74	IQNGAQGIR		-0.245185	955.275	478.645	955.52	478.767	1.1.1.271.4	19.884
23.39	sp|P70333|HNRH2_MOUSE	Heterogeneous nuclear ribonucleoprotein H2 OS=Mus musculus GN=Hnrnph2 PE=2 SV=5	99	HTGPNSPDTANDGFVR		0.759122	1684.52	562.514	1683.76	562.261	1.1.1.300.3	22.7183
23.39	sp|P70333|HNRH2_MOUSE	Heterogeneous nuclear ribonucleoprotein H2 OS=Mus musculus GN=Hnrnph2 PE=2 SV=6	99	HTGPNSPDTANDGFVR		-0.222753	1683.54	562.186	1683.76	562.261	1.1.1.304.4	22.9592
23.39	sp|P70333|HNRH2_MOUSE	Heterogeneous nuclear ribonucleoprotein H2 OS=Mus musculus GN=Hnrnph2 PE=2 SV=7	99	HTGPNSPDTANDGFVR		0.228997	1683.99	562.337	1683.76	562.261	1.1.1.298.3	22.5631
23.39	sp|P70333|HNRH2_MOUSE	Heterogeneous nuclear ribonucleoprotein H2 OS=Mus musculus GN=Hnrnph2 PE=2 SV=8	99	HTGPNSPDTANDGFVR		-0.228247	1683.53	562.185	1683.76	562.261	1.1.1.306.3	23.1138
23.39	sp|P70333|HNRH2_MOUSE	Heterogeneous nuclear ribonucleoprotein H2 OS=Mus musculus GN=Hnrnph2 PE=2 SV=9	99	STGEAFVQFASQEIAEK	Deamidated(Q)@8	-0.96959	1840.9	921.457	1841.87	921.941	1.1.1.388.3	29.6098
23.39	sp|P70333|HNRH2_MOUSE	Heterogeneous nuclear ribonucleoprotein H2 OS=Mus musculus GN=Hnrnph2 PE=2 SV=10	99	STGEAFVQFASQEIAEK		-0.00974544	1840.87	921.445	1840.88	921.449	1.1.1.389.3	29.7219
23.39	sp|P70333|HNRH2_MOUSE	Heterogeneous nuclear ribonucleoprotein H2 OS=Mus musculus GN=Hnrnph2 PE=2 SV=11	99	STGEAFVQFASQEIAEK		-0.0178026	1840.87	921.441	1840.88	921.449	1.1.1.390.3	29.8334
23.39	sp|P70333|HNRH2_MOUSE	Heterogeneous nuclear ribonucleoprotein H2 OS=Mus musculus GN=Hnrnph2 PE=2 SV=12	99	STGEAFVQFASQEIAEK		-0.0209766	1840.86	921.439	1840.88	921.449	1.1.1.391.3	29.9456
23.39	sp|P70333|HNRH2_MOUSE	Heterogeneous nuclear ribonucleoprotein H2 OS=Mus musculus GN=Hnrnph2 PE=2 SV=13	99	STGEAFVQFASQEIAEK		-0.00571686	1840.88	921.447	1840.88	921.449	1.1.1.392.3	30.0233
23.39	sp|P70333|HNRH2_MOUSE	Heterogeneous nuclear ribonucleoprotein H2 OS=Mus musculus GN=Hnrnph2 PE=2 SV=14	99	STGEAFVQFASQEIAEK	Deamidated(Q)@12	-0.936995	1840.93	921.473	1841.87	921.941	1.1.1.393.3	30.1355
23.39	sp|P70333|HNRH2_MOUSE	Heterogeneous nuclear ribonucleoprotein H2 OS=Mus musculus GN=Hnrnph2 PE=2 SV=15	99	STGEAFVQFASQEIAEK		0.146026	1841.03	921.523	1840.88	921.449	1.1.1.399.3	30.6705
28.05	sp|P00760|TRY1_BOVIN	Cationic trypsin OS=Bos taurus PE=1 SV=3	99	LGEDNINVVEGNEQFISASK		0.00560688	2162.06	1082.04	2162.05	1082.03	1.1.1.369.3	27.5155
28.05	sp|P00760|TRY1_BOVIN	Cationic trypsin OS=Bos taurus PE=1 SV=3	99	SIVHPSYNSN		-0.280311	1116.24	559.127	1116.52	559.267	1.1.1.292.4	21.9943
28.05	sp|P00760|TRY1_BOVIN	Cationic trypsin OS=Bos taurus PE=1 SV=3	99	SIVHPSYNSNTLNNDIMLIK	Deamidated(N)@10	-1.12587	2272.01	758.344	2273.14	758.719	1.1.1.383.3	29.0835
28.05	sp|P00760|TRY1_BOVIN	Cationic trypsin OS=Bos taurus PE=1 SV=3	99	SSGTSYPDVLK		-0.112323	1152.45	577.234	1152.57	577.29	1.1.1.339.3	24.948
28.05	sp|P00760|TRY1_BOVIN	Cationic trypsin OS=Bos taurus PE=1 SV=3	99	LGEDNINVVEGNEQFISASK	Deamidated(N)@7	-0.974991	2162.06	1082.04	2163.03	1082.52	1.1.1.366.3	27.1795
28.05	sp|P00760|TRY1_BOVIN	Cationic trypsin OS=Bos taurus PE=1 SV=3	99	LGEDNINVVEGNEQFISASK		0.0121991	2162.06	1082.04	2162.05	1082.03	1.1.1.367.3	27.2915
28.05	sp|P00760|TRY1_BOVIN	Cationic trypsin OS=Bos taurus PE=1 SV=3	99	LGEDNINVVEGNEQFISASK		0.0532174	2162.1	1082.06	2162.05	1082.03	1.1.1.368.3	27.4035
28.05	sp|P00760|TRY1_BOVIN	Cationic trypsin OS=Bos taurus PE=1 SV=3	99	LGEDNINVVEGNEQFISASK	Deamidated(N)@7	-0.958632	2162.08	1082.05	2163.03	1082.52	1.1.1.370.3	27.6275
28.05	sp|P00760|TRY1_BOVIN	Cationic trypsin OS=Bos taurus PE=1 SV=3	99	SIVHPSYNSN		-0.243565	1116.28	559.145	1116.52	559.267	1.1.1.293.4	22.0719
28.05	sp|P00760|TRY1_BOVIN	Cationic trypsin OS=Bos taurus PE=1 SV=3	99	SIVHPSYNSNTLNNDIMLIK		-0.0827062	2272.07	758.364	2272.15	758.391	1.1.1.381.3	28.8599
28.05	sp|P00760|TRY1_BOVIN	Cationic trypsin OS=Bos taurus PE=1 SV=3	99	SIVHPSYNSNTLNNDIMLIK	Deamidated(N)@10; Deamidated(N)@14	-1.23953	2272.88	758.634	2274.12	759.047	1.1.1.387.3	29.4976
28.05	sp|P00760|TRY1_BOVIN	Cationic trypsin OS=Bos taurus PE=1 SV=3	99	SIVHPSYNSNTLNNDIMLIK	Deamidated(N)@10	-0.0533502	2273.08	758.702	2273.14	758.719	1.1.1.382.3	28.972
28.05	sp|P00760|TRY1_BOVIN	Cationic trypsin OS=Bos taurus PE=1 SV=3	99	SIVHPSYNSNTLNNDIMLIK	Deamidated(N)@8; Deamidated(N)@14	-1.09432	2273.03	758.683	2274.12	759.047	1.1.1.380.3	28.7477
28.05	sp|P00760|TRY1_BOVIN	Cationic trypsin OS=Bos taurus PE=1 SV=3	99	SSGTSYPDVLK		-0.047866	1152.52	577.266	1152.57	577.29	1.1.1.341.3	25.1375
28.05	sp|P00760|TRY1_BOVIN	Cationic trypsin OS=Bos taurus PE=1 SV=3	99	SSGTSYPDVLK		-0.0412738	1152.53	577.27	1152.57	577.29	1.1.1.335.3	24.6724
28.05	sp|P00760|TRY1_BOVIN	Cationic trypsin OS=Bos taurus PE=1 SV=3	99	SSGTSYPDVLK		0.862349	1153.43	577.722	1152.57	577.29	1.1.1.345.3	25.3445
6.522	sp|P04264|K2C1_HUMAN; sp|A5A6M6|K2C1_PANTR	Keratin, type II cytoskeletal 1 OS=Homo sapiens GN=KRT1 PE=1 SV=6; Keratin, type II cytoskeletal 1 OS=Pan troglodytes GN=KRT1 PE=1 SV=1	96.98	GSGGGSSGGSIGGR		0.135824	1091.63	546.823	1091.5	546.755	1.1.1.251.3	17.9901
7.384	sp|P35527|K1C9_HUMAN	Keratin, type I cytoskeletal 9 OS=Homo sapiens GN=KRT9 PE=1 SV=3	99	FSSSGGGGGGGR		0.0772605	981.504	491.759	981.426	491.72	1.1.1.247.3	17.5426
7.384	sp|P35527|K1C9_HUMAN	Keratin, type I cytoskeletal 9 OS=Homo sapiens GN=KRT9 PE=1 SV=3	99	FSSSGGGGGGGR		-0.295383	981.131	491.573	981.426	491.72	1.1.1.246.4	17.4651
Spot7
%Cov	Accessions	Names	Conf	Sequence	Modifications	dMass	Prec MW	Prec m/z	Theor MW	Theor m/z	Spectrum	Retention time (min)
30.08	sp|P00760|TRY1_BOVIN	Cationic trypsin OS=Bos taurus PE=1 SV=3	99	LGEDNINVVEGNEQFISASK		0.292751	2162.34	1082.18	2162.05	1082.03	1.1.1.409.4	27.8758
30.08	sp|P00760|TRY1_BOVIN	Cationic trypsin OS=Bos taurus PE=1 SV=3	99	LKSAASLNSR		0.251078	1045.84	523.927	1045.59	523.801	1.1.1.307.3	20.0298
30.08	sp|P00760|TRY1_BOVIN	Cationic trypsin OS=Bos taurus PE=1 SV=3	99	SIVHPSYNSN		0.792242	1117.31	559.663	1116.52	559.267	1.1.1.327.3	21.9942
30.08	sp|P00760|TRY1_BOVIN	Cationic trypsin OS=Bos taurus PE=1 SV=3	99	SSGTSYPDVLK		0.31017	1152.88	577.446	1152.57	577.29	1.1.1.384.4	25.487
30.08	sp|P00760|TRY1_BOVIN	Cationic trypsin OS=Bos taurus PE=1 SV=3	99	SIVHPSYNSNTLNNDIMLIK	Deamidated(N)@10; Deamidated(N)@14	-0.950255	2273.17	758.731	2274.12	759.047	1.1.1.418.3	28.8153
30.08	sp|P00760|TRY1_BOVIN	Cationic trypsin OS=Bos taurus PE=1 SV=3	99	LGEDNINVVEGNEQFISASK		0.434596	2162.48	1082.25	2162.05	1082.03	1.1.1.405.3	27.3939
30.08	sp|P00760|TRY1_BOVIN	Cationic trypsin OS=Bos taurus PE=1 SV=3	99	LGEDNINVVEGNEQFISASK	Deamidated(N)@7	-0.574077	2162.46	1082.24	2163.03	1082.52	1.1.1.406.3	27.5059
30.08	sp|P00760|TRY1_BOVIN	Cationic trypsin OS=Bos taurus PE=1 SV=3	99	LGEDNINVVEGNEQFISASK		0.33279	2162.38	1082.2	2162.05	1082.03	1.1.1.407.4	27.6517
30.08	sp|P00760|TRY1_BOVIN	Cationic trypsin OS=Bos taurus PE=1 SV=3	99	LGEDNINVVEGNEQFISASK	Deamidated(N)@5	-0.54063	2162.49	1082.25	2163.03	1082.52	1.1.1.404.3	27.2818
30.08	sp|P00760|TRY1_BOVIN	Cationic trypsin OS=Bos taurus PE=1 SV=3	99	LKSAASLNSR		0.333597	1045.92	523.968	1045.59	523.801	1.1.1.306.3	19.9178
30.08	sp|P00760|TRY1_BOVIN	Cationic trypsin OS=Bos taurus PE=1 SV=3	98.15	LKSAASLNSR		0.207987	1045.8	523.905	1045.59	523.801	1.1.1.305.4	19.8402
30.08	sp|P00760|TRY1_BOVIN	Cationic trypsin OS=Bos taurus PE=1 SV=3	99	SSGTSYPDVLK		0.333119	1152.9	577.457	1152.57	577.29	1.1.1.374.3	24.8138
30.08	sp|P00760|TRY1_BOVIN	Cationic trypsin OS=Bos taurus PE=1 SV=3	99	SSGTSYPDVLK		0.368153	1152.93	577.475	1152.57	577.29	1.1.1.375.3	24.8915
30.08	sp|P00760|TRY1_BOVIN	Cationic trypsin OS=Bos taurus PE=1 SV=3	99	SSGTSYPDVLK		0.421376	1152.99	577.501	1152.57	577.29	1.1.1.380.3	25.1764
30.08	sp|P00760|TRY1_BOVIN	Cationic trypsin OS=Bos taurus PE=1 SV=3	99	SSGTSYPDVLK		0.334828	1152.9	577.458	1152.57	577.29	1.1.1.382.3	25.3317
30.08	sp|P00760|TRY1_BOVIN	Cationic trypsin OS=Bos taurus PE=1 SV=3	99	SSGTSYPDVLK		0.300526	1152.87	577.441	1152.57	577.29	1.1.1.373.4	24.7362
30.08	sp|P00760|TRY1_BOVIN	Cationic trypsin OS=Bos taurus PE=1 SV=3	99	SSGTSYPDVLK		0.284413	1152.85	577.433	1152.57	577.29	1.1.1.385.3	25.5647
30.08	sp|P00760|TRY1_BOVIN	Cationic trypsin OS=Bos taurus PE=1 SV=3	99	SSGTSYPDVLK		1.37157	1153.94	577.976	1152.57	577.29	1.1.1.379.3	25.0987
30.08	sp|P00760|TRY1_BOVIN	Cationic trypsin OS=Bos taurus PE=1 SV=3	97.78	SSGTSYPDVLK		0.290394	1152.86	577.436	1152.57	577.29	1.1.1.386.3	25.6423
13.59	sp|P70333|HNRH2_MOUSE	Heterogeneous nuclear ribonucleoprotein H2 OS=Mus musculus GN=Hnrnph2 PE=2 SV=1	99	HTGPNSPDTANDGFVR		0.39671	1684.16	562.393	1683.76	562.261	1.1.1.336.4	22.8652
13.59	sp|P70333|HNRH2_MOUSE	Heterogeneous nuclear ribonucleoprotein H2 OS=Mus musculus GN=Hnrnph2 PE=2 SV=2	99	STGEAFVQFASQEIAEK		0.254703	1841.14	921.577	1840.88	921.449	1.1.1.429.4	29.8082
13.59	sp|P70333|HNRH2_MOUSE	Heterogeneous nuclear ribonucleoprotein H2 OS=Mus musculus GN=Hnrnph2 PE=2 SV=3	99	HTGPNSPDTANDGFVR		0.391583	1684.15	562.391	1683.76	562.261	1.1.1.333.4	22.6322
5.124	sp|P04264|K2C1_HUMAN; sp|A5A6M6|K2C1_PANTR	Keratin, type II cytoskeletal 1 OS=Homo sapiens GN=KRT1 PE=1 SV=6; Keratin, type II cytoskeletal 1 OS=Pan troglodytes GN=KRT1 PE=1 SV=1	99	GSGGGSSGGSIGGR		0.17714	1091.67	546.844	1091.5	546.755	1.1.1.285.4	17.9463
Spot8
%Cov	Accessions	Names	Conf	Sequence	Modifications	dMass	Prec MW	Prec m/z	Theor MW	Theor m/z	Spectrum	Retention time (min)
38.82	sp|P04264|K2C1_HUMAN	Keratin, type II cytoskeletal 1 OS=Homo sapiens GN=KRT1 PE=1 SV=6	99	AEAESLYQSKYEELQITAGR	Deamidated(Q)@15	-2.07525	2284.03	762.349	2286.1	763.041	1.1.1.347.3	26.9387
38.82	sp|P04264|K2C1_HUMAN	Keratin, type II cytoskeletal 1 OS=Homo sapiens GN=KRT1 PE=1 SV=6	99	AQYEDIAQK		1.00742	1065.52	533.768	1064.51	533.264	1.1.1.307.4	22.7691
38.82	sp|P04264|K2C1_HUMAN	Keratin, type II cytoskeletal 1 OS=Homo sapiens GN=KRT1 PE=1 SV=6	99	DVDGAYMTK		0.151231	998.589	500.302	998.438	500.226	1.1.1.302.4	22.2088
38.82	sp|P04264|K2C1_HUMAN	Keratin, type II cytoskeletal 1 OS=Homo sapiens GN=KRT1 PE=1 SV=6	99	DVDGAYMTKVDLQAK		0.188006	1653	552.006	1652.81	551.943	1.1.1.335.4	25.6643
38.82	sp|P04264|K2C1_HUMAN	Keratin, type II cytoskeletal 1 OS=Homo sapiens GN=KRT1 PE=1 SV=6	99	FLEQQNQVLQTK		-0.0241985	1474.75	738.384	1474.78	738.396	1.1.1.331.4	25.2514
38.82	sp|P04264|K2C1_HUMAN	Keratin, type II cytoskeletal 1 OS=Homo sapiens GN=KRT1 PE=1 SV=6	99	FLEQQNQVLQTKWELLQQVDTSTR	Deamidated(Q)@10	-1.11677	2931.38	978.133	2932.49	978.505	1.1.1.375.4	29.9766
38.82	sp|P04264|K2C1_HUMAN	Keratin, type II cytoskeletal 1 OS=Homo sapiens GN=KRT1 PE=1 SV=6	99	GENALKDAK		-0.0327342	944.46	473.237	944.493	473.254	1.1.1.267.4	18.5979
38.82	sp|P04264|K2C1_HUMAN	Keratin, type II cytoskeletal 1 OS=Homo sapiens GN=KRT1 PE=1 SV=6	99	GSGGGSSGGSIGGR		-0.0683389	1091.43	546.721	1091.5	546.755	1.1.1.264.3	18.2276
38.82	sp|P04264|K2C1_HUMAN	Keratin, type II cytoskeletal 1 OS=Homo sapiens GN=KRT1 PE=1 SV=6	99	LLRDYQELMNTK		-0.00585244	1522.78	762.395	1522.78	762.398	1.1.1.343.4	26.5597
38.82	sp|P04264|K2C1_HUMAN	Keratin, type II cytoskeletal 1 OS=Homo sapiens GN=KRT1 PE=1 SV=6	99	NKYEDEINKR		-0.0621007	1307.58	654.8	1307.65	654.831	1.1.1.291.4	21.0451
38.82	sp|P04264|K2C1_HUMAN	Keratin, type II cytoskeletal 1 OS=Homo sapiens GN=KRT1 PE=1 SV=6	99	NMQDMVEDYR		0.254699	1299.78	650.896	1299.52	650.768	1.1.1.338.4	26
38.82	sp|P04264|K2C1_HUMAN	Keratin, type II cytoskeletal 1 OS=Homo sapiens GN=KRT1 PE=1 SV=6	99	SKAEAESLYQSKYEELQITAGR	Deamidated(Q)@10	-1.12355	2500.1	834.376	2501.23	834.75	1.1.1.340.4	26.2239
38.82	sp|P04264|K2C1_HUMAN	Keratin, type II cytoskeletal 1 OS=Homo sapiens GN=KRT1 PE=1 SV=6	99	SLDLDSIIAEVK		-0.218871	1301.49	651.752	1301.71	651.861	1.1.1.464.4	37.8249
38.82	sp|P04264|K2C1_HUMAN	Keratin, type II cytoskeletal 1 OS=Homo sapiens GN=KRT1 PE=1 SV=6	99	THNLEPYFESFINNLR		-0.0901189	1992.88	665.3	1992.97	665.33	1.1.1.401.4	32.8251
38.82	sp|P04264|K2C1_HUMAN	Keratin, type II cytoskeletal 1 OS=Homo sapiens GN=KRT1 PE=1 SV=6	99	TLLEGEESR		0.106355	1032.62	517.315	1032.51	517.262	1.1.1.309.4	22.9933
38.82	sp|P04264|K2C1_HUMAN	Keratin, type II cytoskeletal 1 OS=Homo sapiens GN=KRT1 PE=1 SV=6	99	TNAENEFVTIK		0.0737057	1264.7	633.359	1264.63	633.322	1.1.1.336.4	25.7762
38.82	sp|P04264|K2C1_HUMAN	Keratin, type II cytoskeletal 1 OS=Homo sapiens GN=KRT1 PE=1 SV=6	99	TNAENEFVTIKK		0.0330741	1392.76	697.386	1392.72	697.37	1.1.1.317.4	23.7865
38.82	sp|P04264|K2C1_HUMAN	Keratin, type II cytoskeletal 1 OS=Homo sapiens GN=KRT1 PE=1 SV=6	99	WELLQQVDTSTR		0.0702839	1474.81	738.413	1474.74	738.378	1.1.1.365.4	28.8545
38.82	sp|P04264|K2C1_HUMAN	Keratin, type II cytoskeletal 1 OS=Homo sapiens GN=KRT1 PE=1 SV=6	99	AQYEDIAQK		0.0811661	1064.59	533.305	1064.51	533.264	1.1.1.301.3	22.0622
38.82	sp|P04264|K2C1_HUMAN	Keratin, type II cytoskeletal 1 OS=Homo sapiens GN=KRT1 PE=1 SV=6	98.03	AQYEDIAQK		0.0657876	1064.58	533.297	1064.51	533.264	1.1.1.303.3	22.2864
38.82	sp|P04264|K2C1_HUMAN	Keratin, type II cytoskeletal 1 OS=Homo sapiens GN=KRT1 PE=1 SV=6	99	FLEQQNQVLQTK		0.0596515	1474.84	738.426	1474.78	738.396	1.1.1.325.3	24.5791
38.82	sp|P04264|K2C1_HUMAN	Keratin, type II cytoskeletal 1 OS=Homo sapiens GN=KRT1 PE=1 SV=6	99	FLEQQNQVLQTK		0.093582	1474.87	738.443	1474.78	738.396	1.1.1.326.3	24.6568
38.82	sp|P04264|K2C1_HUMAN	Keratin, type II cytoskeletal 1 OS=Homo sapiens GN=KRT1 PE=1 SV=6	99	FLEQQNQVLQTK		0.0360954	1474.81	738.414	1474.78	738.396	1.1.1.327.3	24.7689
38.82	sp|P04264|K2C1_HUMAN	Keratin, type II cytoskeletal 1 OS=Homo sapiens GN=KRT1 PE=1 SV=6	99	FLEQQNQVLQTK		0.0568442	1474.83	738.425	1474.78	738.396	1.1.1.328.3	24.8809
38.82	sp|P04264|K2C1_HUMAN	Keratin, type II cytoskeletal 1 OS=Homo sapiens GN=KRT1 PE=1 SV=6	99	FLEQQNQVLQTK		-0.00540242	1474.77	738.394	1474.78	738.396	1.1.1.329.4	25.0274
38.82	sp|P04264|K2C1_HUMAN	Keratin, type II cytoskeletal 1 OS=Homo sapiens GN=KRT1 PE=1 SV=6	99	FLEQQNQVLQTK		-0.0220015	1474.76	738.385	1474.78	738.396	1.1.1.330.3	25.105
38.82	sp|P04264|K2C1_HUMAN	Keratin, type II cytoskeletal 1 OS=Homo sapiens GN=KRT1 PE=1 SV=6	99	GSGGGSSGGSIGGR		-0.0645553	1091.43	546.723	1091.5	546.755	1.1.1.261.3	17.8921
38.82	sp|P04264|K2C1_HUMAN	Keratin, type II cytoskeletal 1 OS=Homo sapiens GN=KRT1 PE=1 SV=6	99	GSGGGSSGGSIGGR		-0.035751	1091.46	546.737	1091.5	546.755	1.1.1.262.3	18.0041
38.82	sp|P04264|K2C1_HUMAN	Keratin, type II cytoskeletal 1 OS=Homo sapiens GN=KRT1 PE=1 SV=6	99	GSGGGSSGGSIGGR		0.0102626	1091.51	546.76	1091.5	546.755	1.1.1.263.3	18.1156
38.82	sp|P04264|K2C1_HUMAN	Keratin, type II cytoskeletal 1 OS=Homo sapiens GN=KRT1 PE=1 SV=6	99	GSGGGSSGGSIGGR		-0.0771267	1091.42	546.716	1091.5	546.755	1.1.1.265.3	18.3395
38.82	sp|P04264|K2C1_HUMAN	Keratin, type II cytoskeletal 1 OS=Homo sapiens GN=KRT1 PE=1 SV=6	99	GSGGGSSGGSIGGR		-0.130708	1091.36	546.69	1091.5	546.755	1.1.1.267.3	18.5634
38.82	sp|P04264|K2C1_HUMAN	Keratin, type II cytoskeletal 1 OS=Homo sapiens GN=KRT1 PE=1 SV=6	97.96	GSGGGSSGGSIGGR		-0.113132	1091.38	546.698	1091.5	546.755	1.1.1.266.3	18.4514
38.82	sp|P04264|K2C1_HUMAN	Keratin, type II cytoskeletal 1 OS=Homo sapiens GN=KRT1 PE=1 SV=6	99	NKYEDEINKR		-0.0922476	1307.55	654.785	1307.65	654.831	1.1.1.292.3	21.1224
38.82	sp|P04264|K2C1_HUMAN	Keratin, type II cytoskeletal 1 OS=Homo sapiens GN=KRT1 PE=1 SV=6	99	NMQDMVEDYR		0.0513602	1299.57	650.794	1299.52	650.768	1.1.1.347.4	26.9731
38.82	sp|P04264|K2C1_HUMAN	Keratin, type II cytoskeletal 1 OS=Homo sapiens GN=KRT1 PE=1 SV=6	99	SKAEAESLYQSKYEELQITAGR	Deamidated(Q)@10	-1.11568	2500.11	834.378	2501.23	834.75	1.1.1.341.4	26.3359
38.82	sp|P04264|K2C1_HUMAN	Keratin, type II cytoskeletal 1 OS=Homo sapiens GN=KRT1 PE=1 SV=6	99	SKAEAESLYQSKYEELQITAGR	Deamidated(Q)@10	-1.04758	2500.18	834.401	2501.23	834.75	1.1.1.342.3	26.4134
38.82	sp|P04264|K2C1_HUMAN	Keratin, type II cytoskeletal 1 OS=Homo sapiens GN=KRT1 PE=1 SV=6	99	SKAEAESLYQSKYEELQITAGR	Deamidated(Q)@10	-1.09536	2500.13	834.385	2501.23	834.75	1.1.1.343.3	26.5252
38.82	sp|P04264|K2C1_HUMAN	Keratin, type II cytoskeletal 1 OS=Homo sapiens GN=KRT1 PE=1 SV=6	99	SKAEAESLYQSKYEELQITAGR	Deamidated(Q)@10	-1.14424	2500.08	834.369	2501.23	834.75	1.1.1.345.4	26.7492
38.82	sp|P04264|K2C1_HUMAN	Keratin, type II cytoskeletal 1 OS=Homo sapiens GN=KRT1 PE=1 SV=6	99	SKAEAESLYQSKYEELQITAGR		3.19708	2503.44	626.868	2500.24	626.068	1.1.1.344.4	26.6716
38.82	sp|P04264|K2C1_HUMAN	Keratin, type II cytoskeletal 1 OS=Homo sapiens GN=KRT1 PE=1 SV=6	99	SKAEAESLYQSKYEELQITAGR	Deamidated(Q)@10	-1.08602	2500.14	834.388	2501.23	834.75	1.1.1.344.3	26.6372
38.82	sp|P04264|K2C1_HUMAN	Keratin, type II cytoskeletal 1 OS=Homo sapiens GN=KRT1 PE=1 SV=6	99	SLDLDSIIAEVK		0.10115	1301.81	651.912	1301.71	651.861	1.1.1.389.3	31.4778
38.82	sp|P04264|K2C1_HUMAN	Keratin, type II cytoskeletal 1 OS=Homo sapiens GN=KRT1 PE=1 SV=6	99	SLDLDSIIAEVK		0.102737	1301.81	651.913	1301.71	651.861	1.1.1.391.3	31.7019
38.82	sp|P04264|K2C1_HUMAN	Keratin, type II cytoskeletal 1 OS=Homo sapiens GN=KRT1 PE=1 SV=6	99	SLDLDSIIAEVK		0.0511086	1301.76	651.887	1301.71	651.861	1.1.1.392.4	31.8142
38.82	sp|P04264|K2C1_HUMAN	Keratin, type II cytoskeletal 1 OS=Homo sapiens GN=KRT1 PE=1 SV=6	99	SLDLDSIIAEVK		0.0557465	1301.76	651.889	1301.71	651.861	1.1.1.393.3	31.8921
38.82	sp|P04264|K2C1_HUMAN	Keratin, type II cytoskeletal 1 OS=Homo sapiens GN=KRT1 PE=1 SV=6	99	SLDLDSIIAEVK		0.0564789	1301.76	651.889	1301.71	651.861	1.1.1.394.3	32.0044
38.82	sp|P04264|K2C1_HUMAN	Keratin, type II cytoskeletal 1 OS=Homo sapiens GN=KRT1 PE=1 SV=6	99	SLDLDSIIAEVK		-0.0238316	1301.68	651.849	1301.71	651.861	1.1.1.396.3	32.229
38.82	sp|P04264|K2C1_HUMAN	Keratin, type II cytoskeletal 1 OS=Homo sapiens GN=KRT1 PE=1 SV=6	99	SLDLDSIIAEVK		-0.0410409	1301.67	651.841	1301.71	651.861	1.1.1.397.3	32.3413
38.82	sp|P04264|K2C1_HUMAN	Keratin, type II cytoskeletal 1 OS=Homo sapiens GN=KRT1 PE=1 SV=6	99	SLDLDSIIAEVK		-0.0921808	1301.62	651.815	1301.71	651.861	1.1.1.398.3	32.4536
38.82	sp|P04264|K2C1_HUMAN	Keratin, type II cytoskeletal 1 OS=Homo sapiens GN=KRT1 PE=1 SV=6	99	SLDLDSIIAEVK		-0.0238316	1301.68	651.849	1301.71	651.861	1.1.1.399.4	32.6004
38.82	sp|P04264|K2C1_HUMAN	Keratin, type II cytoskeletal 1 OS=Homo sapiens GN=KRT1 PE=1 SV=6	99	SLDLDSIIAEVK		-0.129651	1301.58	651.796	1301.71	651.861	1.1.1.409.3	33.6884
38.82	sp|P04264|K2C1_HUMAN	Keratin, type II cytoskeletal 1 OS=Homo sapiens GN=KRT1 PE=1 SV=6	99	SLDLDSIIAEVK		-0.106461	1301.6	651.808	1301.71	651.861	1.1.1.411.3	33.9129
38.82	sp|P04264|K2C1_HUMAN	Keratin, type II cytoskeletal 1 OS=Homo sapiens GN=KRT1 PE=1 SV=6	99	SLDLDSIIAEVK		-0.146982	1301.56	651.788	1301.71	651.861	1.1.1.414.3	34.2152
38.82	sp|P04264|K2C1_HUMAN	Keratin, type II cytoskeletal 1 OS=Homo sapiens GN=KRT1 PE=1 SV=6	99	SLDLDSIIAEVK		-0.10048	1301.61	651.811	1301.71	651.861	1.1.1.415.4	34.2929
38.82	sp|P04264|K2C1_HUMAN	Keratin, type II cytoskeletal 1 OS=Homo sapiens GN=KRT1 PE=1 SV=6	99	SLDLDSIIAEVK		-0.190433	1301.52	651.766	1301.71	651.861	1.1.1.418.3	34.561
38.82	sp|P04264|K2C1_HUMAN	Keratin, type II cytoskeletal 1 OS=Homo sapiens GN=KRT1 PE=1 SV=6	99	SLDLDSIIAEVK		-0.116225	1301.59	651.803	1301.71	651.861	1.1.1.419.4	34.6382
38.82	sp|P04264|K2C1_HUMAN	Keratin, type II cytoskeletal 1 OS=Homo sapiens GN=KRT1 PE=1 SV=6	99	SLDLDSIIAEVK		-0.157235	1301.55	651.783	1301.71	651.861	1.1.1.424.4	35.027
38.82	sp|P04264|K2C1_HUMAN	Keratin, type II cytoskeletal 1 OS=Homo sapiens GN=KRT1 PE=1 SV=6	99	SLDLDSIIAEVK		-0.198977	1301.51	651.762	1301.71	651.861	1.1.1.425.4	35.1049
38.82	sp|P04264|K2C1_HUMAN	Keratin, type II cytoskeletal 1 OS=Homo sapiens GN=KRT1 PE=1 SV=6	99	SLDLDSIIAEVK		-0.173224	1301.53	651.775	1301.71	651.861	1.1.1.426.4	35.2172
38.82	sp|P04264|K2C1_HUMAN	Keratin, type II cytoskeletal 1 OS=Homo sapiens GN=KRT1 PE=1 SV=6	99	SLDLDSIIAEVK		-0.1504	1301.56	651.786	1301.71	651.861	1.1.1.430.4	35.5629
38.82	sp|P04264|K2C1_HUMAN	Keratin, type II cytoskeletal 1 OS=Homo sapiens GN=KRT1 PE=1 SV=6	99	SLDLDSIIAEVK		-0.209961	1301.5	651.756	1301.71	651.861	1.1.1.432.4	35.7185
38.82	sp|P04264|K2C1_HUMAN	Keratin, type II cytoskeletal 1 OS=Homo sapiens GN=KRT1 PE=1 SV=6	99	SLDLDSIIAEVK		-0.154672	1301.55	651.784	1301.71	651.861	1.1.1.436.4	36.064
38.82	sp|P04264|K2C1_HUMAN	Keratin, type II cytoskeletal 1 OS=Homo sapiens GN=KRT1 PE=1 SV=6	99	SLDLDSIIAEVK		-0.146616	1301.56	651.788	1301.71	651.861	1.1.1.438.4	36.185
38.82	sp|P04264|K2C1_HUMAN	Keratin, type II cytoskeletal 1 OS=Homo sapiens GN=KRT1 PE=1 SV=6	99	SLDLDSIIAEVK		-0.196047	1301.51	651.763	1301.71	651.861	1.1.1.454.4	37.1874
38.82	sp|P04264|K2C1_HUMAN	Keratin, type II cytoskeletal 1 OS=Homo sapiens GN=KRT1 PE=1 SV=6	99	SLDLDSIIAEVK		-0.209839	1301.5	651.756	1301.71	651.861	1.1.1.462.4	37.7047
38.82	sp|P04264|K2C1_HUMAN	Keratin, type II cytoskeletal 1 OS=Homo sapiens GN=KRT1 PE=1 SV=6	99	SLDLDSIIAEVK		-0.166633	1301.54	651.778	1301.71	651.861	1.1.1.459.4	37.5062
38.82	sp|P04264|K2C1_HUMAN	Keratin, type II cytoskeletal 1 OS=Homo sapiens GN=KRT1 PE=1 SV=6	99	SLDLDSIIAEVK		-0.169074	1301.54	651.777	1301.71	651.861	1.1.1.448.4	36.8591
38.82	sp|P04264|K2C1_HUMAN	Keratin, type II cytoskeletal 1 OS=Homo sapiens GN=KRT1 PE=1 SV=6	99	THNLEPYFESFINNLR		-0.0615587	1992.91	665.31	1992.97	665.33	1.1.1.402.4	32.9374
38.82	sp|P04264|K2C1_HUMAN	Keratin, type II cytoskeletal 1 OS=Homo sapiens GN=KRT1 PE=1 SV=6	99	THNLEPYFESFINNLR		-0.0915836	1992.88	665.3	1992.97	665.33	1.1.1.400.4	32.7127
38.82	sp|P04264|K2C1_HUMAN	Keratin, type II cytoskeletal 1 OS=Homo sapiens GN=KRT1 PE=1 SV=6	99	THNLEPYFESFINNLR		-0.0976252	1992.87	665.298	1992.97	665.33	1.1.1.403.4	33.0496
38.82	sp|P04264|K2C1_HUMAN	Keratin, type II cytoskeletal 1 OS=Homo sapiens GN=KRT1 PE=1 SV=6	99	TLLEGEESR		0.13101	1032.64	517.327	1032.51	517.262	1.1.1.308.4	22.8812
38.82	sp|P04264|K2C1_HUMAN	Keratin, type II cytoskeletal 1 OS=Homo sapiens GN=KRT1 PE=1 SV=6	99	TLLEGEESR		0.144802	1032.65	517.334	1032.51	517.262	1.1.1.310.4	23.1054
38.82	sp|P04264|K2C1_HUMAN	Keratin, type II cytoskeletal 1 OS=Homo sapiens GN=KRT1 PE=1 SV=6	99	TNAENEFVTIKK		0.0776232	1392.8	697.409	1392.72	697.37	1.1.1.319.3	23.9757
38.82	sp|P04264|K2C1_HUMAN	Keratin, type II cytoskeletal 1 OS=Homo sapiens GN=KRT1 PE=1 SV=6	99	TNAENEFVTIKK		0.0412516	1392.77	697.39	1392.72	697.37	1.1.1.320.4	24.1222
38.82	sp|P04264|K2C1_HUMAN	Keratin, type II cytoskeletal 1 OS=Homo sapiens GN=KRT1 PE=1 SV=6	99	TNAENEFVTIKK		0.11729	1392.84	697.428	1392.72	697.37	1.1.1.322.3	24.3114
38.82	sp|P04264|K2C1_HUMAN	Keratin, type II cytoskeletal 1 OS=Homo sapiens GN=KRT1 PE=1 SV=6	99	TNAENEFVTIKK		0.0259951	1392.75	697.383	1392.72	697.37	1.1.1.318.3	23.8642
38.82	sp|P04264|K2C1_HUMAN	Keratin, type II cytoskeletal 1 OS=Homo sapiens GN=KRT1 PE=1 SV=6	99	TNAENEFVTIKK		0.0158648	1392.74	697.378	1392.72	697.37	1.1.1.321.4	24.2343
38.82	sp|P04264|K2C1_HUMAN	Keratin, type II cytoskeletal 1 OS=Homo sapiens GN=KRT1 PE=1 SV=6	99	WELLQQVDTSTR		0.0951826	1474.84	738.426	1474.74	738.378	1.1.1.366.4	28.9669
48.64	sp|P35527|K1C9_HUMAN	Keratin, type I cytoskeletal 9 OS=Homo sapiens GN=KRT9 PE=1 SV=3	99	DIENQYETQITQIEHEVSSSGQEVQSSAK	Deamidated(Q)@12	-1.20832	3263.28	1088.77	3264.49	1089.17	1.1.1.378.4	30.3132
48.64	sp|P35527|K1C9_HUMAN	Keratin, type I cytoskeletal 9 OS=Homo sapiens GN=KRT9 PE=1 SV=3	99	FSSSGGGGGGGR		-0.116907	981.309	491.662	981.426	491.72	1.1.1.260.3	17.7802
48.64	sp|P35527|K1C9_HUMAN	Keratin, type I cytoskeletal 9 OS=Homo sapiens GN=KRT9 PE=1 SV=3	99	FSSSSGYGGGSSR		-0.059068	1234.46	618.239	1234.52	618.268	1.1.1.287.3	20.5967
48.64	sp|P35527|K1C9_HUMAN	Keratin, type I cytoskeletal 9 OS=Homo sapiens GN=KRT9 PE=1 SV=3	99	GGGGSFGYSYGGGSGGGFSASSLGGGFGGGSR		0.0869222	2704.24	902.421	2704.15	902.392	1.1.1.360.4	28.3277
48.64	sp|P35527|K1C9_HUMAN	Keratin, type I cytoskeletal 9 OS=Homo sapiens GN=KRT9 PE=1 SV=3	99	GGSGGSYGGGGSGGGYGGGSGSR		0.0333279	1790.75	896.384	1790.72	896.367	1.1.1.282.3	20.1399
48.64	sp|P35527|K1C9_HUMAN	Keratin, type I cytoskeletal 9 OS=Homo sapiens GN=KRT9 PE=1 SV=3	99	HGVQELEIELQSQLSKK	Deamidated(Q)@11	-0.0835755	1965.95	656.325	1966.04	656.353	1.1.1.362.3	28.4832
48.64	sp|P35527|K1C9_HUMAN	Keratin, type I cytoskeletal 9 OS=Homo sapiens GN=KRT9 PE=1 SV=3	99	IKFEMEQNLR		0.00205842	1306.67	654.343	1306.67	654.342	1.1.1.337.4	25.8881
48.64	sp|P35527|K1C9_HUMAN	Keratin, type I cytoskeletal 9 OS=Homo sapiens GN=KRT9 PE=1 SV=3	99	LASYLDKVQALEEANNDLENK		0.0327534	2376.21	793.078	2376.18	793.068	1.1.1.361.4	28.4054
48.64	sp|P35527|K1C9_HUMAN	Keratin, type I cytoskeletal 9 OS=Homo sapiens GN=KRT9 PE=1 SV=3	99	NYSPYYNTIDDLKDQIVDLTVGNNK	Deamidated(Q)@15	-1.22403	2901.16	968.062	2902.39	968.47	1.1.1.401.3	32.7907
48.64	sp|P35527|K1C9_HUMAN	Keratin, type I cytoskeletal 9 OS=Homo sapiens GN=KRT9 PE=1 SV=3	99	SGGGGGGGLGSGGSIR		-0.0198135	1231.57	616.793	1231.59	616.803	1.1.1.296.3	21.5704
48.64	sp|P35527|K1C9_HUMAN	Keratin, type I cytoskeletal 9 OS=Homo sapiens GN=KRT9 PE=1 SV=3	99	TLLDIDNTR		-0.88179	1058.67	530.344	1059.56	530.785	1.1.1.341.3	26.3014
48.64	sp|P35527|K1C9_HUMAN	Keratin, type I cytoskeletal 9 OS=Homo sapiens GN=KRT9 PE=1 SV=3	99	TLNDMRQEYEQLIAK		0.217357	1851.14	618.053	1850.92	617.98	1.1.1.364.3	28.7078
48.64	sp|P35527|K1C9_HUMAN	Keratin, type I cytoskeletal 9 OS=Homo sapiens GN=KRT9 PE=1 SV=3	99	EIETYHNLLEGGQEDFESSGAGK	Deamidated(N)@7	-0.860561	2509.25	837.423	2510.11	837.71	1.1.1.353.3	27.5771
48.64	sp|P35527|K1C9_HUMAN	Keratin, type I cytoskeletal 9 OS=Homo sapiens GN=KRT9 PE=1 SV=3	99	STMQELNSR	Deamidated(N)@7	0.0853419	1065.56	533.788	1065.48	533.745	1.1.1.294.4	21.3812
48.64	sp|P35527|K1C9_HUMAN	Keratin, type I cytoskeletal 9 OS=Homo sapiens GN=KRT9 PE=1 SV=3	99	SRSGGGGGGGLGSGGSIR		0.201441	1474.93	492.649	1474.72	492.582	1.1.1.289.3	20.8209
48.64	sp|P35527|K1C9_HUMAN	Keratin, type I cytoskeletal 9 OS=Homo sapiens GN=KRT9 PE=1 SV=3	99	DIENQYETQITQIEHEVSSSGQEVQSSAK	Deamidated(N)@4; Deamidated(Q)@12	-0.332992	3265.14	1089.39	3265.47	1089.5	1.1.1.379.4	30.4254
48.64	sp|P35527|K1C9_HUMAN	Keratin, type I cytoskeletal 9 OS=Homo sapiens GN=KRT9 PE=1 SV=3	99	DIENQYETQITQIEHEVSSSGQEVQSSAK	Deamidated(Q)@12	-1.19221	3263.3	1088.77	3264.49	1089.17	1.1.1.380.4	30.5373
48.64	sp|P35527|K1C9_HUMAN	Keratin, type I cytoskeletal 9 OS=Homo sapiens GN=KRT9 PE=1 SV=3	99	FSSSGGGGGGGR		-0.0686963	981.358	491.686	981.426	491.72	1.1.1.257.3	17.4443
48.64	sp|P35527|K1C9_HUMAN	Keratin, type I cytoskeletal 9 OS=Homo sapiens GN=KRT9 PE=1 SV=3	99	FSSSGGGGGGGR		-0.0315314	981.395	491.705	981.426	491.72	1.1.1.258.3	17.5563
48.64	sp|P35527|K1C9_HUMAN	Keratin, type I cytoskeletal 9 OS=Homo sapiens GN=KRT9 PE=1 SV=3	99	FSSSGGGGGGGR		-0.0519141	981.374	491.695	981.426	491.72	1.1.1.262.4	18.0385
48.64	sp|P35527|K1C9_HUMAN	Keratin, type I cytoskeletal 9 OS=Homo sapiens GN=KRT9 PE=1 SV=3	99	FSSSGGGGGGGR		-0.132286	981.294	491.654	981.426	491.72	1.1.1.261.4	17.9266
48.64	sp|P35527|K1C9_HUMAN	Keratin, type I cytoskeletal 9 OS=Homo sapiens GN=KRT9 PE=1 SV=3	99	FSSSSGYGGGSSR		-0.0417366	1234.48	618.247	1234.52	618.268	1.1.1.285.3	20.4071
48.64	sp|P35527|K1C9_HUMAN	Keratin, type I cytoskeletal 9 OS=Homo sapiens GN=KRT9 PE=1 SV=3	99	FSSSSGYGGGSSR		-0.0308739	1234.49	618.253	1234.52	618.268	1.1.1.286.3	20.4847
48.64	sp|P35527|K1C9_HUMAN	Keratin, type I cytoskeletal 9 OS=Homo sapiens GN=KRT9 PE=1 SV=3	96.83	GGSGGSYGGGGSGGGYGGGSGSR		0.014532	1790.74	896.375	1790.72	896.367	1.1.1.281.3	20.0279
48.64	sp|P35527|K1C9_HUMAN	Keratin, type I cytoskeletal 9 OS=Homo sapiens GN=KRT9 PE=1 SV=3	98.05	LASYLDKVQALEEANNDLENK	Deamidated(N)@16	-0.874369	2376.29	793.104	2377.16	793.396	1.1.1.359.3	28.2154
48.64	sp|P35527|K1C9_HUMAN	Keratin, type I cytoskeletal 9 OS=Homo sapiens GN=KRT9 PE=1 SV=3	99	NYSPYYNTIDDLKDQIVDLTVGNNK	Deamidated(N)@7	-1.1433	2901.24	968.089	2902.39	968.47	1.1.1.403.3	33.0152
48.64	sp|P35527|K1C9_HUMAN	Keratin, type I cytoskeletal 9 OS=Homo sapiens GN=KRT9 PE=1 SV=3	99	NYSPYYNTIDDLKDQIVDLTVGNNK	Deamidated(N)@7; Deamidated(Q)@15	-1.1288	2902.24	968.421	2903.37	968.798	1.1.1.404.3	33.1274
48.64	sp|P35527|K1C9_HUMAN	Keratin, type I cytoskeletal 9 OS=Homo sapiens GN=KRT9 PE=1 SV=3	99	NYSPYYNTIDDLKDQIVDLTVGNNK	Deamidated(N)@7	-1.28463	2901.1	968.042	2902.39	968.47	1.1.1.408.3	33.5761
48.64	sp|P35527|K1C9_HUMAN	Keratin, type I cytoskeletal 9 OS=Homo sapiens GN=KRT9 PE=1 SV=3	98.72	NYSPYYNTIDDLKDQIVDLTVGNNK		-0.256862	2901.15	968.056	2901.4	968.142	1.1.1.406.3	33.3519
48.64	sp|P35527|K1C9_HUMAN	Keratin, type I cytoskeletal 9 OS=Homo sapiens GN=KRT9 PE=1 SV=3	97.79	NYSPYYNTIDDLKDQIVDLTVGNNK	Deamidated(Q)@15	-1.3293	2901.06	968.027	2902.39	968.47	1.1.1.410.4	33.8351
48.64	sp|P35527|K1C9_HUMAN	Keratin, type I cytoskeletal 9 OS=Homo sapiens GN=KRT9 PE=1 SV=3	97.17	NYSPYYNTIDDLKDQIVDLTVGNNK	Deamidated(N)@7	-1.1151	2901.27	968.098	2902.39	968.47	1.1.1.405.3	33.2396
48.64	sp|P35527|K1C9_HUMAN	Keratin, type I cytoskeletal 9 OS=Homo sapiens GN=KRT9 PE=1 SV=3	99	SGGGGGGGLGSGGSIR		0.0436537	1231.63	616.824	1231.59	616.803	1.1.1.294.3	21.3467
48.64	sp|P35527|K1C9_HUMAN	Keratin, type I cytoskeletal 9 OS=Homo sapiens GN=KRT9 PE=1 SV=3	99	SGGGGGGGLGSGGSIR		0.00240005	1231.59	616.804	1231.59	616.803	1.1.1.298.4	21.7601
48.64	sp|P35527|K1C9_HUMAN	Keratin, type I cytoskeletal 9 OS=Homo sapiens GN=KRT9 PE=1 SV=3	96.74	SRSGGGGGGGLGSGGSIR		0.393765	1475.12	492.713	1474.72	492.582	1.1.1.288.4	20.7432
48.64	sp|P35527|K1C9_HUMAN	Keratin, type I cytoskeletal 9 OS=Homo sapiens GN=KRT9 PE=1 SV=3	98.93	STMQELNSR	Oxidation(M)@3	-0.0603208	1080.43	541.221	1080.49	541.251	1.1.1.274.3	19.347
48.64	sp|P35527|K1C9_HUMAN	Keratin, type I cytoskeletal 9 OS=Homo sapiens GN=KRT9 PE=1 SV=3	97.99	STMQELNSR	Deamidated(N)@7	0.0420133	1065.52	533.766	1065.48	533.745	1.1.1.293.4	21.269
48.64	sp|P35527|K1C9_HUMAN	Keratin, type I cytoskeletal 9 OS=Homo sapiens GN=KRT9 PE=1 SV=3	96.06	STMQELNSR	Oxidation(M)@3	-0.111705	1080.38	541.195	1080.49	541.251	1.1.1.275.3	19.4591
48.64	sp|P35527|K1C9_HUMAN	Keratin, type I cytoskeletal 9 OS=Homo sapiens GN=KRT9 PE=1 SV=3	99	TLLDIDNTR		0.0798605	1059.64	530.825	1059.56	530.785	1.1.1.338.3	25.9656
48.64	sp|P35527|K1C9_HUMAN	Keratin, type I cytoskeletal 9 OS=Homo sapiens GN=KRT9 PE=1 SV=3	99	TLLDIDNTR		0.0842543	1059.64	530.827	1059.56	530.785	1.1.1.339.3	26.0775
48.64	sp|P35527|K1C9_HUMAN	Keratin, type I cytoskeletal 9 OS=Homo sapiens GN=KRT9 PE=1 SV=3	99	TLLDIDNTR		0.0528869	1059.61	530.812	1059.56	530.785	1.1.1.340.3	26.1895
48.64	sp|P35527|K1C9_HUMAN	Keratin, type I cytoskeletal 9 OS=Homo sapiens GN=KRT9 PE=1 SV=3	99	TLLDIDNTR		0.064848	1059.62	530.818	1059.56	530.785	1.1.1.348.4	27.0509
48.64	sp|P35527|K1C9_HUMAN	Keratin, type I cytoskeletal 9 OS=Homo sapiens GN=KRT9 PE=1 SV=3	99	TLLDIDNTR		-0.0338923	1059.52	530.768	1059.56	530.785	1.1.1.337.3	25.8536
48.64	sp|P35527|K1C9_HUMAN	Keratin, type I cytoskeletal 9 OS=Homo sapiens GN=KRT9 PE=1 SV=3	99	TLNDMRQEYEQLIAK	Deamidated(Q)@11	-0.779474	1851.12	618.049	1851.9	618.308	1.1.1.363.3	28.5954
48.64	sp|P35527|K1C9_HUMAN	Keratin, type I cytoskeletal 9 OS=Homo sapiens GN=KRT9 PE=1 SV=3	97.48	TLNDMRQEYEQLIAK	Deamidated(Q)@7	-0.779474	1851.12	618.049	1851.9	618.308	1.1.1.362.4	28.5177
59.68	sp|P17182|ENOA_MOUSE	Alpha-enolase OS=Mus musculus GN=Eno1 PE=1 SV=3	99	AAVPSGASTGIYEALELR		-0.066204	1803.87	902.942	1803.94	902.976	1.1.1.373.4	29.7524
59.68	sp|P17182|ENOA_MOUSE	Alpha-enolase OS=Mus musculus GN=Eno1 PE=1 SV=3	99	AGYTDQVVIGMDVAASEFYR	Oxidation(M)@11	-0.127618	2206.89	1104.45	2207.02	1104.52	1.1.1.368.4	29.1914
59.68	sp|P17182|ENOA_MOUSE	Alpha-enolase OS=Mus musculus GN=Eno1 PE=1 SV=3	99	FTASAGIQVVGDDLTVTNPKR	Deamidated(Q)@8	-0.941823	2188.19	730.404	2189.13	730.718	1.1.1.357.3	27.9912
59.68	sp|P17182|ENOA_MOUSE	Alpha-enolase OS=Mus musculus GN=Eno1 PE=1 SV=3	99	GVSQAVEHINK		0.00324508	1180.62	591.319	1180.62	591.317	1.1.1.300.4	21.9844
59.68	sp|P17182|ENOA_MOUSE	Alpha-enolase OS=Mus musculus GN=Eno1 PE=1 SV=3	99	HIADLAGNPEVILPVPAFNVINGGSHAGNK	Deamidated(N)@22	0.267335	3021.83	756.466	3021.57	756.399	1.1.1.387.3	31.2533
59.68	sp|P17182|ENOA_MOUSE	Alpha-enolase OS=Mus musculus GN=Eno1 PE=1 SV=3	99	IEEELGSK		0.149082	903.604	452.809	903.455	452.735	1.1.1.293.3	21.2346
59.68	sp|P17182|ENOA_MOUSE	Alpha-enolase OS=Mus musculus GN=Eno1 PE=1 SV=3	99	IGAEVYHNLK		0.0376927	1142.65	572.33	1142.61	572.311	1.1.1.312.3	23.2607
59.68	sp|P17182|ENOA_MOUSE	Alpha-enolase OS=Mus musculus GN=Eno1 PE=1 SV=3	99	SCNCLLLK	Carbamidomethyl(C)@2; Carbamidomethyl(C)@4	0.97745	1007.47	504.743	1006.49	504.254	1.1.1.331.3	25.2169
59.68	sp|P17182|ENOA_MOUSE	Alpha-enolase OS=Mus musculus GN=Eno1 PE=1 SV=3	99	SGKYDLDFKSPDDPSR		0.0940433	1825.94	609.655	1825.85	609.623	1.1.1.327.4	24.8033
59.68	sp|P17182|ENOA_MOUSE	Alpha-enolase OS=Mus musculus GN=Eno1 PE=1 SV=3	99	VNQIGSVTESLQACK	Carbamidomethyl(C)@14	-0.00102623	1632.81	817.414	1632.81	817.414	1.1.1.336.3	25.7418
59.68	sp|P17182|ENOA_MOUSE	Alpha-enolase OS=Mus musculus GN=Eno1 PE=1 SV=3	99	YGKDATNVGDEGGFAPNILENK	Deamidated(N)@17	-1.12558	2307.96	770.326	2309.08	770.701	1.1.1.350.3	27.2404
59.68	sp|P17182|ENOA_MOUSE	Alpha-enolase OS=Mus musculus GN=Eno1 PE=1 SV=3	99	YGKDATNVGDEGGFAPNILENKEALELLK	Deamidated(N)@17	-1.15551	3104.4	777.106	3105.55	777.395	1.1.1.381.4	30.6496
59.68	sp|P17182|ENOA_MOUSE	Alpha-enolase OS=Mus musculus GN=Eno1 PE=1 SV=3	99	YITPDQLADLYK		0.0325247	1438.77	720.391	1438.73	720.374	1.1.1.376.4	30.0888
59.68	sp|P17182|ENOA_MOUSE	Alpha-enolase OS=Mus musculus GN=Eno1 PE=1 SV=3	99	AAVPSGASTGIYEALELR		0.0195988	1803.96	902.985	1803.94	902.976	1.1.1.374.3	29.8302
59.68	sp|P17182|ENOA_MOUSE	Alpha-enolase OS=Mus musculus GN=Eno1 PE=1 SV=3	99	AAVPSGASTGIYEALELR		0.0147167	1803.95	902.983	1803.94	902.976	1.1.1.375.3	29.9421
59.68	sp|P17182|ENOA_MOUSE	Alpha-enolase OS=Mus musculus GN=Eno1 PE=1 SV=3	99	AAVPSGASTGIYEALELR		-0.0384981	1803.9	902.956	1803.94	902.976	1.1.1.376.3	30.0544
59.68	sp|P17182|ENOA_MOUSE	Alpha-enolase OS=Mus musculus GN=Eno1 PE=1 SV=3	99	AGYTDQVVIGMDVAASEFYR	Oxidation(M)@11	-0.0287559	2206.99	1104.5	2207.02	1104.52	1.1.1.367.3	29.0447
59.68	sp|P17182|ENOA_MOUSE	Alpha-enolase OS=Mus musculus GN=Eno1 PE=1 SV=3	99	FTASAGIQVVGDDLTVTNPKR		0.0826534	2188.23	730.418	2188.15	730.39	1.1.1.356.3	27.879
59.68	sp|P17182|ENOA_MOUSE	Alpha-enolase OS=Mus musculus GN=Eno1 PE=1 SV=3	99	FTASAGIQVVGDDLTVTNPKR		0.0460378	2188.19	730.406	2188.15	730.39	1.1.1.358.3	28.1032
59.68	sp|P17182|ENOA_MOUSE	Alpha-enolase OS=Mus musculus GN=Eno1 PE=1 SV=3	99	FTASAGIQVVGDDLTVTNPKR		0.0154637	2188.16	730.395	2188.15	730.39	1.1.1.359.4	28.2499
59.68	sp|P17182|ENOA_MOUSE	Alpha-enolase OS=Mus musculus GN=Eno1 PE=1 SV=3	99	GVSQAVEHINK		0.0144739	1180.63	591.324	1180.62	591.317	1.1.1.297.4	21.6825
59.68	sp|P17182|ENOA_MOUSE	Alpha-enolase OS=Mus musculus GN=Eno1 PE=1 SV=3	99	GVSQAVEHINK		0.00824922	1180.63	591.321	1180.62	591.317	1.1.1.299.3	21.8378
59.68	sp|P17182|ENOA_MOUSE	Alpha-enolase OS=Mus musculus GN=Eno1 PE=1 SV=3	98.47	GVSQAVEHINK		0.0186237	1180.64	591.327	1180.62	591.317	1.1.1.304.4	22.4329
59.68	sp|P17182|ENOA_MOUSE	Alpha-enolase OS=Mus musculus GN=Eno1 PE=1 SV=3	99	HIADLAGNPEVILPVPAFNVINGGSHAGNK	Deamidated(N)@22	-0.195805	3021.37	1008.13	3021.57	1008.2	1.1.1.383.4	30.8741
59.68	sp|P17182|ENOA_MOUSE	Alpha-enolase OS=Mus musculus GN=Eno1 PE=1 SV=3	99	HIADLAGNPEVILPVPAFNVINGGSHAGNK	Deamidated(N)@22	-0.206973	3021.36	1008.13	3021.57	1008.2	1.1.1.384.4	30.9518
59.68	sp|P17182|ENOA_MOUSE	Alpha-enolase OS=Mus musculus GN=Eno1 PE=1 SV=3	99	HIADLAGNPEVILPVPAFNVINGGSHAGNK	Deamidated(N)@19; Deamidated(N)@22	-1.20051	3021.35	1008.12	3022.55	1008.52	1.1.1.385.4	31.0634
59.68	sp|P17182|ENOA_MOUSE	Alpha-enolase OS=Mus musculus GN=Eno1 PE=1 SV=3	99	HIADLAGNPEVILPVPAFNVINGGSHAGNK	Deamidated(N)@22	-0.244504	3021.32	1008.12	3021.57	1008.2	1.1.1.387.4	31.2877
59.68	sp|P17182|ENOA_MOUSE	Alpha-enolase OS=Mus musculus GN=Eno1 PE=1 SV=3	99	HIADLAGNPEVILPVPAFNVINGGSHAGNK	Deamidated(N)@22	-0.0780729	3021.49	756.38	3021.57	756.399	1.1.1.398.4	32.4881
59.68	sp|P17182|ENOA_MOUSE	Alpha-enolase OS=Mus musculus GN=Eno1 PE=1 SV=3	99	HIADLAGNPEVILPVPAFNVINGGSHAGNK	Deamidated(N)@22; Deamidated(N)@29	-1.24866	3021.3	1008.11	3022.55	1008.52	1.1.1.388.4	31.4
59.68	sp|P17182|ENOA_MOUSE	Alpha-enolase OS=Mus musculus GN=Eno1 PE=1 SV=3	99	HIADLAGNPEVILPVPAFNVINGGSHAGNK	Deamidated(N)@22	1.7344	3023.3	756.833	3021.57	756.399	1.1.1.383.3	30.8396
59.68	sp|P17182|ENOA_MOUSE	Alpha-enolase OS=Mus musculus GN=Eno1 PE=1 SV=3	99	HIADLAGNPEVILPVPAFNVINGGSHAGNK	Deamidated(N)@19; Deamidated(N)@22	-0.166713	3022.38	756.603	3022.55	756.645	1.1.1.412.3	34.0251
59.68	sp|P17182|ENOA_MOUSE	Alpha-enolase OS=Mus musculus GN=Eno1 PE=1 SV=3	99	HIADLAGNPEVILPVPAFNVINGGSHAGNK	Deamidated(N)@19; Deamidated(N)@22	0.266084	3022.82	756.712	3022.55	756.645	1.1.1.382.4	30.7618
59.68	sp|P17182|ENOA_MOUSE	Alpha-enolase OS=Mus musculus GN=Eno1 PE=1 SV=3	99	IEEELGSK		0.247456	903.702	452.858	903.455	452.735	1.1.1.291.3	21.0107
59.68	sp|P17182|ENOA_MOUSE	Alpha-enolase OS=Mus musculus GN=Eno1 PE=1 SV=3	97.42	IEEELGSK		0.204677	903.66	452.837	903.455	452.735	1.1.1.290.4	20.933
59.68	sp|P17182|ENOA_MOUSE	Alpha-enolase OS=Mus musculus GN=Eno1 PE=1 SV=3	99	IGAEVYHNLK		-0.00795486	1142.6	572.308	1142.61	572.311	1.1.1.309.3	22.9588
59.68	sp|P17182|ENOA_MOUSE	Alpha-enolase OS=Mus musculus GN=Eno1 PE=1 SV=3	99	IGAEVYHNLK		0.162064	1142.77	572.393	1142.61	572.311	1.1.1.313.3	23.3728
59.68	sp|P17182|ENOA_MOUSE	Alpha-enolase OS=Mus musculus GN=Eno1 PE=1 SV=3	99	IGAEVYHNLK		0.0373265	1142.65	572.33	1142.61	572.311	1.1.1.314.3	23.4849
59.68	sp|P17182|ENOA_MOUSE	Alpha-enolase OS=Mus musculus GN=Eno1 PE=1 SV=3	97.21	SCNCLLLK	Carbamidomethyl(C)@2; Carbamidomethyl(C)@4	0.0464351	1006.54	504.277	1006.49	504.254	1.1.1.330.4	25.1394
59.68	sp|P17182|ENOA_MOUSE	Alpha-enolase OS=Mus musculus GN=Eno1 PE=1 SV=3	99	SGKYDLDFKSPDDPSR		0.0955079	1825.94	609.655	1825.85	609.623	1.1.1.324.4	24.5012
59.68	sp|P17182|ENOA_MOUSE	Alpha-enolase OS=Mus musculus GN=Eno1 PE=1 SV=3	99	VNQIGSVTESLQACK	Carbamidomethyl(C)@14	0.0130098	1632.83	817.421	1632.81	817.414	1.1.1.335.3	25.6299
59.68	sp|P17182|ENOA_MOUSE	Alpha-enolase OS=Mus musculus GN=Eno1 PE=1 SV=3	99	YGKDATNVGDEGGFAPNILENK	Deamidated(N)@17	-1.08182	2308	770.34	2309.08	770.701	1.1.1.349.3	27.1287
59.68	sp|P17182|ENOA_MOUSE	Alpha-enolase OS=Mus musculus GN=Eno1 PE=1 SV=3	99	YGKDATNVGDEGGFAPNILENK	Deamidated(N)@17	-1.03111	2308.05	770.357	2309.08	770.701	1.1.1.351.3	27.3526
59.68	sp|P17182|ENOA_MOUSE	Alpha-enolase OS=Mus musculus GN=Eno1 PE=1 SV=3	99	YITPDQLADLYK		0.0599864	1438.79	720.404	1438.73	720.374	1.1.1.369.3	29.2693
59.68	sp|P17182|ENOA_MOUSE	Alpha-enolase OS=Mus musculus GN=Eno1 PE=1 SV=3	99	YITPDQLADLYK		0.0675537	1438.8	720.408	1438.73	720.374	1.1.1.370.3	29.3812
59.68	sp|P17182|ENOA_MOUSE	Alpha-enolase OS=Mus musculus GN=Eno1 PE=1 SV=3	99	YITPDQLADLYK		0.103559	1438.84	720.426	1438.73	720.374	1.1.1.371.3	29.4934
59.68	sp|P17182|ENOA_MOUSE	Alpha-enolase OS=Mus musculus GN=Eno1 PE=1 SV=3	99	YITPDQLADLYK		0.106	1438.84	720.428	1438.73	720.374	1.1.1.372.3	29.6057
59.68	sp|P17182|ENOA_MOUSE	Alpha-enolase OS=Mus musculus GN=Eno1 PE=1 SV=3	99	YITPDQLADLYK		0.0831764	1438.82	720.416	1438.73	720.374	1.1.1.373.3	29.7179
59.68	sp|P17182|ENOA_MOUSE	Alpha-enolase OS=Mus musculus GN=Eno1 PE=1 SV=3	99	YITPDQLADLYK		0.0275205	1438.76	720.388	1438.73	720.374	1.1.1.377.4	30.2011
34.08	sp|P13645|K1C10_HUMAN	Keratin, type I cytoskeletal 10 OS=Homo sapiens GN=KRT10 PE=1 SV=6	99	ALEESNYELEGK		0.312547	1380.95	691.484	1380.64	691.328	1.1.1.318.4	23.8986
34.08	sp|P13645|K1C10_HUMAN	Keratin, type I cytoskeletal 10 OS=Homo sapiens GN=KRT10 PE=1 SV=6	99	GSLGGGFSSGGFSGGSFSR		-0.0221339	1706.74	854.379	1706.76	854.39	1.1.1.352.4	27.4993
34.08	sp|P13645|K1C10_HUMAN	Keratin, type I cytoskeletal 10 OS=Homo sapiens GN=KRT10 PE=1 SV=6	99	LKYENEVALR		0.0711407	1233.74	617.879	1233.67	617.843	1.1.1.319.4	24.0101
34.08	sp|P13645|K1C10_HUMAN	Keratin, type I cytoskeletal 10 OS=Homo sapiens GN=KRT10 PE=1 SV=6	99	SSSSGSVGESSSKGP		-0.131791	1338.46	670.236	1338.59	670.302	1.1.1.273.3	19.235
34.08	sp|P13645|K1C10_HUMAN	Keratin, type I cytoskeletal 10 OS=Homo sapiens GN=KRT10 PE=1 SV=6	99	VTMQNLNDR		1.02524	1090.55	546.282	1089.52	545.769	1.1.1.310.3	23.071
34.08	sp|P13645|K1C10_HUMAN	Keratin, type I cytoskeletal 10 OS=Homo sapiens GN=KRT10 PE=1 SV=6	98.8	NVSTGDVNVEMNAAPGVDLTQLLNNMR		-0.239817	2871.15	958.056	2871.39	958.136	1.1.1.407.4	33.4987
34.08	sp|P13645|K1C10_HUMAN	Keratin, type I cytoskeletal 10 OS=Homo sapiens GN=KRT10 PE=1 SV=6	98.03	NVSTGDVNVEMNAAPGVDLTQLLNNMR		-0.189287	2871.2	958.073	2871.39	958.136	1.1.1.406.4	33.3863
34.08	sp|P13645|K1C10_HUMAN	Keratin, type I cytoskeletal 10 OS=Homo sapiens GN=KRT10 PE=1 SV=6	97.36	NVSTGDVNVEMNAAPGVDLTQLLNNMR	Deamidated(N)@12	-1.17165	2871.2	958.073	2872.37	958.464	1.1.1.405.4	33.2741
34.08	sp|P13645|K1C10_HUMAN	Keratin, type I cytoskeletal 10 OS=Homo sapiens GN=KRT10 PE=1 SV=6	99	SSSSGSVGESSSKGP		-0.116168	1338.47	670.244	1338.59	670.302	1.1.1.269.4	18.8218
34.08	sp|P13645|K1C10_HUMAN	Keratin, type I cytoskeletal 10 OS=Homo sapiens GN=KRT10 PE=1 SV=6	99	SSSSGSVGESSSKGP		-0.103597	1338.49	670.25	1338.59	670.302	1.1.1.270.4	18.9334
34.08	sp|P13645|K1C10_HUMAN	Keratin, type I cytoskeletal 10 OS=Homo sapiens GN=KRT10 PE=1 SV=6	99	SSSSGSVGESSSKGP		-0.0933446	1338.5	670.256	1338.59	670.302	1.1.1.271.4	19.0454
34.08	sp|P13645|K1C10_HUMAN	Keratin, type I cytoskeletal 10 OS=Homo sapiens GN=KRT10 PE=1 SV=6	99	SSSSGSVGESSSKGP		-0.0861436	1338.5	670.259	1338.59	670.302	1.1.1.272.3	19.123
34.08	sp|P13645|K1C10_HUMAN	Keratin, type I cytoskeletal 10 OS=Homo sapiens GN=KRT10 PE=1 SV=6	99	SSSSGSVGESSSKGP		-0.127397	1338.46	670.239	1338.59	670.302	1.1.1.274.4	19.3815
34.08	sp|P13645|K1C10_HUMAN	Keratin, type I cytoskeletal 10 OS=Homo sapiens GN=KRT10 PE=1 SV=6	99	VTMQNLNDR		0.139022	1089.66	545.839	1089.52	545.769	1.1.1.308.3	22.8468
34.08	sp|P13645|K1C10_HUMAN	Keratin, type I cytoskeletal 10 OS=Homo sapiens GN=KRT10 PE=1 SV=6	99	VTMQNLNDR		0.112659	1089.64	545.825	1089.52	545.769	1.1.1.306.3	22.6226
34.08	sp|P13645|K1C10_HUMAN	Keratin, type I cytoskeletal 10 OS=Homo sapiens GN=KRT10 PE=1 SV=6	99	VTMQNLNDR		0.192969	1089.72	545.866	1089.52	545.769	1.1.1.307.3	22.7347
34.08	sp|P13645|K1C10_HUMAN	Keratin, type I cytoskeletal 10 OS=Homo sapiens GN=KRT10 PE=1 SV=6	99	VTMQNLNDR		0.152204	1089.68	545.845	1089.52	545.769	1.1.1.305.3	22.5105
34.08	sp|P13645|K1C10_HUMAN	Keratin, type I cytoskeletal 10 OS=Homo sapiens GN=KRT10 PE=1 SV=6	99	VTMQNLNDR	Oxidation(M)@3	-0.112246	1105.41	553.71	1105.52	553.767	1.1.1.278.3	19.7608
34.08	sp|P13645|K1C10_HUMAN	Keratin, type I cytoskeletal 10 OS=Homo sapiens GN=KRT10 PE=1 SV=6	99	VTMQNLNDR	Oxidation(M)@3	-0.096379	1105.42	553.718	1105.52	553.767	1.1.1.276.3	19.5712
34.08	sp|P13645|K1C10_HUMAN	Keratin, type I cytoskeletal 10 OS=Homo sapiens GN=KRT10 PE=1 SV=6	99	VTMQNLNDR		0.0908115	1089.61	545.814	1089.52	545.769	1.1.1.312.4	23.2951
23.58	sp|P00760|TRY1_BOVIN	Cationic trypsin OS=Bos taurus PE=1 SV=3	99	LGEDNINVVEGNEQFISASK		-0.158663	2161.89	1081.95	2162.05	1082.03	1.1.1.350.4	27.2748
23.58	sp|P00760|TRY1_BOVIN	Cationic trypsin OS=Bos taurus PE=1 SV=3	99	LKSAASLNSR		-0.0211977	1045.57	523.791	1045.59	523.801	1.1.1.281.4	20.0623
23.58	sp|P00760|TRY1_BOVIN	Cationic trypsin OS=Bos taurus PE=1 SV=3	99	SIVHPSYNSNTLNNDIMLIK	Deamidated(N)@10	-0.900659	2272.24	758.419	2273.14	758.719	1.1.1.369.4	29.3038
23.58	sp|P00760|TRY1_BOVIN	Cationic trypsin OS=Bos taurus PE=1 SV=3	99	LGEDNINVVEGNEQFISASK		-0.110086	2161.94	1081.98	2162.05	1082.03	1.1.1.351.4	27.387
23.58	sp|P00760|TRY1_BOVIN	Cationic trypsin OS=Bos taurus PE=1 SV=3	99	LGEDNINVVEGNEQFISASK		-0.0710296	2161.98	1082	2162.05	1082.03	1.1.1.352.3	27.4648
23.58	sp|P00760|TRY1_BOVIN	Cationic trypsin OS=Bos taurus PE=1 SV=3	99	LGEDNINVVEGNEQFISASK		-0.0534541	2162	1082.01	2162.05	1082.03	1.1.1.355.3	27.7667
23.58	sp|P00760|TRY1_BOVIN	Cationic trypsin OS=Bos taurus PE=1 SV=3	99	LGEDNINVVEGNEQFISASK		0.0119659	2162.06	1082.04	2162.05	1082.03	1.1.1.478.3	38.8415
23.58	sp|P00760|TRY1_BOVIN	Cationic trypsin OS=Bos taurus PE=1 SV=3	98.57	LKSAASLNSR		-0.0390173	1045.55	523.782	1045.59	523.801	1.1.1.282.4	20.1744
23.58	sp|P00760|TRY1_BOVIN	Cationic trypsin OS=Bos taurus PE=1 SV=3	99	SIVHPSYNSNTLNNDIMLIK		0.0915951	2272.24	758.422	2272.15	758.391	1.1.1.364.4	28.7422
23.58	sp|P00760|TRY1_BOVIN	Cationic trypsin OS=Bos taurus PE=1 SV=3	99	SIVHPSYNSNTLNNDIMLIK	Deamidated(N)@10	-0.817175	2272.32	758.447	2273.14	758.719	1.1.1.365.3	28.8201
23.58	sp|P00760|TRY1_BOVIN	Cationic trypsin OS=Bos taurus PE=1 SV=3	99	SIVHPSYNSNTLNNDIMLIK	Deamidated(N)@8	-0.838778	2272.3	758.44	2273.14	758.719	1.1.1.366.3	28.9324
23.58	sp|P00760|TRY1_BOVIN	Cationic trypsin OS=Bos taurus PE=1 SV=3	99	SIVHPSYNSNTLNNDIMLIK	Deamidated(N)@8	-0.889857	2272.25	758.423	2273.14	758.719	1.1.1.368.3	29.157
23.58	sp|P00760|TRY1_BOVIN	Cationic trypsin OS=Bos taurus PE=1 SV=3	99	SIVHPSYNSNTLNNDIMLIK	Deamidated(N)@10	-0.874845	2272.26	758.428	2273.14	758.719	1.1.1.370.4	29.4156
23.58	sp|P00760|TRY1_BOVIN	Cationic trypsin OS=Bos taurus PE=1 SV=3	99	SIVHPSYNSNTLNNDIMLIK		0.0870181	2272.24	758.42	2272.15	758.391	1.1.1.371.4	29.5279
23.58	sp|P00760|TRY1_BOVIN	Cationic trypsin OS=Bos taurus PE=1 SV=3	98.81	SIVHPSYNSNTLNNDIMLIK		0.074935	2272.23	758.416	2272.15	758.391	1.1.1.372.4	29.6401
16.27	sp|P13647|K2C5_HUMAN	Keratin, type II cytoskeletal 5 OS=Homo sapiens GN=KRT5 PE=1 SV=3	99	NLDLDSIIAEVK		0.0198678	1328.74	665.377	1328.72	665.367	1.1.1.390.3	31.5897
16.27	sp|P13647|K2C5_HUMAN	Keratin, type II cytoskeletal 5 OS=Homo sapiens GN=KRT5 PE=1 SV=3	98.62	WTLLQEQGTK		0.040536	1202.67	602.342	1202.63	602.322	1.1.1.349.4	27.1631
16.27	sp|P13647|K2C5_HUMAN	Keratin, type II cytoskeletal 5 OS=Homo sapiens GN=KRT5 PE=1 SV=3	99	NKYEDEINKR		-0.0621007	1307.58	654.8	1307.65	654.831	1.1.1.291.4	21.0451
16.27	sp|P13647|K2C5_HUMAN	Keratin, type II cytoskeletal 5 OS=Homo sapiens GN=KRT5 PE=1 SV=3	99	NKYEDEINKR		-0.0922476	1307.55	654.785	1307.65	654.831	1.1.1.292.3	21.1224
Spot9
%Cov	Accessions	Names	Conf	Sequence	Modifications	dMass	Prec MW	Prec m/z	Theor MW	Theor m/z	Spectrum	Retention time (min)
44.77	sp|P15105|GLNA_MOUSE	Glutamine synthetase OS=Mus musculus GN=Glul PE=1 SV=6	99	ATSASSHLNK	Protein Terminal Acetyl@N-term	0.0132738	1056.53	529.274	1056.52	529.267	1.1.1.311.3	20.1725
44.77	sp|P15105|GLNA_MOUSE	Glutamine synthetase OS=Mus musculus GN=Glul PE=1 SV=6	99	DIVEAHYR		0.329764	1001.82	501.919	1001.49	501.754	1.1.1.335.3	22.6533
44.77	sp|P15105|GLNA_MOUSE	Glutamine synthetase OS=Mus musculus GN=Glul PE=1 SV=6	99	LTGFHETSNINDFSAGVANR	Deamidated(N)@11	-0.619788	2149.38	717.468	2150	717.675	1.1.1.384.3	26.6609
44.77	sp|P15105|GLNA_MOUSE	Glutamine synthetase OS=Mus musculus GN=Glul PE=1 SV=6	99	LVLCEVFK	Carbamidomethyl(C)@4	-0.0197657	1006.53	504.274	1006.55	504.283	1.1.1.407.4	29.2738
44.77	sp|P15105|GLNA_MOUSE	Glutamine synthetase OS=Mus musculus GN=Glul PE=1 SV=6	99	RLTGFHETSNINDFSAGVANR		-0.12606	2304.99	769.339	2305.12	769.381	1.1.1.376.4	25.8334
44.77	sp|P15105|GLNA_MOUSE	Glutamine synthetase OS=Mus musculus GN=Glul PE=1 SV=6	99	RPSANCDPYAVTEAIVR	Carbamidomethyl(C)@6	0.0427348	1917.98	640.334	1917.94	640.32	1.1.1.389.4	27.2561
44.77	sp|P15105|GLNA_MOUSE	Glutamine synthetase OS=Mus musculus GN=Glul PE=1 SV=6	99	TCLLNETGDEPFQYKN	Carbamidomethyl(C)@2	0.0660452	1927.93	964.971	1927.86	964.938	1.1.1.391.3	27.4458
44.77	sp|P15105|GLNA_MOUSE	Glutamine synthetase OS=Mus musculus GN=Glul PE=1 SV=6	99	YNRKPAETNLR		-0.050091	1360.67	454.564	1360.72	454.581	1.1.1.306.3	19.6476
44.77	sp|P15105|GLNA_MOUSE	Glutamine synthetase OS=Mus musculus GN=Glul PE=1 SV=6	98.92	MGDHLWIAR	Oxidation(M)@1	-0.0361152	1113.5	557.759	1113.54	557.777	1.1.1.375.4	25.7213
44.77	sp|P15105|GLNA_MOUSE	Glutamine synthetase OS=Mus musculus GN=Glul PE=1 SV=6	99	ATSASSHLNK	Protein Terminal Acetyl@N-term	0.0973721	1056.62	529.316	1056.52	529.267	1.1.1.314.3	20.4392
44.77	sp|P15105|GLNA_MOUSE	Glutamine synthetase OS=Mus musculus GN=Glul PE=1 SV=6	99	ATSASSHLNK	Protein Terminal Acetyl@N-term	-0.0108938	1056.51	529.262	1056.52	529.267	1.1.1.310.4	20.0949
44.77	sp|P15105|GLNA_MOUSE	Glutamine synthetase OS=Mus musculus GN=Glul PE=1 SV=6	99	ATSASSHLNK	Protein Terminal Acetyl@N-term	-0.0312776	1056.49	529.252	1056.52	529.267	1.1.1.320.4	21.1456
44.77	sp|P15105|GLNA_MOUSE	Glutamine synthetase OS=Mus musculus GN=Glul PE=1 SV=6	99	ATSASSHLNK	Protein Terminal Acetyl@N-term	0.0786971	1056.6	529.307	1056.52	529.267	1.1.1.315.3	20.5512
44.77	sp|P15105|GLNA_MOUSE	Glutamine synthetase OS=Mus musculus GN=Glul PE=1 SV=6	99	ATSASSHLNK	Protein Terminal Acetyl@N-term	0.0774765	1056.6	529.306	1056.52	529.267	1.1.1.317.3	20.7752
44.77	sp|P15105|GLNA_MOUSE	Glutamine synthetase OS=Mus musculus GN=Glul PE=1 SV=6	99	ATSASSHLNK	Protein Terminal Acetyl@N-term	0.092978	1056.61	529.314	1056.52	529.267	1.1.1.313.3	20.3276
44.77	sp|P15105|GLNA_MOUSE	Glutamine synthetase OS=Mus musculus GN=Glul PE=1 SV=6	99	ATSASSHLNK	Protein Terminal Acetyl@N-term	-0.084495	1056.44	529.225	1056.52	529.267	1.1.1.322.4	21.3696
44.77	sp|P15105|GLNA_MOUSE	Glutamine synthetase OS=Mus musculus GN=Glul PE=1 SV=6	99	DIVEAHYR		0.0811918	1001.57	501.794	1001.49	501.754	1.1.1.331.3	22.24
44.77	sp|P15105|GLNA_MOUSE	Glutamine synthetase OS=Mus musculus GN=Glul PE=1 SV=6	99	DIVEAHYR		0.0827786	1001.58	501.795	1001.49	501.754	1.1.1.333.3	22.4636
44.77	sp|P15105|GLNA_MOUSE	Glutamine synthetase OS=Mus musculus GN=Glul PE=1 SV=6	99	DIVEAHYR		0.1872	1001.68	501.847	1001.49	501.754	1.1.1.334.3	22.5757
44.77	sp|P15105|GLNA_MOUSE	Glutamine synthetase OS=Mus musculus GN=Glul PE=1 SV=6	99	DIVEAHYR		0.0414007	1001.53	501.774	1001.49	501.754	1.1.1.332.3	22.3521
44.77	sp|P15105|GLNA_MOUSE	Glutamine synthetase OS=Mus musculus GN=Glul PE=1 SV=6	99	DIVEAHYR		0.0971815	1001.59	501.802	1001.49	501.754	1.1.1.330.3	22.128
44.77	sp|P15105|GLNA_MOUSE	Glutamine synthetase OS=Mus musculus GN=Glul PE=1 SV=6	99	DIVEAHYR		0.354359	1001.85	501.931	1001.49	501.754	1.1.1.341.3	23.2216
44.77	sp|P15105|GLNA_MOUSE	Glutamine synthetase OS=Mus musculus GN=Glul PE=1 SV=6	99	DIVEAHYR		-0.0439792	1001.45	501.732	1001.49	501.754	1.1.1.336.4	22.7999
44.77	sp|P15105|GLNA_MOUSE	Glutamine synthetase OS=Mus musculus GN=Glul PE=1 SV=6	99	LTGFHETSNINDFSAGVANR	Deamidated(N)@9	-1.06432	2148.94	717.32	2150	717.675	1.1.1.381.3	26.3246
44.77	sp|P15105|GLNA_MOUSE	Glutamine synthetase OS=Mus musculus GN=Glul PE=1 SV=6	99	LTGFHETSNINDFSAGVANR	Deamidated(N)@11	-0.545088	2149.46	717.493	2150	717.675	1.1.1.383.3	26.5487
44.77	sp|P15105|GLNA_MOUSE	Glutamine synthetase OS=Mus musculus GN=Glul PE=1 SV=6	99	LTGFHETSNINDFSAGVANR	Deamidated(N)@11	-1.05572	2148.95	717.323	2150	717.675	1.1.1.385.3	26.7732
44.77	sp|P15105|GLNA_MOUSE	Glutamine synthetase OS=Mus musculus GN=Glul PE=1 SV=6	99	LTGFHETSNINDFSAGVANR	Deamidated(N)@9	-0.981935	2149.02	717.348	2150	717.675	1.1.1.382.3	26.4366
44.77	sp|P15105|GLNA_MOUSE	Glutamine synthetase OS=Mus musculus GN=Glul PE=1 SV=6	99	LTGFHETSNINDFSAGVANR		-0.0845199	2148.93	717.319	2149.02	717.347	1.1.1.387.4	27.032
44.77	sp|P15105|GLNA_MOUSE	Glutamine synthetase OS=Mus musculus GN=Glul PE=1 SV=6	98.54	LTGFHETSNINDFSAGVANR	Deamidated(N)@9; Deamidated(N)@11	-1.17812	2149.81	717.61	2150.99	718.003	1.1.1.386.3	26.8854
44.77	sp|P15105|GLNA_MOUSE	Glutamine synthetase OS=Mus musculus GN=Glul PE=1 SV=6	97.18	MGDHLWIAR	Oxidation(M)@1	-0.0369696	1113.5	557.758	1113.54	557.777	1.1.1.374.4	25.6091
44.77	sp|P15105|GLNA_MOUSE	Glutamine synthetase OS=Mus musculus GN=Glul PE=1 SV=6	99	RLTGFHETSNINDFSAGVANR	Deamidated(N)@12	-0.0448712	2306.06	769.694	2306.1	769.709	1.1.1.377.3	25.9111
44.77	sp|P15105|GLNA_MOUSE	Glutamine synthetase OS=Mus musculus GN=Glul PE=1 SV=6	97.75	RLTGFHETSNINDFSAGVANR	Deamidated(N)@12	-0.936696	2305.17	577.299	2306.1	577.533	1.1.1.380.4	26.2475
44.77	sp|P15105|GLNA_MOUSE	Glutamine synthetase OS=Mus musculus GN=Glul PE=1 SV=6	96.19	TCLLNETGDEPFQYKN	Carbamidomethyl(C)@2; Deamidated(N)@5; Deamidated(Q)@13	-1.90028	1927.93	964.972	1929.83	965.922	1.1.1.394.3	27.7822
20.73	sp|P00760|TRY1_BOVIN	Cationic trypsin OS=Bos taurus PE=1 SV=3	99	LGEDNINVVEGNEQFISASK	Deamidated(N)@7	-1.02679	2162.01	1082.01	2163.03	1082.52	1.1.1.390.3	27.3338
20.73	sp|P00760|TRY1_BOVIN	Cationic trypsin OS=Bos taurus PE=1 SV=3	99	SSGTSYPDVLK		-0.0345059	1152.53	577.273	1152.57	577.29	1.1.1.372.3	25.3852
20.73	sp|P00760|TRY1_BOVIN	Cationic trypsin OS=Bos taurus PE=1 SV=3	99	SIVHPSYNSNTLNNDIMLIK	Deamidated(N)@8; Deamidated(N)@14	-0.775943	2273.34	758.789	2274.12	759.047	1.1.1.406.3	29.1271
20.73	sp|P00760|TRY1_BOVIN	Cationic trypsin OS=Bos taurus PE=1 SV=3	97.62	SIVHPSYNSN		-0.0640712	1116.46	559.235	1116.52	559.267	1.1.1.331.4	22.2744
20.73	sp|P00760|TRY1_BOVIN	Cationic trypsin OS=Bos taurus PE=1 SV=3	99	LGEDNINVVEGNEQFISASK		-0.00982092	2162.04	1082.03	2162.05	1082.03	1.1.1.391.4	27.4803
20.73	sp|P00760|TRY1_BOVIN	Cationic trypsin OS=Bos taurus PE=1 SV=3	99	LGEDNINVVEGNEQFISASK		0.0216702	2162.07	1082.04	2162.05	1082.03	1.1.1.392.3	27.5579
20.73	sp|P00760|TRY1_BOVIN	Cationic trypsin OS=Bos taurus PE=1 SV=3	99	LGEDNINVVEGNEQFISASK		-0.00152094	2162.05	1082.03	2162.05	1082.03	1.1.1.393.3	27.67
20.73	sp|P00760|TRY1_BOVIN	Cationic trypsin OS=Bos taurus PE=1 SV=3	99	LGEDNINVVEGNEQFISASK	Deamidated(N)@12	-0.975772	2162.06	1082.04	2163.03	1082.52	1.1.1.395.3	27.8944
20.73	sp|P00760|TRY1_BOVIN	Cationic trypsin OS=Bos taurus PE=1 SV=3	99	LGEDNINVVEGNEQFISASK		-0.0214824	2162.03	721.683	2162.05	721.69	1.1.1.394.4	27.8167
20.73	sp|P00760|TRY1_BOVIN	Cationic trypsin OS=Bos taurus PE=1 SV=3	99	LGEDNINVVEGNEQFISASK		-0.0346647	2162.01	721.679	2162.05	721.69	1.1.1.393.4	27.7045
20.73	sp|P00760|TRY1_BOVIN	Cationic trypsin OS=Bos taurus PE=1 SV=3	99	SIVHPSYNSNTLNNDIMLIK	Deamidated(N)@10; Deamidated(N)@13	-1.10202	2273.02	758.68	2274.12	759.047	1.1.1.405.3	29.0149
20.73	sp|P00760|TRY1_BOVIN	Cationic trypsin OS=Bos taurus PE=1 SV=3	98.92	SIVHPSYNSNTLNNDIMLIK	Deamidated(N)@8; Deamidated(N)@14	-1.14175	2272.98	758.667	2274.12	759.047	1.1.1.407.3	29.2393
20.73	sp|P00760|TRY1_BOVIN	Cationic trypsin OS=Bos taurus PE=1 SV=3	99	SSGTSYPDVLK		0.0600894	1152.63	577.32	1152.57	577.29	1.1.1.367.3	25.0313
20.73	sp|P00760|TRY1_BOVIN	Cationic trypsin OS=Bos taurus PE=1 SV=3	99	SSGTSYPDVLK		0.0255469	1152.59	577.303	1152.57	577.29	1.1.1.370.3	25.2299
20.73	sp|P00760|TRY1_BOVIN	Cationic trypsin OS=Bos taurus PE=1 SV=3	99	SSGTSYPDVLK		-0.0408529	1152.53	577.27	1152.57	577.29	1.1.1.365.4	24.8761
20.73	sp|P00760|TRY1_BOVIN	Cationic trypsin OS=Bos taurus PE=1 SV=3	99	SSGTSYPDVLK		-0.00411332	1152.56	577.288	1152.57	577.29	1.1.1.371.3	25.3075
20.73	sp|P00760|TRY1_BOVIN	Cationic trypsin OS=Bos taurus PE=1 SV=3	99	SSGTSYPDVLK		-0.00801919	1152.56	577.286	1152.57	577.29	1.1.1.366.3	24.9537
Spot10
%Cov	Accessions	Names	Conf	Sequence	Modifications	dMass	Prec MW	Prec m/z	Theor MW	Theor m/z	Spectrum	Retention time (min)
65.55	sp|P14602|HSPB1_MOUSE	Heat shock protein beta-1 OS=Mus musculus GN=Hspb1 PE=1 SV=3	99	AQIGGPEAGKSEQSGAK		-0.109944	1613.69	807.853	1613.8	807.908	1.1.1.321.4	20.5373
65.55	sp|P14602|HSPB1_MOUSE	Heat shock protein beta-1 OS=Mus musculus GN=Hspb1 PE=1 SV=3	99	AVTQSAEITIPVTFEAR		-0.0917813	1831.88	916.945	1831.97	916.991	1.1.1.441.4	32.2737
65.55	sp|P14602|HSPB1_MOUSE	Heat shock protein beta-1 OS=Mus musculus GN=Hspb1 PE=1 SV=3	99	KYTLPPGVDPTLVSSSLSPEGTLTVEAPLPK	Oxidation(P)@10; Ser->LacticAcid(S)@16	-1.07572	3192.63	1065.22	3193.7	1065.57	1.1.1.446.3	32.801
65.55	sp|P14602|HSPB1_MOUSE	Heat shock protein beta-1 OS=Mus musculus GN=Hspb1 PE=1 SV=3	99	LFDQAFGVPR		0.0410965	1148.64	575.327	1148.6	575.306	1.1.1.404.4	28.4651
65.55	sp|P14602|HSPB1_MOUSE	Heat shock protein beta-1 OS=Mus musculus GN=Hspb1 PE=1 SV=3	99	VSLDVNHFAPEELTVK		-0.0360458	1796.89	899.455	1796.93	899.473	1.1.1.407.4	28.8021
65.55	sp|P14602|HSPB1_MOUSE	Heat shock protein beta-1 OS=Mus musculus GN=Hspb1 PE=1 SV=3	99	YTLPPGVDPTLVSSSLSPEGTLTVEAPLPK		-0.0289262	3064.59	1022.54	3064.62	1022.55	1.1.1.430.4	31.0392
65.55	sp|P14602|HSPB1_MOUSE	Heat shock protein beta-1 OS=Mus musculus GN=Hspb1 PE=1 SV=3	99	AQIGGPEAGKSEQSGAK		-0.0111909	1613.79	807.902	1613.8	807.908	1.1.1.313.4	19.7457
65.55	sp|P14602|HSPB1_MOUSE	Heat shock protein beta-1 OS=Mus musculus GN=Hspb1 PE=1 SV=3	99	AQIGGPEAGKSEQSGAK		-0.00191371	1613.8	807.907	1613.8	807.908	1.1.1.315.4	19.9694
65.55	sp|P14602|HSPB1_MOUSE	Heat shock protein beta-1 OS=Mus musculus GN=Hspb1 PE=1 SV=3	99	AQIGGPEAGKSEQSGAK		0.00748552	1613.81	807.912	1613.8	807.908	1.1.1.317.3	20.124
65.55	sp|P14602|HSPB1_MOUSE	Heat shock protein beta-1 OS=Mus musculus GN=Hspb1 PE=1 SV=3	99	AQIGGPEAGKSEQSGAK		-0.0697835	1613.73	807.873	1613.8	807.908	1.1.1.318.4	20.2359
65.55	sp|P14602|HSPB1_MOUSE	Heat shock protein beta-1 OS=Mus musculus GN=Hspb1 PE=1 SV=3	99	AQIGGPEAGKSEQSGAK		-0.0873613	1613.71	807.864	1613.8	807.908	1.1.1.319.4	20.3479
65.55	sp|P14602|HSPB1_MOUSE	Heat shock protein beta-1 OS=Mus musculus GN=Hspb1 PE=1 SV=3	99	AQIGGPEAGKSEQSGAK		0.0373567	1613.84	538.953	1613.8	538.941	1.1.1.323.3	20.6926
65.55	sp|P14602|HSPB1_MOUSE	Heat shock protein beta-1 OS=Mus musculus GN=Hspb1 PE=1 SV=3	99	AQIGGPEAGKSEQSGAK		-0.122761	1613.68	807.846	1613.8	807.908	1.1.1.312.4	19.6338
65.55	sp|P14602|HSPB1_MOUSE	Heat shock protein beta-1 OS=Mus musculus GN=Hspb1 PE=1 SV=3	99	AQIGGPEAGKSEQSGAK		-0.0487012	1613.75	538.925	1613.8	538.941	1.1.1.312.3	19.5994
65.55	sp|P14602|HSPB1_MOUSE	Heat shock protein beta-1 OS=Mus musculus GN=Hspb1 PE=1 SV=3	99	AQIGGPEAGKSEQSGAK		-0.0153767	1613.79	538.936	1613.8	538.941	1.1.1.328.4	21.2869
65.55	sp|P14602|HSPB1_MOUSE	Heat shock protein beta-1 OS=Mus musculus GN=Hspb1 PE=1 SV=3	96.78	AQIGGPEAGKSEQSGAK		0.000186965	1613.8	538.941	1613.8	538.941	1.1.1.327.4	21.1748
65.55	sp|P14602|HSPB1_MOUSE	Heat shock protein beta-1 OS=Mus musculus GN=Hspb1 PE=1 SV=3	95	AQIGGPEAGKSEQSGAK		0.238952	1614.04	539.021	1613.8	538.941	1.1.1.333.4	21.7779
65.55	sp|P14602|HSPB1_MOUSE	Heat shock protein beta-1 OS=Mus musculus GN=Hspb1 PE=1 SV=3	99	AVTQSAEITIPVTFEAR		0.0930296	1832.06	917.038	1831.97	916.991	1.1.1.409.3	28.9924
65.55	sp|P14602|HSPB1_MOUSE	Heat shock protein beta-1 OS=Mus musculus GN=Hspb1 PE=1 SV=3	99	AVTQSAEITIPVTFEAR		0.141368	1832.11	917.062	1831.97	916.991	1.1.1.411.3	29.2171
65.55	sp|P14602|HSPB1_MOUSE	Heat shock protein beta-1 OS=Mus musculus GN=Hspb1 PE=1 SV=3	99	AVTQSAEITIPVTFEAR		-0.00145103	1831.97	916.99	1831.97	916.991	1.1.1.413.4	29.407
65.55	sp|P14602|HSPB1_MOUSE	Heat shock protein beta-1 OS=Mus musculus GN=Hspb1 PE=1 SV=3	99	AVTQSAEITIPVTFEAR		0.109753	1832.08	917.046	1831.97	916.991	1.1.1.414.3	29.485
65.55	sp|P14602|HSPB1_MOUSE	Heat shock protein beta-1 OS=Mus musculus GN=Hspb1 PE=1 SV=3	99	AVTQSAEITIPVTFEAR		0.0941282	1832.06	917.038	1831.97	916.991	1.1.1.415.3	29.5625
65.55	sp|P14602|HSPB1_MOUSE	Heat shock protein beta-1 OS=Mus musculus GN=Hspb1 PE=1 SV=3	99	AVTQSAEITIPVTFEAR		0.0263805	1831.99	917.005	1831.97	916.991	1.1.1.417.4	29.7528
65.55	sp|P14602|HSPB1_MOUSE	Heat shock protein beta-1 OS=Mus musculus GN=Hspb1 PE=1 SV=3	99	AVTQSAEITIPVTFEAR		-0.0500341	1831.92	916.966	1831.97	916.991	1.1.1.418.4	29.8302
65.55	sp|P14602|HSPB1_MOUSE	Heat shock protein beta-1 OS=Mus musculus GN=Hspb1 PE=1 SV=3	99	AVTQSAEITIPVTFEAR		0.0257701	1831.99	917.004	1831.97	916.991	1.1.1.420.3	29.986
65.55	sp|P14602|HSPB1_MOUSE	Heat shock protein beta-1 OS=Mus musculus GN=Hspb1 PE=1 SV=3	99	AVTQSAEITIPVTFEAR		0.242955	1832.21	611.744	1831.97	611.663	1.1.1.410.4	29.1393
65.55	sp|P14602|HSPB1_MOUSE	Heat shock protein beta-1 OS=Mus musculus GN=Hspb1 PE=1 SV=3	99	KYTLPPGVDPTLVSSSLSPEGTLTVEAPLPK		0.9366	3193.65	1065.56	3192.72	1065.25	1.1.1.424.3	30.3317
65.55	sp|P14602|HSPB1_MOUSE	Heat shock protein beta-1 OS=Mus musculus GN=Hspb1 PE=1 SV=3	99	KYTLPPGVDPTLVSSSLSPEGTLTVEAPLPK	Oxidation(P)@10; Ser->LacticAcid(S)@15	-0.996982	3192.7	1065.24	3193.7	1065.57	1.1.1.431.3	31.117
65.55	sp|P14602|HSPB1_MOUSE	Heat shock protein beta-1 OS=Mus musculus GN=Hspb1 PE=1 SV=3	99	KYTLPPGVDPTLVSSSLSPEGTLTVEAPLPK		-0.0693622	3192.65	1065.22	3192.72	1065.25	1.1.1.432.3	31.2293
65.55	sp|P14602|HSPB1_MOUSE	Heat shock protein beta-1 OS=Mus musculus GN=Hspb1 PE=1 SV=3	99	KYTLPPGVDPTLVSSSLSPEGTLTVEAPLPK		0.0115689	3192.73	1065.25	3192.72	1065.25	1.1.1.433.3	31.3415
65.55	sp|P14602|HSPB1_MOUSE	Heat shock protein beta-1 OS=Mus musculus GN=Hspb1 PE=1 SV=3	99	KYTLPPGVDPTLVSSSLSPEGTLTVEAPLPK		-0.0697284	3192.65	1065.22	3192.72	1065.25	1.1.1.439.3	32.0145
65.55	sp|P14602|HSPB1_MOUSE	Heat shock protein beta-1 OS=Mus musculus GN=Hspb1 PE=1 SV=3	99	KYTLPPGVDPTLVSSSLSPEGTLTVEAPLPK	Oxidation(P)@10; Ser->LacticAcid(S)@14	-1.07352	3192.63	1065.22	3193.7	1065.57	1.1.1.438.3	31.9029
65.55	sp|P14602|HSPB1_MOUSE	Heat shock protein beta-1 OS=Mus musculus GN=Hspb1 PE=1 SV=3	99	KYTLPPGVDPTLVSSSLSPEGTLTVEAPLPK	Oxidation(P)@10; Ser->LacticAcid(S)@16	-1.04569	3192.66	1065.23	3193.7	1065.57	1.1.1.442.3	32.3516
65.55	sp|P14602|HSPB1_MOUSE	Heat shock protein beta-1 OS=Mus musculus GN=Hspb1 PE=1 SV=3	99	KYTLPPGVDPTLVSSSLSPEGTLTVEAPLPK		-0.0180937	3192.7	1065.24	3192.72	1065.25	1.1.1.430.3	31.0047
65.55	sp|P14602|HSPB1_MOUSE	Heat shock protein beta-1 OS=Mus musculus GN=Hspb1 PE=1 SV=3	99	KYTLPPGVDPTLVSSSLSPEGTLTVEAPLPK		-0.134546	3192.58	1065.2	3192.72	1065.25	1.1.1.451.3	33.2591
65.55	sp|P14602|HSPB1_MOUSE	Heat shock protein beta-1 OS=Mus musculus GN=Hspb1 PE=1 SV=3	99	KYTLPPGVDPTLVSSSLSPEGTLTVEAPLPK		0.0712601	3192.79	1065.27	3192.72	1065.25	1.1.1.426.3	30.5561
65.55	sp|P14602|HSPB1_MOUSE	Heat shock protein beta-1 OS=Mus musculus GN=Hspb1 PE=1 SV=3	99	KYTLPPGVDPTLVSSSLSPEGTLTVEAPLPK		0.0566119	3192.77	1065.27	3192.72	1065.25	1.1.1.429.3	30.8926
65.55	sp|P14602|HSPB1_MOUSE	Heat shock protein beta-1 OS=Mus musculus GN=Hspb1 PE=1 SV=3	99	KYTLPPGVDPTLVSSSLSPEGTLTVEAPLPK		1.88324	3194.6	1065.87	3192.72	1065.25	1.1.1.434.3	31.4538
65.55	sp|P14602|HSPB1_MOUSE	Heat shock protein beta-1 OS=Mus musculus GN=Hspb1 PE=1 SV=3	98.47	KYTLPPGVDPTLVSSSLSPEGTLTVEAPLPK		-0.0437279	3192.67	1065.23	3192.72	1065.25	1.1.1.441.3	32.2393
65.55	sp|P14602|HSPB1_MOUSE	Heat shock protein beta-1 OS=Mus musculus GN=Hspb1 PE=1 SV=3	98.46	KYTLPPGVDPTLVSSSLSPEGTLTVEAPLPK		-0.170434	3192.55	1065.19	3192.72	1065.25	1.1.1.459.3	33.9855
65.55	sp|P14602|HSPB1_MOUSE	Heat shock protein beta-1 OS=Mus musculus GN=Hspb1 PE=1 SV=3	98.44	KYTLPPGVDPTLVSSSLSPEGTLTVEAPLPK		0.0408652	3192.76	1065.26	3192.72	1065.25	1.1.1.422.3	30.1761
65.55	sp|P14602|HSPB1_MOUSE	Heat shock protein beta-1 OS=Mus musculus GN=Hspb1 PE=1 SV=3	98.44	KYTLPPGVDPTLVSSSLSPEGTLTVEAPLPK		0.0511189	3192.77	1065.26	3192.72	1065.25	1.1.1.428.3	30.7803
65.55	sp|P14602|HSPB1_MOUSE	Heat shock protein beta-1 OS=Mus musculus GN=Hspb1 PE=1 SV=3	98.4	KYTLPPGVDPTLVSSSLSPEGTLTVEAPLPK		-0.0649678	3192.65	1065.22	3192.72	1065.25	1.1.1.437.3	31.7905
65.55	sp|P14602|HSPB1_MOUSE	Heat shock protein beta-1 OS=Mus musculus GN=Hspb1 PE=1 SV=3	98.21	KYTLPPGVDPTLVSSSLSPEGTLTVEAPLPK		-0.085109	3192.63	1065.22	3192.72	1065.25	1.1.1.458.3	33.9075
65.55	sp|P14602|HSPB1_MOUSE	Heat shock protein beta-1 OS=Mus musculus GN=Hspb1 PE=1 SV=3	96.79	KYTLPPGVDPTLVSSSLSPEGTLTVEAPLPK		-0.113307	3192.6	1065.21	3192.72	1065.25	1.1.1.443.3	32.464
65.55	sp|P14602|HSPB1_MOUSE	Heat shock protein beta-1 OS=Mus musculus GN=Hspb1 PE=1 SV=3	99	VSLDVNHFAPEELTVK		0.034413	1796.97	599.996	1796.93	599.984	1.1.1.409.4	29.0269
65.55	sp|P14602|HSPB1_MOUSE	Heat shock protein beta-1 OS=Mus musculus GN=Hspb1 PE=1 SV=3	99	VSLDVNHFAPEELTVK		0.00566597	1796.94	599.986	1796.93	599.984	1.1.1.406.3	28.6554
65.55	sp|P14602|HSPB1_MOUSE	Heat shock protein beta-1 OS=Mus musculus GN=Hspb1 PE=1 SV=3	99	VSLDVNHFAPEELTVK		0.052357	1796.98	600.002	1796.93	599.984	1.1.1.407.3	28.7677
65.55	sp|P14602|HSPB1_MOUSE	Heat shock protein beta-1 OS=Mus musculus GN=Hspb1 PE=1 SV=3	99	VSLDVNHFAPEELTVK		-0.0961387	1796.83	599.952	1796.93	599.984	1.1.1.443.4	32.4985
65.55	sp|P14602|HSPB1_MOUSE	Heat shock protein beta-1 OS=Mus musculus GN=Hspb1 PE=1 SV=3	98.87	VSLDVNHFAPEELTVK	Deamidated(N)@6	-0.932025	1796.98	600.002	1797.91	600.312	1.1.1.405.3	28.543
65.55	sp|P14602|HSPB1_MOUSE	Heat shock protein beta-1 OS=Mus musculus GN=Hspb1 PE=1 SV=3	98.2	VSLDVNHFAPEELTVK		0.052357	1796.98	600.002	1796.93	599.984	1.1.1.419.4	29.9081
65.55	sp|P14602|HSPB1_MOUSE	Heat shock protein beta-1 OS=Mus musculus GN=Hspb1 PE=1 SV=3	78.7	VSLDVNHFAPEELTVK		0.0547373	1796.99	600.003	1796.93	599.984	1.1.1.408.3	28.88
65.55	sp|P14602|HSPB1_MOUSE	Heat shock protein beta-1 OS=Mus musculus GN=Hspb1 PE=1 SV=3	99	YTLPPGVDPTLVSSSLSPEGTLTVEAPLPK		0.00494769	3064.63	1022.55	3064.62	1022.55	1.1.1.431.4	31.1515
65.55	sp|P14602|HSPB1_MOUSE	Heat shock protein beta-1 OS=Mus musculus GN=Hspb1 PE=1 SV=3	96.81	YTLPPGVDPTLVSSSLSPEGTLTVEAPLPK	Oxidation(P)@5; Dicarbamidomethyl(D)@8	-0.935602	3193.72	1065.58	3194.66	1065.89	1.1.1.463.3	34.3653
34.15	sp|P00760|TRY1_BOVIN	Cationic trypsin OS=Bos taurus PE=1 SV=3	99	LGEDNINVVEGNEQFISASK		0.0179265	2162.07	1082.04	2162.05	1082.03	1.1.1.396.3	27.5324
34.15	sp|P00760|TRY1_BOVIN	Cationic trypsin OS=Bos taurus PE=1 SV=3	99	SIVHPSYNSNTLNNDIMLIK		-0.0260474	2272.13	758.383	2272.15	758.391	1.1.1.415.4	29.5969
34.15	sp|P00760|TRY1_BOVIN	Cationic trypsin OS=Bos taurus PE=1 SV=3	99	SSGTSYPDVLK		0.0681995	1152.63	577.324	1152.57	577.29	1.1.1.366.4	25.0637
34.15	sp|P00760|TRY1_BOVIN	Cationic trypsin OS=Bos taurus PE=1 SV=3	99	LGEDNINVVEGNEQFISASK		0.0508849	2162.1	1082.06	2162.05	1082.03	1.1.1.397.3	27.6446
34.15	sp|P00760|TRY1_BOVIN	Cationic trypsin OS=Bos taurus PE=1 SV=3	99	LGEDNINVVEGNEQFISASK		0.0940969	2162.14	1082.08	2162.05	1082.03	1.1.1.398.3	27.7569
34.15	sp|P00760|TRY1_BOVIN	Cationic trypsin OS=Bos taurus PE=1 SV=3	99	SIVHPSYNSNTLNNDIMLIK		0.158702	2272.31	758.444	2272.15	758.391	1.1.1.412.4	29.3292
34.15	sp|P00760|TRY1_BOVIN	Cationic trypsin OS=Bos taurus PE=1 SV=3	99	SIVHPSYNSNTLNNDIMLIK		0.0742925	2272.23	758.416	2272.15	758.391	1.1.1.411.4	29.2515
34.15	sp|P00760|TRY1_BOVIN	Cationic trypsin OS=Bos taurus PE=1 SV=3	99	SSGTSYPDVLK		0.997259	1153.56	577.789	1152.57	577.29	1.1.1.367.3	25.1415
34.15	sp|P00760|TRY1_BOVIN	Cationic trypsin OS=Bos taurus PE=1 SV=3	99	SSGTSYPDVLK		0.985662	1153.55	577.783	1152.57	577.29	1.1.1.369.3	25.2619
3.371	sp|P35527|K1C9_HUMAN	Keratin, type I cytoskeletal 9 OS=Homo sapiens GN=KRT9 PE=1 SV=3	99	FSSSGGGGGGGR		-0.156798	981.27	491.642	981.426	491.72	1.1.1.298.4	18.3408
3.371	sp|P35527|K1C9_HUMAN	Keratin, type I cytoskeletal 9 OS=Homo sapiens GN=KRT9 PE=1 SV=3	99	FSSSGGGGGGGR		0.419179	981.846	491.93	981.426	491.72	1.1.1.292.3	17.807
3.371	sp|P35527|K1C9_HUMAN	Keratin, type I cytoskeletal 9 OS=Homo sapiens GN=KRT9 PE=1 SV=3	96.46	FSSSGGGGGGGR		0.317191	981.744	491.879	981.426	491.72	1.1.1.295.3	18.074
3.571	sp|P04264|K2C1_HUMAN; sp|A5A6M6|K2C1_PANTR	Keratin, type II cytoskeletal 1 OS=Homo sapiens GN=KRT1 PE=1 SV=6; Keratin, type II cytoskeletal 1 OS=Pan troglodytes GN=KRT1 PE=1 SV=1	99	GSGGGSSGGSIGGR		-0.170455	1091.33	546.67	1091.5	546.755	1.1.1.295.4	18.1084
3.571	sp|P04264|K2C1_HUMAN; sp|A5A6M6|K2C1_PANTR	Keratin, type II cytoskeletal 1 OS=Homo sapiens GN=KRT1 PE=1 SV=6; Keratin, type II cytoskeletal 1 OS=Pan troglodytes GN=KRT1 PE=1 SV=1	97.5	GSGGGSSGGSIGGR		0.305366	1091.8	546.908	1091.5	546.755	1.1.1.301.3	18.5733
Spot11
%Cov	Accessions	Names	Conf	Sequence	Modifications	dMass	Prec MW	Prec m/z	Theor MW	Theor m/z	Spectrum	Retention time (min)
32.56	sp|P02525|CRBA1_MOUSE	Beta-crystallin A1 OS=Mus musculus GN=Cryba1 PE=2 SV=2	99	ITIFEKENFIGR		0.367782	1466.16	489.728	1465.79	489.605	1.1.1.392.4	28.2037
32.56	sp|P02525|CRBA1_MOUSE	Beta-crystallin A1 OS=Mus musculus GN=Cryba1 PE=2 SV=3	99	ITIYDQENFQGK		0.255531	1454.96	728.487	1454.7	728.359	1.1.1.366.4	25.5658
32.56	sp|P02525|CRBA1_MOUSE	Beta-crystallin A1 OS=Mus musculus GN=Cryba1 PE=2 SV=4	99	MEFTSSCPNVSER	Oxidation(M)@1; Carbamidomethyl(C)@7	0.235903	1558.88	780.445	1558.64	780.327	1.1.1.332.4	22.8244
32.56	sp|P02525|CRBA1_MOUSE	Beta-crystallin A1 OS=Mus musculus GN=Cryba1 PE=2 SV=5	99	RMEFTSSCPNVSER	Oxidation(M)@2; Carbamidomethyl(C)@8	0.366102	1715.11	572.709	1714.74	572.587	1.1.1.328.4	22.3761
32.56	sp|P02525|CRBA1_MOUSE	Beta-crystallin A1 OS=Mus musculus GN=Cryba1 PE=2 SV=9	99	ITIFEKENFIGR		0.368697	1466.16	489.728	1465.79	489.605	1.1.1.391.4	28.0916
32.56	sp|P02525|CRBA1_MOUSE	Beta-crystallin A1 OS=Mus musculus GN=Cryba1 PE=2 SV=10	99	ITIYDQENFQGK		0.653114	1455.36	728.686	1454.7	728.359	1.1.1.370.3	25.8419
28.05	sp|P00760|TRY1_BOVIN	Cationic trypsin OS=Bos taurus PE=1 SV=3	99	LGEDNINVVEGNEQFISASK		0.282008	2162.33	1082.17	2162.05	1082.03	1.1.1.389.4	27.8678
28.05	sp|P00760|TRY1_BOVIN	Cationic trypsin OS=Bos taurus PE=1 SV=3	99	LKSAASLNSR		0.613993	1046.2	524.108	1045.59	523.801	1.1.1.309.3	20.3187
28.05	sp|P00760|TRY1_BOVIN	Cationic trypsin OS=Bos taurus PE=1 SV=3	99	SSGTSYPDVLK		0.323598	1152.89	577.452	1152.57	577.29	1.1.1.361.3	25.1434
28.05	sp|P00760|TRY1_BOVIN	Cationic trypsin OS=Bos taurus PE=1 SV=3	99	LGEDNINVVEGNEQFISASK		0.298366	2162.35	1082.18	2162.05	1082.03	1.1.1.385.4	27.4201
28.05	sp|P00760|TRY1_BOVIN	Cationic trypsin OS=Bos taurus PE=1 SV=3	99	LGEDNINVVEGNEQFISASK		0.344753	2162.39	1082.2	2162.05	1082.03	1.1.1.386.4	27.5321
28.05	sp|P00760|TRY1_BOVIN	Cationic trypsin OS=Bos taurus PE=1 SV=3	99	LGEDNINVVEGNEQFISASK	Deamidated(N)@7	-0.543804	2162.49	1082.25	2163.03	1082.52	1.1.1.388.3	27.7213
28.05	sp|P00760|TRY1_BOVIN	Cationic trypsin OS=Bos taurus PE=1 SV=3	99	SSGTSYPDVLK		0.325184	1152.89	577.453	1152.57	577.29	1.1.1.360.3	25.0657
28.05	sp|P00760|TRY1_BOVIN	Cationic trypsin OS=Bos taurus PE=1 SV=3	99	SSGTSYPDVLK		0.371937	1152.94	577.476	1152.57	577.29	1.1.1.362.3	25.2211
28.05	sp|P00760|TRY1_BOVIN	Cationic trypsin OS=Bos taurus PE=1 SV=3	99	SSGTSYPDVLK		0.32433	1152.89	577.453	1152.57	577.29	1.1.1.364.3	25.376
40.49	sp|P62696|CRBB2_MOUSE	Beta-crystallin B2 OS=Mus musculus GN=Crybb2 PE=1 SV=2	99	ASDHQTQAGKPQPLNPK	Protein Terminal Acetyl@N-term; Deamidated(Q)@12	-0.536581	1858.38	620.467	1858.92	620.646	1.1.1.317.3	21.1103
40.49	sp|P62696|CRBB2_MOUSE	Beta-crystallin B2 OS=Mus musculus GN=Crybb2 PE=1 SV=3	99	IILYENPNFTGK		0.266871	1408.01	705.011	1407.74	704.877	1.1.1.390.4	27.9798
40.49	sp|P62696|CRBB2_MOUSE	Beta-crystallin B2 OS=Mus musculus GN=Crybb2 PE=1 SV=4	99	RTDSLSSLRPIKVDSQEHK	Deamidated(R)@9	-0.437754	2195.71	549.935	2196.15	550.045	1.1.1.341.3	23.6954
40.49	sp|P62696|CRBB2_MOUSE	Beta-crystallin B2 OS=Mus musculus GN=Crybb2 PE=1 SV=7	99	ASDHQTQAGKPQPLNPK	Protein Terminal Acetyl@N-term; Deamidated(Q)@12	-0.480917	1858.44	620.486	1858.92	620.646	1.1.1.313.3	20.6976
40.49	sp|P62696|CRBB2_MOUSE	Beta-crystallin B2 OS=Mus musculus GN=Crybb2 PE=1 SV=8	99	ASDHQTQAGKPQPLNPK	Protein Terminal Acetyl@N-term; Deamidated(Q)@12	1.38603	1860.3	621.108	1858.92	620.646	1.1.1.314.3	20.7749
40.49	sp|P62696|CRBB2_MOUSE	Beta-crystallin B2 OS=Mus musculus GN=Crybb2 PE=1 SV=9	99	ASDHQTQAGKPQPLNPK	Protein Terminal Acetyl@N-term; Deamidated(Q)@12	-0.502157	1858.42	620.479	1858.92	620.646	1.1.1.315.3	20.8866
40.49	sp|P62696|CRBB2_MOUSE	Beta-crystallin B2 OS=Mus musculus GN=Crybb2 PE=1 SV=10	99	ASDHQTQAGKPQPLNPK	Protein Terminal Acetyl@N-term	0.215087	1858.15	930.082	1857.93	929.974	1.1.1.314.4	20.8093
40.49	sp|P62696|CRBB2_MOUSE	Beta-crystallin B2 OS=Mus musculus GN=Crybb2 PE=1 SV=11	99	ASDHQTQAGKPQPLNPK	Protein Terminal Acetyl@N-term; Deamidated(Q)@7	-0.465902	1858.45	620.491	1858.92	620.646	1.1.1.316.3	20.9984
40.49	sp|P62696|CRBB2_MOUSE	Beta-crystallin B2 OS=Mus musculus GN=Crybb2 PE=1 SV=12	99	ASDHQTQAGKPQPLNPK	Protein Terminal Acetyl@N-term	0.231688	1858.17	930.09	1857.93	929.974	1.1.1.315.4	20.921
40.49	sp|P62696|CRBB2_MOUSE	Beta-crystallin B2 OS=Mus musculus GN=Crybb2 PE=1 SV=13	99	ASDHQTQAGKPQPLNPK	Protein Terminal Acetyl@N-term	0.383531	1858.32	620.446	1857.93	620.318	1.1.1.312.3	20.5857
40.49	sp|P62696|CRBB2_MOUSE	Beta-crystallin B2 OS=Mus musculus GN=Crybb2 PE=1 SV=14	99	ASDHQTQAGKPQPLNPK	Protein Terminal Acetyl@N-term; Deamidated(Q)@12	-0.499228	1858.42	620.48	1858.92	620.646	1.1.1.327.3	22.2298
40.49	sp|P62696|CRBB2_MOUSE	Beta-crystallin B2 OS=Mus musculus GN=Crybb2 PE=1 SV=16	96.85	ASDHQTQAGKPQPLNPK	Protein Terminal Acetyl@N-term; Deamidated(Q)@7	-0.525046	1858.39	620.471	1858.92	620.646	1.1.1.319.3	21.3342
40.49	sp|P62696|CRBB2_MOUSE	Beta-crystallin B2 OS=Mus musculus GN=Crybb2 PE=1 SV=20	99	IILYENPNFTGK		1.66323	1409.4	705.709	1407.74	704.877	1.1.1.385.3	27.3857
40.49	sp|P62696|CRBB2_MOUSE	Beta-crystallin B2 OS=Mus musculus GN=Crybb2 PE=1 SV=21	99	IILYENPNFTGK		0.407862	1408.15	705.081	1407.74	704.877	1.1.1.386.3	27.4977
40.49	sp|P62696|CRBB2_MOUSE	Beta-crystallin B2 OS=Mus musculus GN=Crybb2 PE=1 SV=22	99	IILYENPNFTGK		1.62503	1409.36	705.69	1407.74	704.877	1.1.1.387.3	27.6092
40.49	sp|P62696|CRBB2_MOUSE	Beta-crystallin B2 OS=Mus musculus GN=Crybb2 PE=1 SV=23	99	IILYENPNFTGK		0.260035	1408	705.007	1407.74	704.877	1.1.1.389.3	27.8333
7.705	sp|P35527|K1C9_HUMAN	Keratin, type I cytoskeletal 9 OS=Homo sapiens GN=KRT9 PE=1 SV=3	99	FSSSGGGGGGGR		0.542424	981.969	491.992	981.426	491.72	1.1.1.279.3	17.6506
7.705	sp|P35527|K1C9_HUMAN	Keratin, type I cytoskeletal 9 OS=Homo sapiens GN=KRT9 PE=1 SV=3	98.35	FSSSGGGGGGGR		0.368841	981.795	491.905	981.426	491.72	1.1.1.277.3	17.4265
3.571	sp|P04264|K2C1_HUMAN; sp|A5A6M6|K2C1_PANTR	Keratin, type II cytoskeletal 1 OS=Homo sapiens GN=KRT1 PE=1 SV=6; Keratin, type II cytoskeletal 1 OS=Pan troglodytes GN=KRT1 PE=1 SV=1	99	GSGGGSSGGSIGGR		0.158097	1091.65	546.834	1091.5	546.755	1.1.1.285.4	18.3222
3.571	sp|P04264|K2C1_HUMAN; sp|A5A6M6|K2C1_PANTR	Keratin, type II cytoskeletal 1 OS=Homo sapiens GN=KRT1 PE=1 SV=6; Keratin, type II cytoskeletal 1 OS=Pan troglodytes GN=KRT1 PE=1 SV=1	99	GSGGGSSGGSIGGR		0.543107	1092.04	547.027	1091.5	546.755	1.1.1.284.3	18.1758
3.571	sp|P04264|K2C1_HUMAN; sp|A5A6M6|K2C1_PANTR	Keratin, type II cytoskeletal 1 OS=Homo sapiens GN=KRT1 PE=1 SV=6; Keratin, type II cytoskeletal 1 OS=Pan troglodytes GN=KRT1 PE=1 SV=1	99	GSGGGSSGGSIGGR		0.552872	1092.05	547.032	1091.5	546.755	1.1.1.283.3	18.0639
Spot12
%Cov	Accessions	Names	Conf	Sequence	Modifications	dMass	Prec MW	Prec m/z	Theor MW	Theor m/z	Spectrum	Retention time (min)
58.14	sp|P02525|CRBA1_MOUSE	Beta-crystallin A1 OS=Mus musculus GN=Cryba1 PE=2 SV=2	99	ITIFEKENFIGR		0.0232675	1465.82	733.915	1465.79	733.904	1.1.1.379.4	28.3921
58.14	sp|P02525|CRBA1_MOUSE	Beta-crystallin A1 OS=Mus musculus GN=Cryba1 PE=2 SV=3	99	ITIYDQENFQGK		0.000945885	1454.71	728.36	1454.7	728.359	1.1.1.363.3	26.6308
58.14	sp|P02525|CRBA1_MOUSE	Beta-crystallin A1 OS=Mus musculus GN=Cryba1 PE=2 SV=4	99	MAQTNPMPGSMGPWK	Oxidation(M)@1; Oxidation(M)@7; Dehydrated(S)@10	0.109525	1645.81	823.915	1645.71	823.86	1.1.1.364.3	26.743
58.14	sp|P02525|CRBA1_MOUSE	Beta-crystallin A1 OS=Mus musculus GN=Cryba1 PE=2 SV=5	99	MEFTSSCPNVSER	Oxidation(M)@1; Carbamidomethyl(C)@7	0.0361579	1558.68	780.345	1558.64	780.327	1.1.1.329.3	23.0234
58.14	sp|P02525|CRBA1_MOUSE	Beta-crystallin A1 OS=Mus musculus GN=Cryba1 PE=2 SV=6	99	RMEFTSSCPNVSER	Oxidation(M)@2; Carbamidomethyl(C)@8; Oxidation(P)@9	0.041294	1730.78	577.933	1730.74	577.919	1.1.1.317.4	21.8518
58.14	sp|P02525|CRBA1_MOUSE	Beta-crystallin A1 OS=Mus musculus GN=Cryba1 PE=2 SV=7	95.59	WDAWSGSNAYHIER		0.098928	1690.85	564.623	1690.75	564.59	1.1.1.367.3	27.0799
58.14	sp|P02525|CRBA1_MOUSE	Beta-crystallin A1 OS=Mus musculus GN=Cryba1 PE=2 SV=9	99	ITIFEKENFIGR		-0.0347102	1465.76	733.886	1465.79	733.904	1.1.1.381.4	28.6166
58.14	sp|P02525|CRBA1_MOUSE	Beta-crystallin A1 OS=Mus musculus GN=Cryba1 PE=2 SV=10	99	ITIFEKENFIGR		0.829889	1466.62	489.882	1465.79	489.605	1.1.1.426.3	32.4962
58.14	sp|P02525|CRBA1_MOUSE	Beta-crystallin A1 OS=Mus musculus GN=Cryba1 PE=2 SV=11	99	ITIFEKENFIGR		0.0823441	1465.88	489.632	1465.79	489.605	1.1.1.383.3	28.8067
58.14	sp|P02525|CRBA1_MOUSE	Beta-crystallin A1 OS=Mus musculus GN=Cryba1 PE=2 SV=12	99	ITIFEKENFIGR		-0.73688	1465.06	489.359	1465.79	489.605	1.1.1.410.3	30.974
58.14	sp|P02525|CRBA1_MOUSE	Beta-crystallin A1 OS=Mus musculus GN=Cryba1 PE=2 SV=13	99	ITIFEKENFIGR		-0.0487463	1465.74	489.589	1465.79	489.605	1.1.1.396.4	30.024
58.14	sp|P02525|CRBA1_MOUSE	Beta-crystallin A1 OS=Mus musculus GN=Cryba1 PE=2 SV=14	99	ITIFEKENFIGR		0.120426	1465.91	489.645	1465.79	489.605	1.1.1.378.3	28.2454
58.14	sp|P02525|CRBA1_MOUSE	Beta-crystallin A1 OS=Mus musculus GN=Cryba1 PE=2 SV=15	99	ITIFEKENFIGR		-0.0492956	1465.74	489.589	1465.79	489.605	1.1.1.400.4	30.3007
58.14	sp|P02525|CRBA1_MOUSE	Beta-crystallin A1 OS=Mus musculus GN=Cryba1 PE=2 SV=16	99	ITIFEKENFIGR		-0.21975	1465.57	489.532	1465.79	489.605	1.1.1.436.3	33.3093
58.14	sp|P02525|CRBA1_MOUSE	Beta-crystallin A1 OS=Mus musculus GN=Cryba1 PE=2 SV=17	99	ITIFEKENFIGR		0.385354	1466.18	489.733	1465.79	489.605	1.1.1.386.3	29.1434
58.14	sp|P02525|CRBA1_MOUSE	Beta-crystallin A1 OS=Mus musculus GN=Cryba1 PE=2 SV=18	99	ITIFEKENFIGR		-0.0988207	1465.69	489.572	1465.79	489.605	1.1.1.419.4	31.813
58.14	sp|P02525|CRBA1_MOUSE	Beta-crystallin A1 OS=Mus musculus GN=Cryba1 PE=2 SV=19	99	ITIFEKENFIGR		-0.135987	1465.66	489.56	1465.79	489.605	1.1.1.412.3	31.1299
58.14	sp|P02525|CRBA1_MOUSE	Beta-crystallin A1 OS=Mus musculus GN=Cryba1 PE=2 SV=20	99	ITIFEKENFIGR		0.061106	1465.85	489.625	1465.79	489.605	1.1.1.387.3	29.2556
58.14	sp|P02525|CRBA1_MOUSE	Beta-crystallin A1 OS=Mus musculus GN=Cryba1 PE=2 SV=21	99	ITIFEKENFIGR		-0.0457254	1465.75	489.59	1465.79	489.605	1.1.1.397.4	30.1019
58.14	sp|P02525|CRBA1_MOUSE	Beta-crystallin A1 OS=Mus musculus GN=Cryba1 PE=2 SV=22	98.78	ITIFEKENFIGR		-0.034374	1465.76	489.593	1465.79	489.605	1.1.1.394.4	29.9029
58.14	sp|P02525|CRBA1_MOUSE	Beta-crystallin A1 OS=Mus musculus GN=Cryba1 PE=2 SV=23	98.12	ITIFEKENFIGR		-0.748872	1465.04	489.355	1465.79	489.605	1.1.1.421.3	31.9689
58.14	sp|P02525|CRBA1_MOUSE	Beta-crystallin A1 OS=Mus musculus GN=Cryba1 PE=2 SV=24	97.81	ITIFEKENFIGR		-0.0394089	1465.75	489.592	1465.79	489.605	1.1.1.393.4	29.8251
58.14	sp|P02525|CRBA1_MOUSE	Beta-crystallin A1 OS=Mus musculus GN=Cryba1 PE=2 SV=25	97.79	ITIFEKENFIGR		0.136355	1465.93	489.65	1465.79	489.605	1.1.1.380.3	28.4699
58.14	sp|P02525|CRBA1_MOUSE	Beta-crystallin A1 OS=Mus musculus GN=Cryba1 PE=2 SV=26	97.51	ITIFEKENFIGR		-0.853232	1464.94	489.32	1465.79	489.605	1.1.1.422.3	32.0813
58.14	sp|P02525|CRBA1_MOUSE	Beta-crystallin A1 OS=Mus musculus GN=Cryba1 PE=2 SV=27	96.98	ITIFEKENFIGR		-0.0415144	1465.75	489.591	1465.79	489.605	1.1.1.401.3	30.3785
58.14	sp|P02525|CRBA1_MOUSE	Beta-crystallin A1 OS=Mus musculus GN=Cryba1 PE=2 SV=28	96.72	ITIFEKENFIGR		-0.030163	1465.76	489.595	1465.79	489.605	1.1.1.391.4	29.6695
58.14	sp|P02525|CRBA1_MOUSE	Beta-crystallin A1 OS=Mus musculus GN=Cryba1 PE=2 SV=29	96.36	ITIFEKENFIGR	Deamidated(N)@8	-0.887299	1465.89	489.637	1466.78	489.933	1.1.1.405.3	30.6202
58.14	sp|P02525|CRBA1_MOUSE	Beta-crystallin A1 OS=Mus musculus GN=Cryba1 PE=2 SV=30	99	ITIYDQENFQGK		0.0470839	1454.75	728.383	1454.7	728.359	1.1.1.354.3	25.6211
58.14	sp|P02525|CRBA1_MOUSE	Beta-crystallin A1 OS=Mus musculus GN=Cryba1 PE=2 SV=31	99	ITIYDQENFQGK		0.0307281	1454.73	728.375	1454.7	728.359	1.1.1.355.3	25.7333
58.14	sp|P02525|CRBA1_MOUSE	Beta-crystallin A1 OS=Mus musculus GN=Cryba1 PE=2 SV=32	99	ITIYDQENFQGK		0.0141282	1454.72	728.366	1454.7	728.359	1.1.1.356.4	25.8797
58.14	sp|P02525|CRBA1_MOUSE	Beta-crystallin A1 OS=Mus musculus GN=Cryba1 PE=2 SV=33	99	ITIYDQENFQGK		0.0661249	1454.77	728.392	1454.7	728.359	1.1.1.357.3	25.9575
58.14	sp|P02525|CRBA1_MOUSE	Beta-crystallin A1 OS=Mus musculus GN=Cryba1 PE=2 SV=34	99	ITIYDQENFQGK		0.0320707	1454.74	728.375	1454.7	728.359	1.1.1.359.4	26.2162
58.14	sp|P02525|CRBA1_MOUSE	Beta-crystallin A1 OS=Mus musculus GN=Cryba1 PE=2 SV=35	99	ITIYDQENFQGK		0.0401266	1454.74	728.379	1454.7	728.359	1.1.1.360.4	26.3285
58.14	sp|P02525|CRBA1_MOUSE	Beta-crystallin A1 OS=Mus musculus GN=Cryba1 PE=2 SV=36	99	ITIYDQENFQGK		0.0141282	1454.72	728.366	1454.7	728.359	1.1.1.362.4	26.553
58.14	sp|P02525|CRBA1_MOUSE	Beta-crystallin A1 OS=Mus musculus GN=Cryba1 PE=2 SV=37	99	MAQTNPMPGSMGPWK	Oxidation(M)@1; Oxidation(M)@7; Dehydrated(S)@10	0.15432	1645.86	823.937	1645.71	823.86	1.1.1.358.3	26.0695
58.14	sp|P02525|CRBA1_MOUSE	Beta-crystallin A1 OS=Mus musculus GN=Cryba1 PE=2 SV=38	99	MAQTNPMPGSMGPWK	Oxidation(M)@1; Oxidation(M)@7; Dehydrated(S)@10	0.169089	1645.87	823.944	1645.71	823.86	1.1.1.359.3	26.1818
58.14	sp|P02525|CRBA1_MOUSE	Beta-crystallin A1 OS=Mus musculus GN=Cryba1 PE=2 SV=39	99	MAQTNPMPGSMGPWK	Oxidation(M)@1; Oxidation(M)@7; Dehydrated(S)@10	0.173361	1645.88	823.947	1645.71	823.86	1.1.1.362.3	26.5186
58.14	sp|P02525|CRBA1_MOUSE	Beta-crystallin A1 OS=Mus musculus GN=Cryba1 PE=2 SV=40	99	MAQTNPMPGSMGPWK	Oxidation(M)@1; Oxidation(M)@7; Dehydrated(S)@10	1.15886	1646.86	824.439	1645.71	823.86	1.1.1.365.3	26.8553
58.14	sp|P02525|CRBA1_MOUSE	Beta-crystallin A1 OS=Mus musculus GN=Cryba1 PE=2 SV=41	99	MAQTNPMPGSMGPWK	Oxidation(M)@1; Oxidation(M)@7; Dehydrated(S)@10	0.147119	1645.85	823.933	1645.71	823.86	1.1.1.361.3	26.4063
58.14	sp|P02525|CRBA1_MOUSE	Beta-crystallin A1 OS=Mus musculus GN=Cryba1 PE=2 SV=42	99	MAQTNPMPGSMGPWK	Oxidation(M)@1; Dioxidation(M)@7; Dehydrated(S)@10	0.0422245	1661.74	831.878	1661.7	831.857	1.1.1.361.4	26.4407
58.14	sp|P02525|CRBA1_MOUSE	Beta-crystallin A1 OS=Mus musculus GN=Cryba1 PE=2 SV=43	99	MAQTNPMPGSMGPWK	Oxidation(M)@1; Oxidation(M)@7; Dehydrated(S)@10	0.126125	1645.83	823.923	1645.71	823.86	1.1.1.363.4	26.6652
58.14	sp|P02525|CRBA1_MOUSE	Beta-crystallin A1 OS=Mus musculus GN=Cryba1 PE=2 SV=44	99	MAQTNPMPGSMGPWK	Oxidation(M)@1; Oxidation(M)@7; Dehydrated(S)@10	0.182394	1645.89	823.951	1645.71	823.86	1.1.1.360.3	26.294
58.14	sp|P02525|CRBA1_MOUSE	Beta-crystallin A1 OS=Mus musculus GN=Cryba1 PE=2 SV=45	99	MEFTSSCPNVSER	Oxidation(M)@1; Carbamidomethyl(C)@7; Oxidation(P)@8	-0.00770724	1574.63	788.321	1574.63	788.324	1.1.1.320.3	22.1529
58.14	sp|P02525|CRBA1_MOUSE	Beta-crystallin A1 OS=Mus musculus GN=Cryba1 PE=2 SV=46	99	MEFTSSCPNVSER	Oxidation(M)@1; Carbamidomethyl(C)@7; Oxidation(P)@8	-0.0119793	1574.62	788.318	1574.63	788.324	1.1.1.321.3	22.2649
58.14	sp|P02525|CRBA1_MOUSE	Beta-crystallin A1 OS=Mus musculus GN=Cryba1 PE=2 SV=47	99	MEFTSSCPNVSER	Oxidation(M)@1; Carbamidomethyl(C)@7	0.0487299	1558.69	780.351	1558.64	780.327	1.1.1.327.3	22.7992
58.14	sp|P02525|CRBA1_MOUSE	Beta-crystallin A1 OS=Mus musculus GN=Cryba1 PE=2 SV=48	99	MEFTSSCPNVSER	Oxidation(M)@1; Carbamidomethyl(C)@7	0.053124	1558.69	780.354	1558.64	780.327	1.1.1.328.3	22.9112
58.14	sp|P02525|CRBA1_MOUSE	Beta-crystallin A1 OS=Mus musculus GN=Cryba1 PE=2 SV=49	99	MEFTSSCPNVSER	Oxidation(M)@1; Carbamidomethyl(C)@7	0.0390873	1558.68	780.346	1558.64	780.327	1.1.1.330.3	23.1355
58.14	sp|P02525|CRBA1_MOUSE	Beta-crystallin A1 OS=Mus musculus GN=Cryba1 PE=2 SV=50	99	MEFTSSCPNVSER	Oxidation(M)@1; Carbamidomethyl(C)@7	1.0706	1559.71	780.862	1558.64	780.327	1.1.1.331.3	23.2477
40.49	sp|P62696|CRBB2_MOUSE	Beta-crystallin B2 OS=Mus musculus GN=Crybb2 PE=1 SV=2	99	IILYENPNFTGK		0.0104882	1407.75	704.882	1407.74	704.877	1.1.1.372.3	27.607
40.49	sp|P62696|CRBB2_MOUSE	Beta-crystallin B2 OS=Mus musculus GN=Crybb2 PE=1 SV=3	99	VQSGTWVGYQYPGYR		-0.0577048	1759.77	880.894	1759.83	880.923	1.1.1.370.3	27.4168
40.49	sp|P62696|CRBB2_MOUSE	Beta-crystallin B2 OS=Mus musculus GN=Crybb2 PE=1 SV=6	99	ASDHQTQAGKPQPLNPK	Protein Terminal Acetyl@N-term	-0.0186451	1857.91	620.312	1857.93	620.318	1.1.1.313.3	21.4038
40.49	sp|P62696|CRBB2_MOUSE	Beta-crystallin B2 OS=Mus musculus GN=Crybb2 PE=1 SV=7	99	ASDHQTQAGKPQPLNPK	Protein Terminal Acetyl@N-term	-0.2389	1857.69	929.855	1857.93	929.974	1.1.1.310.4	21.1371
40.49	sp|P62696|CRBB2_MOUSE	Beta-crystallin B2 OS=Mus musculus GN=Crybb2 PE=1 SV=9	98.97	ASDHQTQAGKPQPLNPK	Protein Terminal Acetyl@N-term	-0.202526	1857.73	929.873	1857.93	929.974	1.1.1.309.4	21.0253
40.49	sp|P62696|CRBB2_MOUSE	Beta-crystallin B2 OS=Mus musculus GN=Crybb2 PE=1 SV=14	99	IILYENPNFTGK		0.128885	1407.87	704.942	1407.74	704.877	1.1.1.375.4	27.9437
40.49	sp|P62696|CRBB2_MOUSE	Beta-crystallin B2 OS=Mus musculus GN=Crybb2 PE=1 SV=15	99	VQSGTWVGYQYPGYR		-0.0693003	1759.76	880.889	1759.83	880.923	1.1.1.372.4	27.6414
15.45	sp|P00760|TRY1_BOVIN	Cationic trypsin OS=Bos taurus PE=1 SV=3	99	LKSAASLNSR		0.0807724	1045.67	523.842	1045.59	523.801	1.1.1.302.4	20.3104
15.45	sp|P00760|TRY1_BOVIN	Cationic trypsin OS=Bos taurus PE=1 SV=3	99	SIVHPSYNSNTLNNDIMLIK		-0.056777	2272.1	758.372	2272.15	758.391	1.1.1.389.4	29.5143
15.45	sp|P00760|TRY1_BOVIN	Cationic trypsin OS=Bos taurus PE=1 SV=3	99	SIVHPSYNSNTLNNDIMLIK		0.0193873	2272.17	758.398	2272.15	758.391	1.1.1.388.4	29.402
15.45	sp|P00760|TRY1_BOVIN	Cationic trypsin OS=Bos taurus PE=1 SV=3	99	SIVHPSYNSNTLNNDIMLIK		0.0948192	2272.25	758.423	2272.15	758.391	1.1.1.387.4	29.2901
15.45	sp|P00760|TRY1_BOVIN	Cationic trypsin OS=Bos taurus PE=1 SV=3	99	SIVHPSYNSNTLNNDIMLIK		-0.0370036	2272.12	758.379	2272.15	758.391	1.1.1.390.4	29.5921
Spot13
%Cov	Accessions	Names	Conf	Sequence	Modifications	dMass	Prec MW	Prec m/z	Theor MW	Theor m/z	Spectrum	Retention time (min)
45.37	sp|P62696|CRBB2_MOUSE	Beta-crystallin B2 OS=Mus musculus GN=Crybb2 PE=1 SV=2	99	ASDHQTQAGKPQPLNPK	Protein Terminal Acetyl@N-term	-0.0728642	1857.86	929.938	1857.93	929.974	1.1.1.308.4	20.9971
45.37	sp|P62696|CRBB2_MOUSE	Beta-crystallin B2 OS=Mus musculus GN=Crybb2 PE=1 SV=3	99	IILYENPNFTGK		-0.0324412	1407.71	704.861	1407.74	704.877	1.1.1.377.4	28.0972
45.37	sp|P62696|CRBB2_MOUSE	Beta-crystallin B2 OS=Mus musculus GN=Crybb2 PE=1 SV=4	99	KMEIVDDDVPSFHAHGYQEK	Oxidation(M)@2	0.970193	2361.04	591.268	2360.07	591.026	1.1.1.346.3	24.7643
45.37	sp|P62696|CRBB2_MOUSE	Beta-crystallin B2 OS=Mus musculus GN=Crybb2 PE=1 SV=5	99	VQSGTWVGYQYPGYR		-0.00498906	1759.83	880.921	1759.83	880.923	1.1.1.372.4	27.5372
45.37	sp|P62696|CRBB2_MOUSE	Beta-crystallin B2 OS=Mus musculus GN=Crybb2 PE=1 SV=6	99	ASDHQTQAGKPQPLNPK	Protein Terminal Acetyl@N-term	1.87754	1859.81	620.944	1857.93	620.318	1.1.1.310.3	21.1513
45.37	sp|P62696|CRBB2_MOUSE	Beta-crystallin B2 OS=Mus musculus GN=Crybb2 PE=1 SV=7	99	ASDHQTQAGKPQPLNPK	Protein Terminal Acetyl@N-term; Deamidated(Q)@12	-1.06656	1857.85	620.291	1858.92	620.646	1.1.1.312.3	21.3746
45.37	sp|P62696|CRBB2_MOUSE	Beta-crystallin B2 OS=Mus musculus GN=Crybb2 PE=1 SV=8	99	ASDHQTQAGKPQPLNPK	Protein Terminal Acetyl@N-term; Deamidated(Q)@12	0.920805	1859.84	620.953	1858.92	620.646	1.1.1.309.3	21.0742
45.37	sp|P62696|CRBB2_MOUSE	Beta-crystallin B2 OS=Mus musculus GN=Crybb2 PE=1 SV=10	99	ASDHQTQAGKPQPLNPK	Protein Terminal Acetyl@N-term	1.85447	1859.79	620.937	1857.93	620.318	1.1.1.307.3	20.8512
45.37	sp|P62696|CRBB2_MOUSE	Beta-crystallin B2 OS=Mus musculus GN=Crybb2 PE=1 SV=11	98.11	ASDHQTQAGKPQPLNPK	Protein Terminal Acetyl@N-term	-0.0481256	1857.89	620.302	1857.93	620.318	1.1.1.306.3	20.7395
45.37	sp|P62696|CRBB2_MOUSE	Beta-crystallin B2 OS=Mus musculus GN=Crybb2 PE=1 SV=12	97.08	ASDHQTQAGKPQPLNPK	Protein Terminal Acetyl@N-term	-0.0393368	1857.89	620.305	1857.93	620.318	1.1.1.314.3	21.5983
45.37	sp|P62696|CRBB2_MOUSE	Beta-crystallin B2 OS=Mus musculus GN=Crybb2 PE=1 SV=20	99	IILYENPNFTGK		0.0211461	1407.76	704.888	1407.74	704.877	1.1.1.372.3	27.5027
45.37	sp|P62696|CRBB2_MOUSE	Beta-crystallin B2 OS=Mus musculus GN=Crybb2 PE=1 SV=21	99	IILYENPNFTGK		0.0781513	1407.82	704.916	1407.74	704.877	1.1.1.373.3	27.6146
45.37	sp|P62696|CRBB2_MOUSE	Beta-crystallin B2 OS=Mus musculus GN=Crybb2 PE=1 SV=22	99	IILYENPNFTGK		0.0658226	1407.81	704.91	1407.74	704.877	1.1.1.374.3	27.7266
45.37	sp|P62696|CRBB2_MOUSE	Beta-crystallin B2 OS=Mus musculus GN=Crybb2 PE=1 SV=23	99	IILYENPNFTGK		0.0449491	1407.78	704.9	1407.74	704.877	1.1.1.375.3	27.8386
45.37	sp|P62696|CRBB2_MOUSE	Beta-crystallin B2 OS=Mus musculus GN=Crybb2 PE=1 SV=24	99	IILYENPNFTGK		-0.00778369	1407.73	704.873	1407.74	704.877	1.1.1.376.4	27.9851
45.37	sp|P62696|CRBB2_MOUSE	Beta-crystallin B2 OS=Mus musculus GN=Crybb2 PE=1 SV=25	99	IILYENPNFTGK		-0.026582	1407.71	704.864	1407.74	704.877	1.1.1.379.4	28.3212
45.37	sp|P62696|CRBB2_MOUSE	Beta-crystallin B2 OS=Mus musculus GN=Crybb2 PE=1 SV=26	99	IILYENPNFTGK		-0.0907891	1407.65	704.832	1407.74	704.877	1.1.1.384.4	28.8806
45.37	sp|P62696|CRBB2_MOUSE	Beta-crystallin B2 OS=Mus musculus GN=Crybb2 PE=1 SV=27	99	IILYENPNFTGK		-0.167447	1407.57	704.793	1407.74	704.877	1.1.1.394.4	29.8298
45.37	sp|P62696|CRBB2_MOUSE	Beta-crystallin B2 OS=Mus musculus GN=Crybb2 PE=1 SV=28	99	IILYENPNFTGK		-0.162198	1407.58	704.796	1407.74	704.877	1.1.1.387.4	29.1825
45.37	sp|P62696|CRBB2_MOUSE	Beta-crystallin B2 OS=Mus musculus GN=Crybb2 PE=1 SV=35	99	KMEIVDDDVPSFHAHGYQEK	Oxidation(M)@2	-0.0742102	2360	591.007	2360.07	591.026	1.1.1.345.3	24.6868
45.37	sp|P62696|CRBB2_MOUSE	Beta-crystallin B2 OS=Mus musculus GN=Crybb2 PE=1 SV=38	99	VQSGTWVGYQYPGYR	Deamidated(Q)@10	-0.86352	1759.95	880.984	1760.82	881.415	1.1.1.371.3	27.4252
45.37	sp|P62696|CRBB2_MOUSE	Beta-crystallin B2 OS=Mus musculus GN=Crybb2 PE=1 SV=39	99	VQSGTWVGYQYPGYR		-0.125469	1759.71	880.861	1759.83	880.923	1.1.1.375.4	27.8731
38.6	sp|P02525|CRBA1_MOUSE	Beta-crystallin A1 OS=Mus musculus GN=Cryba1 PE=2 SV=2	99	ITIFEKENFIGR		-0.0289604	1465.76	489.595	1465.79	489.605	1.1.1.378.4	28.2092
38.6	sp|P02525|CRBA1_MOUSE	Beta-crystallin A1 OS=Mus musculus GN=Cryba1 PE=2 SV=3	99	ITIYDQENFQGK		-0.0391739	1454.67	728.34	1454.7	728.359	1.1.1.357.4	25.9263
38.6	sp|P02525|CRBA1_MOUSE	Beta-crystallin A1 OS=Mus musculus GN=Cryba1 PE=2 SV=4	99	MEFTSSCPNVSER	Oxidation(M)@1; Carbamidomethyl(C)@7	-0.0800311	1558.56	780.287	1558.64	780.327	1.1.1.330.4	23.2157
38.6	sp|P02525|CRBA1_MOUSE	Beta-crystallin A1 OS=Mus musculus GN=Cryba1 PE=2 SV=5	99	RMEFTSSCPNVSER	Oxidation(M)@2; Carbamidomethyl(C)@8	-0.141011	1714.6	572.54	1714.74	572.587	1.1.1.322.4	22.3552
38.6	sp|P02525|CRBA1_MOUSE	Beta-crystallin A1 OS=Mus musculus GN=Cryba1 PE=2 SV=6	99	ITIFEKENFIGR		-0.12582	1465.67	489.563	1465.79	489.605	1.1.1.379.3	28.2868
38.6	sp|P02525|CRBA1_MOUSE	Beta-crystallin A1 OS=Mus musculus GN=Cryba1 PE=2 SV=10	99	ITIYDQENFQGK		-0.017324	1454.69	728.351	1454.7	728.359	1.1.1.355.4	25.7029
38.6	sp|P02525|CRBA1_MOUSE	Beta-crystallin A1 OS=Mus musculus GN=Cryba1 PE=2 SV=11	99	ITIYDQENFQGK		-0.00096702	1454.7	728.359	1454.7	728.359	1.1.1.356.4	25.8148
38.6	sp|P02525|CRBA1_MOUSE	Beta-crystallin A1 OS=Mus musculus GN=Cryba1 PE=2 SV=12	99	ITIYDQENFQGK		-0.0853151	1454.62	728.317	1454.7	728.359	1.1.1.358.4	26.0382
38.6	sp|P02525|CRBA1_MOUSE	Beta-crystallin A1 OS=Mus musculus GN=Cryba1 PE=2 SV=13	99	ITIYDQENFQGK		0.342895	1455.05	728.531	1454.7	728.359	1.1.1.361.3	26.3394
38.6	sp|P02525|CRBA1_MOUSE	Beta-crystallin A1 OS=Mus musculus GN=Cryba1 PE=2 SV=14	99	MEFTSSCPNVSER	Oxidation(M)@1; Carbamidomethyl(C)@7; Oxidation(P)@8	-0.0982405	1574.54	788.275	1574.63	788.324	1.1.1.321.4	22.2433
38.6	sp|P02525|CRBA1_MOUSE	Beta-crystallin A1 OS=Mus musculus GN=Cryba1 PE=2 SV=15	99	MEFTSSCPNVSER	Oxidation(M)@1; Carbamidomethyl(C)@7	-0.0734395	1558.57	780.29	1558.64	780.327	1.1.1.328.4	22.9919
38.6	sp|P02525|CRBA1_MOUSE	Beta-crystallin A1 OS=Mus musculus GN=Cryba1 PE=2 SV=16	99	RMEFTSSCPNVSER	Oxidation(M)@2; Carbamidomethyl(C)@8	-0.0609966	1714.68	572.567	1714.74	572.587	1.1.1.323.4	22.4667
38.6	sp|P02525|CRBA1_MOUSE	Beta-crystallin A1 OS=Mus musculus GN=Cryba1 PE=2 SV=17	99	RMEFTSSCPNVSER	Oxidation(M)@2; Carbamidomethyl(C)@8	-0.124532	1714.62	572.546	1714.74	572.587	1.1.1.324.4	22.5787
28.05	sp|P00760|TRY1_BOVIN	Cationic trypsin OS=Bos taurus PE=1 SV=3	99	LGEDNINVVEGNEQFISASK		-0.0298592	2162.02	1082.02	2162.05	1082.03	1.1.1.373.4	27.6491
28.05	sp|P00760|TRY1_BOVIN	Cationic trypsin OS=Bos taurus PE=1 SV=3	99	SSGTSYPDVLK		-0.00340353	1152.56	577.289	1152.57	577.29	1.1.1.353.4	25.479
28.05	sp|P00760|TRY1_BOVIN	Cationic trypsin OS=Bos taurus PE=1 SV=3	99	LGEDNINVVEGNEQFISASK		-0.00202801	2162.05	1082.03	2162.05	1082.03	1.1.1.374.4	27.761
28.05	sp|P00760|TRY1_BOVIN	Cationic trypsin OS=Bos taurus PE=1 SV=3	99	SSGTSYPDVLK		0.0435922	1152.61	577.312	1152.57	577.29	1.1.1.352.4	25.367
28.05	sp|P00760|TRY1_BOVIN	Cationic trypsin OS=Bos taurus PE=1 SV=3	99	SSGTSYPDVLK		-0.0250093	1152.54	577.278	1152.57	577.29	1.1.1.354.4	25.5909
30.46	sp|Q9JJV1|CRBA2_MOUSE	Beta-crystallin A2 OS=Mus musculus GN=Cryba2 PE=2 SV=3	99	LLSDCANVCER	Carbamidomethyl(C)@5; Carbamidomethyl(C)@9	1.22478	1336.82	669.415	1335.59	668.803	1.1.1.333.3	23.5167
30.46	sp|Q9JJV1|CRBA2_MOUSE	Beta-crystallin A2 OS=Mus musculus GN=Cryba2 PE=2 SV=3	99	TYSDFGTQAHTGQLQSIR		-0.105366	2008.85	670.625	2008.96	670.661	1.1.1.350.3	25.1432
30.46	sp|Q9JJV1|CRBA2_MOUSE	Beta-crystallin A2 OS=Mus musculus GN=Cryba2 PE=2 SV=3	99	LLSDCANVCER	Carbamidomethyl(C)@5; Carbamidomethyl(C)@9	-0.0875642	1335.5	668.759	1335.59	668.803	1.1.1.335.4	23.7402
30.46	sp|Q9JJV1|CRBA2_MOUSE	Beta-crystallin A2 OS=Mus musculus GN=Cryba2 PE=2 SV=3	99	TYSDFGTQAHTGQLQSIR		-0.0627038	2008.9	670.64	2008.96	670.661	1.1.1.351.3	25.2551
30.46	sp|Q9JJV1|CRBA2_MOUSE	Beta-crystallin A2 OS=Mus musculus GN=Cryba2 PE=2 SV=3	99	TYSDFGTQAHTGQLQSIR	Deamidated(Q)@8	-1.03006	2008.91	670.645	2009.94	670.989	1.1.1.352.3	25.3326
30.46	sp|Q9JJV1|CRBA2_MOUSE	Beta-crystallin A2 OS=Mus musculus GN=Cryba2 PE=2 SV=3	99	TYSDFGTQAHTGQLQSIR	Deamidated(Q)@8	-1.06869	2008.88	670.632	2009.94	670.989	1.1.1.354.3	25.5564
30.46	sp|Q9JJV1|CRBA2_MOUSE	Beta-crystallin A2 OS=Mus musculus GN=Cryba2 PE=2 SV=3	99	TYSDFGTQAHTGQLQSIR	Deamidated(Q)@8	-1.00442	2008.94	670.654	2009.94	670.989	1.1.1.355.3	25.6684
30.46	sp|Q9JJV1|CRBA2_MOUSE	Beta-crystallin A2 OS=Mus musculus GN=Cryba2 PE=2 SV=3	99	TYSDFGTQAHTGQLQSIR		0.330778	2009.29	670.771	2008.96	670.661	1.1.1.356.3	25.7804
30.46	sp|Q9JJV1|CRBA2_MOUSE	Beta-crystallin A2 OS=Mus musculus GN=Cryba2 PE=2 SV=3	99	TYSDFGTQAHTGQLQSIR		0.369779	2009.33	670.784	2008.96	670.661	1.1.1.353.3	25.4446
30.46	sp|Q9JJV1|CRBA2_MOUSE	Beta-crystallin A2 OS=Mus musculus GN=Cryba2 PE=2 SV=3	97.71	TYSDFGTQAHTGQLQSIR		-0.0636193	2008.9	670.639	2008.96	670.661	1.1.1.360.4	26.2623
Spot14
%Cov	Accessions	Names	Conf	Sequence	Modifications	dMass	Prec MW	Prec m/z	Theor MW	Theor m/z	Spectrum	Retention time (min)
38.6	sp|P02525|CRBA1_MOUSE	Beta-crystallin A1 OS=Mus musculus GN=Cryba1 PE=2 SV=3	99	ITIFEKENFIGR		0.0155867	1465.81	733.912	1465.79	733.904	1.1.1.387.4	28.3235
38.6	sp|P02525|CRBA1_MOUSE	Beta-crystallin A1 OS=Mus musculus GN=Cryba1 PE=2 SV=4	99	ITIYDQENFQGK		-0.0484676	1454.66	728.335	1454.7	728.359	1.1.1.368.4	26.2633
38.6	sp|P02525|CRBA1_MOUSE	Beta-crystallin A1 OS=Mus musculus GN=Cryba1 PE=2 SV=6	99	MEFTSSCPNVSER	Oxidation(M)@1; Carbamidomethyl(C)@7	-0.0206485	1558.62	780.317	1558.64	780.327	1.1.1.338.4	23.2837
38.6	sp|P02525|CRBA1_MOUSE	Beta-crystallin A1 OS=Mus musculus GN=Cryba1 PE=2 SV=7	99	RMEFTSSCPNVSER	Oxidation(M)@2; Carbamidomethyl(C)@8	0.210158	1714.95	572.657	1714.74	572.587	1.1.1.330.3	22.3543
38.6	sp|P02525|CRBA1_MOUSE	Beta-crystallin A1 OS=Mus musculus GN=Cryba1 PE=2 SV=8	99	ITIFEKENFIGR		0.90277	1466.7	489.906	1465.79	489.605	1.1.1.400.3	29.7468
38.6	sp|P02525|CRBA1_MOUSE	Beta-crystallin A1 OS=Mus musculus GN=Cryba1 PE=2 SV=9	99	ITIFEKENFIGR		-0.0715705	1465.72	489.581	1465.79	489.605	1.1.1.402.3	29.9705
38.6	sp|P02525|CRBA1_MOUSE	Beta-crystallin A1 OS=Mus musculus GN=Cryba1 PE=2 SV=10	99	ITIFEKENFIGR		-0.122711	1465.67	733.842	1465.79	733.904	1.1.1.410.4	30.902
38.6	sp|P02525|CRBA1_MOUSE	Beta-crystallin A1 OS=Mus musculus GN=Cryba1 PE=2 SV=11	99	ITIFEKENFIGR		0.023822	1465.82	489.613	1465.79	489.605	1.1.1.392.3	28.8494
38.6	sp|P02525|CRBA1_MOUSE	Beta-crystallin A1 OS=Mus musculus GN=Cryba1 PE=2 SV=12	99	ITIFEKENFIGR		-0.0298248	1465.76	489.595	1465.79	489.605	1.1.1.398.4	29.5569
38.6	sp|P02525|CRBA1_MOUSE	Beta-crystallin A1 OS=Mus musculus GN=Cryba1 PE=2 SV=13	99	ITIFEKENFIGR		0.0484483	1465.84	489.621	1465.79	489.605	1.1.1.388.3	28.4011
38.6	sp|P02525|CRBA1_MOUSE	Beta-crystallin A1 OS=Mus musculus GN=Cryba1 PE=2 SV=14	99	ITIFEKENFIGR		-0.113312	1465.68	733.847	1465.79	733.904	1.1.1.405.4	30.3415
38.6	sp|P02525|CRBA1_MOUSE	Beta-crystallin A1 OS=Mus musculus GN=Cryba1 PE=2 SV=15	99	ITIFEKENFIGR		-0.19516	1465.6	489.54	1465.79	489.605	1.1.1.450.4	34.5256
38.6	sp|P02525|CRBA1_MOUSE	Beta-crystallin A1 OS=Mus musculus GN=Cryba1 PE=2 SV=16	99	ITIFEKENFIGR		0.0424062	1465.84	489.619	1465.79	489.605	1.1.1.394.4	29.1082
38.6	sp|P02525|CRBA1_MOUSE	Beta-crystallin A1 OS=Mus musculus GN=Cryba1 PE=2 SV=17	99	ITIFEKENFIGR		0.142925	1465.94	489.653	1465.79	489.605	1.1.1.386.3	28.1769
38.6	sp|P02525|CRBA1_MOUSE	Beta-crystallin A1 OS=Mus musculus GN=Cryba1 PE=2 SV=18	99	ITIFEKENFIGR		0.0799407	1465.87	489.632	1465.79	489.605	1.1.1.384.4	27.9874
38.6	sp|P02525|CRBA1_MOUSE	Beta-crystallin A1 OS=Mus musculus GN=Cryba1 PE=2 SV=19	99	ITIFEKENFIGR		-0.0535356	1465.74	489.587	1465.79	489.605	1.1.1.397.4	29.4447
38.6	sp|P02525|CRBA1_MOUSE	Beta-crystallin A1 OS=Mus musculus GN=Cryba1 PE=2 SV=20	99	ITIFEKENFIGR		0.00999837	1465.8	489.608	1465.79	489.605	1.1.1.391.3	28.7373
38.6	sp|P02525|CRBA1_MOUSE	Beta-crystallin A1 OS=Mus musculus GN=Cryba1 PE=2 SV=21	99	ITIFEKENFIGR		0.0553144	1465.85	489.623	1465.79	489.605	1.1.1.393.3	28.9616
38.6	sp|P02525|CRBA1_MOUSE	Beta-crystallin A1 OS=Mus musculus GN=Cryba1 PE=2 SV=22	97.57	ITIFEKENFIGR		-0.0316558	1465.76	489.594	1465.79	489.605	1.1.1.395.4	29.2204
38.6	sp|P02525|CRBA1_MOUSE	Beta-crystallin A1 OS=Mus musculus GN=Cryba1 PE=2 SV=23	97.01	ITIFEKENFIGR		1.09209	1466.88	489.969	1465.79	489.605	1.1.1.405.3	30.3071
38.6	sp|P02525|CRBA1_MOUSE	Beta-crystallin A1 OS=Mus musculus GN=Cryba1 PE=2 SV=24	96.79	ITIFEKENFIGR		0.0943137	1465.89	489.636	1465.79	489.605	1.1.1.387.3	28.289
38.6	sp|P02525|CRBA1_MOUSE	Beta-crystallin A1 OS=Mus musculus GN=Cryba1 PE=2 SV=25	96.6	ITIFEKENFIGR		0.097884	1465.89	489.637	1465.79	489.605	1.1.1.389.3	28.5129
38.6	sp|P02525|CRBA1_MOUSE	Beta-crystallin A1 OS=Mus musculus GN=Cryba1 PE=2 SV=26	96.28	ITIFEKENFIGR		-0.131011	1465.66	733.838	1465.79	733.904	1.1.1.407.4	30.5656
38.6	sp|P02525|CRBA1_MOUSE	Beta-crystallin A1 OS=Mus musculus GN=Cryba1 PE=2 SV=28	99	ITIYDQENFQGK		0.0596806	1454.76	728.389	1454.7	728.359	1.1.1.362.3	25.5923
38.6	sp|P02525|CRBA1_MOUSE	Beta-crystallin A1 OS=Mus musculus GN=Cryba1 PE=2 SV=29	99	ITIYDQENFQGK		0.0380754	1454.74	728.378	1454.7	728.359	1.1.1.363.3	25.7043
38.6	sp|P02525|CRBA1_MOUSE	Beta-crystallin A1 OS=Mus musculus GN=Cryba1 PE=2 SV=30	99	ITIYDQENFQGK		0.0211086	1454.73	728.37	1454.7	728.359	1.1.1.364.4	25.8163
38.6	sp|P02525|CRBA1_MOUSE	Beta-crystallin A1 OS=Mus musculus GN=Cryba1 PE=2 SV=31	99	ITIYDQENFQGK		0.0580938	1454.76	728.388	1454.7	728.359	1.1.1.365.3	25.8934
38.6	sp|P02525|CRBA1_MOUSE	Beta-crystallin A1 OS=Mus musculus GN=Cryba1 PE=2 SV=32	99	ITIYDQENFQGK		0.0395401	1454.74	728.379	1454.7	728.359	1.1.1.366.3	26.0054
38.6	sp|P02525|CRBA1_MOUSE	Beta-crystallin A1 OS=Mus musculus GN=Cryba1 PE=2 SV=33	99	ITIYDQENFQGK		0.000479859	1454.7	728.36	1454.7	728.359	1.1.1.367.4	26.152
38.6	sp|P02525|CRBA1_MOUSE	Beta-crystallin A1 OS=Mus musculus GN=Cryba1 PE=2 SV=34	99	ITIYDQENFQGK		0.0129303	1454.72	728.366	1454.7	728.359	1.1.1.369.3	26.3409
38.6	sp|P02525|CRBA1_MOUSE	Beta-crystallin A1 OS=Mus musculus GN=Cryba1 PE=2 SV=35	99	MAQTNPMPGSMGPWK	Oxidation(M)@1; Oxidation(M)@7; Dehydrated(S)@10	0.127365	1645.83	823.923	1645.71	823.86	1.1.1.368.3	26.2288
38.6	sp|P02525|CRBA1_MOUSE	Beta-crystallin A1 OS=Mus musculus GN=Cryba1 PE=2 SV=36	98.11	MAQTNPMPGSMGPWK	Oxidation(M)@1; Oxidation(M)@7; Didehydro@C-term	0.0181454	1661.72	831.866	1661.7	831.857	1.1.1.348.4	24.2659
38.6	sp|P02525|CRBA1_MOUSE	Beta-crystallin A1 OS=Mus musculus GN=Cryba1 PE=2 SV=37	99	MEFTSSCPNVSER	Oxidation(M)@1; Carbamidomethyl(C)@7; Oxidation(P)@8	-0.0546766	1574.58	788.297	1574.63	788.324	1.1.1.329.4	22.2768
38.6	sp|P02525|CRBA1_MOUSE	Beta-crystallin A1 OS=Mus musculus GN=Cryba1 PE=2 SV=38	99	MEFTSSCPNVSER	Oxidation(M)@1; Carbamidomethyl(C)@7	-0.0106393	1558.63	780.322	1558.64	780.327	1.1.1.334.4	22.836
38.6	sp|P02525|CRBA1_MOUSE	Beta-crystallin A1 OS=Mus musculus GN=Cryba1 PE=2 SV=39	99	MEFTSSCPNVSER	Oxidation(M)@1; Carbamidomethyl(C)@7	0.103734	1558.74	780.379	1558.64	780.327	1.1.1.335.3	22.9135
38.6	sp|P02525|CRBA1_MOUSE	Beta-crystallin A1 OS=Mus musculus GN=Cryba1 PE=2 SV=40	99	MEFTSSCPNVSER	Oxidation(M)@1; Carbamidomethyl(C)@7	0.0394066	1558.68	780.347	1558.64	780.327	1.1.1.337.3	23.1373
38.6	sp|P02525|CRBA1_MOUSE	Beta-crystallin A1 OS=Mus musculus GN=Cryba1 PE=2 SV=41	99	RMEFTSSCPNVSER	Oxidation(M)@2; Carbamidomethyl(C)@8	0.07009	1714.81	572.611	1714.74	572.587	1.1.1.329.3	22.2423
38.6	sp|P02525|CRBA1_MOUSE	Beta-crystallin A1 OS=Mus musculus GN=Cryba1 PE=2 SV=42	99	RMEFTSSCPNVSER	Oxidation(M)@2; Carbamidomethyl(C)@8	0.124103	1714.86	572.629	1714.74	572.587	1.1.1.331.3	22.466
38.6	sp|P02525|CRBA1_MOUSE	Beta-crystallin A1 OS=Mus musculus GN=Cryba1 PE=2 SV=43	99	RMEFTSSCPNVSER	Oxidation(M)@2; Carbamidomethyl(C)@8	0.103963	1714.84	572.622	1714.74	572.587	1.1.1.332.3	22.578
38.6	sp|P02525|CRBA1_MOUSE	Beta-crystallin A1 OS=Mus musculus GN=Cryba1 PE=2 SV=44	99	RMEFTSSCPNVSER	Oxidation(M)@2; Carbamidomethyl(C)@8; Oxidation(P)@9	-0.0389459	1730.7	577.906	1730.74	577.919	1.1.1.327.3	22.0186
38.6	sp|P02525|CRBA1_MOUSE	Beta-crystallin A1 OS=Mus musculus GN=Cryba1 PE=2 SV=45	99	RMEFTSSCPNVSER	Oxidation(M)@2; Carbamidomethyl(C)@8; Oxidation(P)@9	0.0145178	1730.75	577.924	1730.74	577.919	1.1.1.325.3	21.7947
38.6	sp|P02525|CRBA1_MOUSE	Beta-crystallin A1 OS=Mus musculus GN=Cryba1 PE=2 SV=46	97.88	RMEFTSSCPNVSER	Oxidation(M)@2; Carbamidomethyl(C)@8; Oxidation(P)@9	0.0502214	1730.79	577.936	1730.74	577.919	1.1.1.324.4	21.7172
47.32	sp|P62696|CRBB2_MOUSE	Beta-crystallin B2 OS=Mus musculus GN=Crybb2 PE=1 SV=2	99	ASDHQTQAGKPQPLNPK	Protein Terminal Acetyl@N-term	-0.161558	1857.77	620.264	1857.93	620.318	1.1.1.325.4	21.8292
47.32	sp|P62696|CRBB2_MOUSE	Beta-crystallin B2 OS=Mus musculus GN=Crybb2 PE=1 SV=3	99	IILYENPNFTGK		0.0569612	1407.8	704.906	1407.74	704.877	1.1.1.383.4	27.8754
47.32	sp|P62696|CRBB2_MOUSE	Beta-crystallin B2 OS=Mus musculus GN=Crybb2 PE=1 SV=4	99	KMEIVDDDVPSFHAHGYQEK	Oxidation(M)@2	1.11704	2361.19	591.305	2360.07	591.026	1.1.1.351.3	24.4987
47.32	sp|P62696|CRBB2_MOUSE	Beta-crystallin B2 OS=Mus musculus GN=Crybb2 PE=1 SV=7	99	ASDHQTQAGKPQPLNPK	Protein Terminal Acetyl@N-term	1.83363	1859.77	620.93	1857.93	620.318	1.1.1.318.3	21.0116
47.32	sp|P62696|CRBB2_MOUSE	Beta-crystallin B2 OS=Mus musculus GN=Crybb2 PE=1 SV=8	99	ASDHQTQAGKPQPLNPK	Protein Terminal Acetyl@N-term	-0.116151	1857.82	620.28	1857.93	620.318	1.1.1.315.3	20.7106
47.32	sp|P62696|CRBB2_MOUSE	Beta-crystallin B2 OS=Mus musculus GN=Crybb2 PE=1 SV=9	99	ASDHQTQAGKPQPLNPK	Protein Terminal Acetyl@N-term	-0.0484056	1857.88	620.302	1857.93	620.318	1.1.1.322.3	21.459
47.32	sp|P62696|CRBB2_MOUSE	Beta-crystallin B2 OS=Mus musculus GN=Crybb2 PE=1 SV=10	99	ASDHQTQAGKPQPLNPK	Protein Terminal Acetyl@N-term	0.00707225	1857.94	620.321	1857.93	620.318	1.1.1.320.3	21.2353
47.32	sp|P62696|CRBB2_MOUSE	Beta-crystallin B2 OS=Mus musculus GN=Crybb2 PE=1 SV=11	98.5	ASDHQTQAGKPQPLNPK	Protein Terminal Acetyl@N-term	-0.174741	1857.76	620.26	1857.93	620.318	1.1.1.327.4	22.053
47.32	sp|P62696|CRBB2_MOUSE	Beta-crystallin B2 OS=Mus musculus GN=Crybb2 PE=1 SV=15	99	IILYENPNFTGK		0.0573274	1407.8	704.906	1407.74	704.877	1.1.1.382.3	27.7287
33.74	sp|P00760|TRY1_BOVIN	Cationic trypsin OS=Bos taurus PE=1 SV=3	99	LGEDNINVVEGNEQFISASK		-0.00877473	2162.04	1082.03	2162.05	1082.03	1.1.1.382.4	27.7633
33.74	sp|P00760|TRY1_BOVIN	Cationic trypsin OS=Bos taurus PE=1 SV=3	99	SIVHPSYNSNTLNNDIMLIK		-0.00492154	2272.15	758.39	2272.15	758.391	1.1.1.394.3	29.0738
33.74	sp|P00760|TRY1_BOVIN	Cationic trypsin OS=Bos taurus PE=1 SV=3	99	SSGTSYPDVLK		-0.0312555	1152.54	577.275	1152.57	577.29	1.1.1.360.3	25.403
33.74	sp|P00760|TRY1_BOVIN	Cationic trypsin OS=Bos taurus PE=1 SV=3	95.76	LKSAASLNSR		0.35088	1045.94	523.977	1045.59	523.801	1.1.1.314.3	20.5987
33.74	sp|P00760|TRY1_BOVIN	Cationic trypsin OS=Bos taurus PE=1 SV=3	99	LGEDNINVVEGNEQFISASK		0.00172272	2162.05	1082.03	2162.05	1082.03	1.1.1.380.4	27.539
33.74	sp|P00760|TRY1_BOVIN	Cationic trypsin OS=Bos taurus PE=1 SV=3	99	LGEDNINVVEGNEQFISASK		0.0380976	2162.09	1082.05	2162.05	1082.03	1.1.1.381.3	27.6167
33.74	sp|P00760|TRY1_BOVIN	Cationic trypsin OS=Bos taurus PE=1 SV=3	99	SIVHPSYNSNTLNNDIMLIK	Deamidated(N)@10	-0.949938	2272.19	758.403	2273.14	758.719	1.1.1.395.3	29.1859
33.74	sp|P00760|TRY1_BOVIN	Cationic trypsin OS=Bos taurus PE=1 SV=3	99	SIVHPSYNSNTLNNDIMLIK		-0.0636951	2272.09	758.37	2272.15	758.391	1.1.1.396.3	29.2981
33.74	sp|P00760|TRY1_BOVIN	Cationic trypsin OS=Bos taurus PE=1 SV=3	99	SIVHPSYNSNTLNNDIMLIK	Deamidated(N)@10	-0.944262	2272.19	758.405	2273.14	758.719	1.1.1.397.3	29.4102
33.74	sp|P00760|TRY1_BOVIN	Cationic trypsin OS=Bos taurus PE=1 SV=3	99	SIVHPSYNSNTLNNDIMLIK		-0.0679062	2272.08	758.369	2272.15	758.391	1.1.1.393.4	28.9961
4.815	sp|P35527|K1C9_HUMAN	Keratin, type I cytoskeletal 9 OS=Homo sapiens GN=KRT9 PE=1 SV=3	99	FSSSGGGGGGGR		-0.173867	981.253	491.634	981.426	491.72	1.1.1.283.4	17.8891
Spot15
%Cov	Accessions	Names	Conf	Sequence	Modifications	dMass	Prec MW	Prec m/z	Theor MW	Theor m/z	Spectrum	Retention time (min)
63.26	sp|P02525|CRBA1_MOUSE	Beta-crystallin A1 OS=Mus musculus GN=Cryba1 PE=2 SV=2	99	GEYPRWDAWSGSNAYHIER	Deamidated(N)@13	-0.961981	2293.05	765.358	2294.01	765.679	1.1.1.391.4	27.379
63.26	sp|P02525|CRBA1_MOUSE	Beta-crystallin A1 OS=Mus musculus GN=Cryba1 PE=2 SV=3	99	ITIYDQENFQGK		-0.304698	1454.4	728.207	1454.7	728.359	1.1.1.581.4	46.6886
63.26	sp|P02525|CRBA1_MOUSE	Beta-crystallin A1 OS=Mus musculus GN=Cryba1 PE=2 SV=4	99	ITIYDQENFQGKR		-0.0968016	1610.71	806.361	1610.81	806.41	1.1.1.360.3	24.4511
63.26	sp|P02525|CRBA1_MOUSE	Beta-crystallin A1 OS=Mus musculus GN=Cryba1 PE=2 SV=5	99	MEFTSSCPNVSER	Carbamidomethyl(C)@7	0.137125	1542.78	772.398	1542.64	772.329	1.1.1.357.4	24.1486
63.26	sp|P02525|CRBA1_MOUSE	Beta-crystallin A1 OS=Mus musculus GN=Cryba1 PE=2 SV=6	99	QWEICDDYPSLQAMGWFNNEVGSMK	Carbamidomethyl(C)@5; Oxidation(M)@14; Oxidation(M)@24	-0.289895	3035.98	1013	3036.27	1013.1	1.1.1.429.4	31.4997
63.26	sp|P02525|CRBA1_MOUSE	Beta-crystallin A1 OS=Mus musculus GN=Cryba1 PE=2 SV=7	99	RMEFTSSCPNVSER	Oxidation(M)@2; Carbamidomethyl(C)@8	-0.0990921	1714.64	858.328	1714.74	858.377	1.1.1.339.4	22.2671
63.26	sp|P02525|CRBA1_MOUSE	Beta-crystallin A1 OS=Mus musculus GN=Cryba1 PE=2 SV=8	99	WDAWSGSNAYHIER		0.0908911	1690.84	846.427	1690.75	846.382	1.1.1.386.4	26.8526
63.26	sp|P02525|CRBA1_MOUSE	Beta-crystallin A1 OS=Mus musculus GN=Cryba1 PE=2 SV=9	99	METQTVQRELETLPTTK	Carbamidomethyl@N-term; Deamidated(Q)@4	-0.278121	2061.75	1031.88	2062.03	1032.02	1.1.1.444.4	33.1496
63.26	sp|P02525|CRBA1_MOUSE	Beta-crystallin A1 OS=Mus musculus GN=Cryba1 PE=2 SV=10	99	GEYPRWDAWSGSNAYHIER		0.141745	2293.17	765.398	2293.03	765.351	1.1.1.390.4	27.2669
63.26	sp|P02525|CRBA1_MOUSE	Beta-crystallin A1 OS=Mus musculus GN=Cryba1 PE=2 SV=11	99	GEYPRWDAWSGSNAYHIER	Deamidated(N)@13	0.335859	2294.35	574.595	2294.01	574.511	1.1.1.390.3	27.2324
63.26	sp|P02525|CRBA1_MOUSE	Beta-crystallin A1 OS=Mus musculus GN=Cryba1 PE=2 SV=12	99	ITIFEKENFIGR		-0.017973	1465.78	733.895	1465.79	733.904	1.1.1.395.4	27.7579
63.26	sp|P02525|CRBA1_MOUSE	Beta-crystallin A1 OS=Mus musculus GN=Cryba1 PE=2 SV=13	99	ITIFEKENFIGR		-0.0148003	1465.78	733.896	1465.79	733.904	1.1.1.397.4	27.982
63.26	sp|P02525|CRBA1_MOUSE	Beta-crystallin A1 OS=Mus musculus GN=Cryba1 PE=2 SV=14	99	ITIFEKENFIGR		-0.00906493	1465.78	733.899	1465.79	733.904	1.1.1.398.4	28.0936
63.26	sp|P02525|CRBA1_MOUSE	Beta-crystallin A1 OS=Mus musculus GN=Cryba1 PE=2 SV=15	99	ITIFEKENFIGR		0.00643267	1465.8	733.907	1465.79	733.904	1.1.1.401.4	28.3955
63.26	sp|P02525|CRBA1_MOUSE	Beta-crystallin A1 OS=Mus musculus GN=Cryba1 PE=2 SV=16	99	ITIFEKENFIGR		-0.0238304	1465.77	733.892	1465.79	733.904	1.1.1.404.4	28.7317
63.26	sp|P02525|CRBA1_MOUSE	Beta-crystallin A1 OS=Mus musculus GN=Cryba1 PE=2 SV=17	99	ITIFEKENFIGR		0.0904874	1465.88	489.635	1465.79	489.605	1.1.1.417.3	30.1198
63.26	sp|P02525|CRBA1_MOUSE	Beta-crystallin A1 OS=Mus musculus GN=Cryba1 PE=2 SV=18	99	ITIFEKENFIGR		-0.0109181	1465.78	489.601	1465.79	489.605	1.1.1.422.3	30.6796
63.26	sp|P02525|CRBA1_MOUSE	Beta-crystallin A1 OS=Mus musculus GN=Cryba1 PE=2 SV=19	99	ITIFEKENFIGR		-0.036361	1465.76	489.593	1465.79	489.605	1.1.1.433.3	31.9147
63.26	sp|P02525|CRBA1_MOUSE	Beta-crystallin A1 OS=Mus musculus GN=Cryba1 PE=2 SV=20	99	ITIFEKENFIGR		-0.310193	1465.48	489.502	1465.79	489.605	1.1.1.670.4	53.3229
63.26	sp|P02525|CRBA1_MOUSE	Beta-crystallin A1 OS=Mus musculus GN=Cryba1 PE=2 SV=21	99	ITIFEKENFIGR		0.0247369	1465.82	733.916	1465.79	733.904	1.1.1.402.3	28.4733
63.26	sp|P02525|CRBA1_MOUSE	Beta-crystallin A1 OS=Mus musculus GN=Cryba1 PE=2 SV=22	99	ITIFEKENFIGR		-0.00345162	1465.79	733.902	1465.79	733.904	1.1.1.403.4	28.6198
63.26	sp|P02525|CRBA1_MOUSE	Beta-crystallin A1 OS=Mus musculus GN=Cryba1 PE=2 SV=23	99	ITIFEKENFIGR		0.0445055	1465.84	733.926	1465.79	733.904	1.1.1.414.3	29.7838
63.26	sp|P02525|CRBA1_MOUSE	Beta-crystallin A1 OS=Mus musculus GN=Cryba1 PE=2 SV=24	99	ITIFEKENFIGR		0.120506	1465.91	489.645	1465.79	489.605	1.1.1.439.3	32.5887
63.26	sp|P02525|CRBA1_MOUSE	Beta-crystallin A1 OS=Mus musculus GN=Cryba1 PE=2 SV=25	99	ITIFEKENFIGR		0.0431632	1465.84	733.925	1465.79	733.904	1.1.1.391.3	27.3446
63.26	sp|P02525|CRBA1_MOUSE	Beta-crystallin A1 OS=Mus musculus GN=Cryba1 PE=2 SV=26	99	ITIFEKENFIGR		0.23381	1466.03	489.683	1465.79	489.605	1.1.1.431.3	31.6898
63.26	sp|P02525|CRBA1_MOUSE	Beta-crystallin A1 OS=Mus musculus GN=Cryba1 PE=2 SV=27	99	ITIFEKENFIGR		-0.0121079	1465.78	489.601	1465.79	489.605	1.1.1.435.3	32.1394
63.26	sp|P02525|CRBA1_MOUSE	Beta-crystallin A1 OS=Mus musculus GN=Cryba1 PE=2 SV=28	99	ITIFEKENFIGR		-0.085874	1465.71	489.576	1465.79	489.605	1.1.1.444.3	33.1152
63.26	sp|P02525|CRBA1_MOUSE	Beta-crystallin A1 OS=Mus musculus GN=Cryba1 PE=2 SV=29	99	ITIFEKENFIGR		-0.108022	1465.68	489.569	1465.79	489.605	1.1.1.446.3	33.34
63.26	sp|P02525|CRBA1_MOUSE	Beta-crystallin A1 OS=Mus musculus GN=Cryba1 PE=2 SV=30	99	ITIFEKENFIGR		-0.151716	1465.64	733.828	1465.79	733.904	1.1.1.420.4	30.4902
63.26	sp|P02525|CRBA1_MOUSE	Beta-crystallin A1 OS=Mus musculus GN=Cryba1 PE=2 SV=31	99	ITIFEKENFIGR		0.0235854	1465.82	489.613	1465.79	489.605	1.1.1.426.3	31.1286
63.26	sp|P02525|CRBA1_MOUSE	Beta-crystallin A1 OS=Mus musculus GN=Cryba1 PE=2 SV=32	99	ITIFEKENFIGR		-0.812187	1464.98	489.334	1465.79	489.605	1.1.1.466.3	35.4482
63.26	sp|P02525|CRBA1_MOUSE	Beta-crystallin A1 OS=Mus musculus GN=Cryba1 PE=2 SV=33	99	ITIFEKENFIGR		0.225756	1466.02	489.68	1465.79	489.605	1.1.1.406.3	28.9215
63.26	sp|P02525|CRBA1_MOUSE	Beta-crystallin A1 OS=Mus musculus GN=Cryba1 PE=2 SV=34	99	ITIFEKENFIGR		0.167274	1465.96	489.661	1465.79	489.605	1.1.1.411.3	29.4824
63.26	sp|P02525|CRBA1_MOUSE	Beta-crystallin A1 OS=Mus musculus GN=Cryba1 PE=2 SV=35	99	ITIFEKENFIGR		-0.0591498	1465.73	489.585	1465.79	489.605	1.1.1.432.3	31.8023
63.26	sp|P02525|CRBA1_MOUSE	Beta-crystallin A1 OS=Mus musculus GN=Cryba1 PE=2 SV=36	99	ITIFEKENFIGR		0.128835	1465.92	489.648	1465.79	489.605	1.1.1.442.3	32.8909
63.26	sp|P02525|CRBA1_MOUSE	Beta-crystallin A1 OS=Mus musculus GN=Cryba1 PE=2 SV=37	99	ITIFEKENFIGR		0.0989074	1465.89	489.638	1465.79	489.605	1.1.1.449.3	33.6428
63.26	sp|P02525|CRBA1_MOUSE	Beta-crystallin A1 OS=Mus musculus GN=Cryba1 PE=2 SV=38	99	ITIFEKENFIGR		-0.2637	1465.53	489.517	1465.79	489.605	1.1.1.693.4	55.8663
63.26	sp|P02525|CRBA1_MOUSE	Beta-crystallin A1 OS=Mus musculus GN=Cryba1 PE=2 SV=39	99	ITIFEKENFIGR		-0.00762334	1465.79	489.602	1465.79	489.605	1.1.1.424.3	30.9045
63.26	sp|P02525|CRBA1_MOUSE	Beta-crystallin A1 OS=Mus musculus GN=Cryba1 PE=2 SV=40	99	ITIFEKENFIGR		-0.0972226	1465.7	489.572	1465.79	489.605	1.1.1.437.3	32.3639
63.26	sp|P02525|CRBA1_MOUSE	Beta-crystallin A1 OS=Mus musculus GN=Cryba1 PE=2 SV=41	99	ITIFEKENFIGR		-0.112423	1465.68	733.847	1465.79	733.904	1.1.1.419.4	30.3782
63.26	sp|P02525|CRBA1_MOUSE	Beta-crystallin A1 OS=Mus musculus GN=Cryba1 PE=2 SV=42	99	ITIFEKENFIGR		0.854598	1466.65	489.89	1465.79	489.605	1.1.1.472.3	35.9837
63.26	sp|P02525|CRBA1_MOUSE	Beta-crystallin A1 OS=Mus musculus GN=Cryba1 PE=2 SV=43	99	ITIFEKENFIGR		-0.281729	1465.51	489.511	1465.79	489.605	1.1.1.672.4	53.5473
63.26	sp|P02525|CRBA1_MOUSE	Beta-crystallin A1 OS=Mus musculus GN=Cryba1 PE=2 SV=44	99	ITIFEKENFIGR		0.184937	1465.98	489.667	1465.79	489.605	1.1.1.429.3	31.4653
63.26	sp|P02525|CRBA1_MOUSE	Beta-crystallin A1 OS=Mus musculus GN=Cryba1 PE=2 SV=45	99	ITIFEKENFIGR		0.173223	1465.97	489.663	1465.79	489.605	1.1.1.436.3	32.2518
63.26	sp|P02525|CRBA1_MOUSE	Beta-crystallin A1 OS=Mus musculus GN=Cryba1 PE=2 SV=46	99	ITIFEKENFIGR		-0.17227	1465.62	489.548	1465.79	489.605	1.1.1.448.3	33.5648
63.26	sp|P02525|CRBA1_MOUSE	Beta-crystallin A1 OS=Mus musculus GN=Cryba1 PE=2 SV=47	99	ITIFEKENFIGR		-0.320077	1465.47	489.498	1465.79	489.605	1.1.1.591.4	47.7746
63.26	sp|P02525|CRBA1_MOUSE	Beta-crystallin A1 OS=Mus musculus GN=Cryba1 PE=2 SV=48	99	ITIFEKENFIGR		-0.108663	1465.68	489.569	1465.79	489.605	1.1.1.443.3	33.0028
63.26	sp|P02525|CRBA1_MOUSE	Beta-crystallin A1 OS=Mus musculus GN=Cryba1 PE=2 SV=49	99	ITIFEKENFIGR		0.0794134	1465.87	489.631	1465.79	489.605	1.1.1.421.3	30.568
63.26	sp|P02525|CRBA1_MOUSE	Beta-crystallin A1 OS=Mus musculus GN=Cryba1 PE=2 SV=50	99	ITIFEKENFIGR		-0.0813895	1465.71	489.578	1465.79	489.605	1.1.1.454.3	34.1695
63.26	sp|P02525|CRBA1_MOUSE	Beta-crystallin A1 OS=Mus musculus GN=Cryba1 PE=2 SV=51	99	ITIFEKENFIGR	Deamidated(N)@8	-0.628117	1466.15	489.724	1466.78	489.933	1.1.1.401.3	28.3611
63.26	sp|P02525|CRBA1_MOUSE	Beta-crystallin A1 OS=Mus musculus GN=Cryba1 PE=2 SV=52	99	ITIFEKENFIGR		0.0451844	1465.84	489.62	1465.79	489.605	1.1.1.452.3	33.9453
63.26	sp|P02525|CRBA1_MOUSE	Beta-crystallin A1 OS=Mus musculus GN=Cryba1 PE=2 SV=53	99	ITIFEKENFIGR		0.154095	1465.95	489.656	1465.79	489.605	1.1.1.434.3	32.0269
63.26	sp|P02525|CRBA1_MOUSE	Beta-crystallin A1 OS=Mus musculus GN=Cryba1 PE=2 SV=54	99	ITIFEKENFIGR		-0.0325171	1465.76	489.594	1465.79	489.605	1.1.1.428.3	31.3529
63.26	sp|P02525|CRBA1_MOUSE	Beta-crystallin A1 OS=Mus musculus GN=Cryba1 PE=2 SV=55	99	ITIFEKENFIGR		-0.191497	1465.6	733.808	1465.79	733.904	1.1.1.426.4	31.1631
63.26	sp|P02525|CRBA1_MOUSE	Beta-crystallin A1 OS=Mus musculus GN=Cryba1 PE=2 SV=56	99	ITIFEKENFIGR		-0.0915483	1465.7	489.574	1465.79	489.605	1.1.1.447.3	33.4524
63.26	sp|P02525|CRBA1_MOUSE	Beta-crystallin A1 OS=Mus musculus GN=Cryba1 PE=2 SV=57	99	ITIFEKENFIGR		0.188507	1465.98	489.668	1465.79	489.605	1.1.1.1036.3	83.3731
63.26	sp|P02525|CRBA1_MOUSE	Beta-crystallin A1 OS=Mus musculus GN=Cryba1 PE=2 SV=58	98.88	ITIFEKENFIGR		0.308491	1466.1	489.708	1465.79	489.605	1.1.1.1017.3	81.3524
63.26	sp|P02525|CRBA1_MOUSE	Beta-crystallin A1 OS=Mus musculus GN=Cryba1 PE=2 SV=59	98.57	ITIFEKENFIGR		-0.311382	1465.48	489.501	1465.79	489.605	1.1.1.628.4	50.751
63.26	sp|P02525|CRBA1_MOUSE	Beta-crystallin A1 OS=Mus musculus GN=Cryba1 PE=2 SV=60	98.4	ITIFEKENFIGR		-0.258575	1465.53	489.519	1465.79	489.605	1.1.1.487.4	37.392
63.26	sp|P02525|CRBA1_MOUSE	Beta-crystallin A1 OS=Mus musculus GN=Cryba1 PE=2 SV=61	98.24	ITIFEKENFIGR		-0.294268	1465.5	489.507	1465.79	489.605	1.1.1.624.4	50.4409
63.26	sp|P02525|CRBA1_MOUSE	Beta-crystallin A1 OS=Mus musculus GN=Cryba1 PE=2 SV=62	97.96	ITIFEKENFIGR		-0.0708645	1465.72	489.581	1465.79	489.605	1.1.1.438.3	32.4763
63.26	sp|P02525|CRBA1_MOUSE	Beta-crystallin A1 OS=Mus musculus GN=Cryba1 PE=2 SV=63	97.41	ITIFEKENFIGR		-0.242375	1465.55	489.524	1465.79	489.605	1.1.1.485.3	37.2019
63.26	sp|P02525|CRBA1_MOUSE	Beta-crystallin A1 OS=Mus musculus GN=Cryba1 PE=2 SV=64	97.26	ITIFEKENFIGR		0.23143	1466.02	489.682	1465.79	489.605	1.1.1.409.4	29.2927
63.26	sp|P02525|CRBA1_MOUSE	Beta-crystallin A1 OS=Mus musculus GN=Cryba1 PE=2 SV=65	97.05	ITIFEKENFIGR		0.0806031	1465.87	489.632	1465.79	489.605	1.1.1.418.3	30.232
63.26	sp|P02525|CRBA1_MOUSE	Beta-crystallin A1 OS=Mus musculus GN=Cryba1 PE=2 SV=66	96.93	ITIFEKENFIGR		0.23802	1466.03	489.684	1465.79	489.605	1.1.1.410.4	29.4047
63.26	sp|P02525|CRBA1_MOUSE	Beta-crystallin A1 OS=Mus musculus GN=Cryba1 PE=2 SV=67	96.83	ITIFEKENFIGR		0.102202	1465.9	489.639	1465.79	489.605	1.1.1.416.3	30.0078
63.26	sp|P02525|CRBA1_MOUSE	Beta-crystallin A1 OS=Mus musculus GN=Cryba1 PE=2 SV=68	96.51	ITIFEKENFIGR		0.342079	1466.13	489.719	1465.79	489.605	1.1.1.700.3	56.6165
63.26	sp|P02525|CRBA1_MOUSE	Beta-crystallin A1 OS=Mus musculus GN=Cryba1 PE=2 SV=69	96.38	ITIFEKENFIGR		0.0104063	1465.8	489.608	1465.79	489.605	1.1.1.413.3	29.7062
63.26	sp|P02525|CRBA1_MOUSE	Beta-crystallin A1 OS=Mus musculus GN=Cryba1 PE=2 SV=70	96.3	ITIFEKENFIGR		0.12856	1465.92	489.648	1465.79	489.605	1.1.1.453.3	34.057
63.26	sp|P02525|CRBA1_MOUSE	Beta-crystallin A1 OS=Mus musculus GN=Cryba1 PE=2 SV=71	99	ITIYDQENFQGK		0.0962873	1454.8	728.408	1454.7	728.359	1.1.1.368.3	25.1084
63.26	sp|P02525|CRBA1_MOUSE	Beta-crystallin A1 OS=Mus musculus GN=Cryba1 PE=2 SV=72	99	ITIYDQENFQGK		0.0327105	1454.74	728.376	1454.7	728.359	1.1.1.369.3	25.2207
63.26	sp|P02525|CRBA1_MOUSE	Beta-crystallin A1 OS=Mus musculus GN=Cryba1 PE=2 SV=73	99	ITIYDQENFQGK		0.0925044	1454.8	728.406	1454.7	728.359	1.1.1.375.4	25.7558
63.26	sp|P02525|CRBA1_MOUSE	Beta-crystallin A1 OS=Mus musculus GN=Cryba1 PE=2 SV=74	99	ITIYDQENFQGK		0.114958	1454.82	728.417	1454.7	728.359	1.1.1.376.4	25.8336
63.26	sp|P02525|CRBA1_MOUSE	Beta-crystallin A1 OS=Mus musculus GN=Cryba1 PE=2 SV=75	99	ITIYDQENFQGK		0.0987278	1454.8	728.409	1454.7	728.359	1.1.1.380.4	26.2135
63.26	sp|P02525|CRBA1_MOUSE	Beta-crystallin A1 OS=Mus musculus GN=Cryba1 PE=2 SV=76	99	ITIYDQENFQGK		-0.282733	1454.42	728.218	1454.7	728.359	1.1.1.523.4	40.7405
63.26	sp|P02525|CRBA1_MOUSE	Beta-crystallin A1 OS=Mus musculus GN=Cryba1 PE=2 SV=77	99	ITIYDQENFQGK		-0.275777	1454.43	728.221	1454.7	728.359	1.1.1.593.4	47.9983
63.26	sp|P02525|CRBA1_MOUSE	Beta-crystallin A1 OS=Mus musculus GN=Cryba1 PE=2 SV=78	99	ITIYDQENFQGK		-0.320684	1454.38	728.199	1454.7	728.359	1.1.1.609.4	48.9658
63.26	sp|P02525|CRBA1_MOUSE	Beta-crystallin A1 OS=Mus musculus GN=Cryba1 PE=2 SV=79	99	ITIYDQENFQGK		-0.2964	1454.41	728.211	1454.7	728.359	1.1.1.688.4	55.3056
63.26	sp|P02525|CRBA1_MOUSE	Beta-crystallin A1 OS=Mus musculus GN=Cryba1 PE=2 SV=80	99	ITIYDQENFQGK	Deamidated(Q)@6; Deamidated(N)@8	-0.0681653	1456.6	729.309	1456.67	729.343	1.1.1.372.4	25.4883
63.26	sp|P02525|CRBA1_MOUSE	Beta-crystallin A1 OS=Mus musculus GN=Cryba1 PE=2 SV=81	99	ITIYDQENFQGK	Deamidated(N)@8; Deamidated(Q)@10	-0.0253334	1456.65	729.331	1456.67	729.343	1.1.1.370.3	25.2984
63.26	sp|P02525|CRBA1_MOUSE	Beta-crystallin A1 OS=Mus musculus GN=Cryba1 PE=2 SV=82	98.78	ITIYDQENFQGK		-0.314948	1454.39	728.202	1454.7	728.359	1.1.1.632.4	51.0273
63.26	sp|P02525|CRBA1_MOUSE	Beta-crystallin A1 OS=Mus musculus GN=Cryba1 PE=2 SV=83	98.39	ITIYDQENFQGK		0.199645	1454.9	728.459	1454.7	728.359	1.1.1.620.3	50.0272
63.26	sp|P02525|CRBA1_MOUSE	Beta-crystallin A1 OS=Mus musculus GN=Cryba1 PE=2 SV=84	98.34	ITIYDQENFQGK		-0.305186	1454.4	728.207	1454.7	728.359	1.1.1.563.4	44.8452
63.26	sp|P02525|CRBA1_MOUSE	Beta-crystallin A1 OS=Mus musculus GN=Cryba1 PE=2 SV=85	96.75	ITIYDQENFQGK		-0.302501	1454.4	728.208	1454.7	728.359	1.1.1.546.4	42.9744
63.26	sp|P02525|CRBA1_MOUSE	Beta-crystallin A1 OS=Mus musculus GN=Cryba1 PE=2 SV=86	99	ITIYDQENFQGKR		-0.00491425	1610.8	806.408	1610.81	806.41	1.1.1.361.3	24.5633
63.26	sp|P02525|CRBA1_MOUSE	Beta-crystallin A1 OS=Mus musculus GN=Cryba1 PE=2 SV=87	99	ITIYDQENFQGKR		-0.021022	1610.78	806.399	1610.81	806.41	1.1.1.364.4	24.7969
63.26	sp|P02525|CRBA1_MOUSE	Beta-crystallin A1 OS=Mus musculus GN=Cryba1 PE=2 SV=88	99	ITIYDQENFQGKR		-0.0115038	1610.79	806.404	1610.81	806.41	1.1.1.359.3	24.3388
63.26	sp|P02525|CRBA1_MOUSE	Beta-crystallin A1 OS=Mus musculus GN=Cryba1 PE=2 SV=89	99	ITIYDQENFQGKR		-0.0625116	1610.74	806.379	1610.81	806.41	1.1.1.363.4	24.719
63.26	sp|P02525|CRBA1_MOUSE	Beta-crystallin A1 OS=Mus musculus GN=Cryba1 PE=2 SV=90	98.99	ITIYDQENFQGKR		-0.059705	1610.75	806.38	1610.81	806.41	1.1.1.362.4	24.6412
63.26	sp|P02525|CRBA1_MOUSE	Beta-crystallin A1 OS=Mus musculus GN=Cryba1 PE=2 SV=91	99	MAQTNPMPGSMGPWK	Oxidation(M)@1; Oxidation(M)@7; Dehydrated(S)@10; Oxidation(W)@14	0.125626	1661.83	831.92	1661.7	831.857	1.1.1.356.4	24.0363
63.26	sp|P02525|CRBA1_MOUSE	Beta-crystallin A1 OS=Mus musculus GN=Cryba1 PE=2 SV=92	99	MAQTNPMPGSMGPWK	Oxidation(M)@1; Oxidation(M)@7; Dehydrated(S)@10	0.241361	1645.95	823.981	1645.71	823.86	1.1.1.380.3	26.179
63.26	sp|P02525|CRBA1_MOUSE	Beta-crystallin A1 OS=Mus musculus GN=Cryba1 PE=2 SV=93	96.34	MAQTNPMPGSMGPWK	Oxidation(M)@1; Oxidation(M)@7; Dehydrated(S)@10	0.230013	1645.94	823.975	1645.71	823.86	1.1.1.381.3	26.2912
63.26	sp|P02525|CRBA1_MOUSE	Beta-crystallin A1 OS=Mus musculus GN=Cryba1 PE=2 SV=94	99	MEFTSSCPNVSER	Oxidation(M)@1; Carbamidomethyl(C)@7; Oxidation(P)@8	-0.0994704	1574.53	788.275	1574.63	788.324	1.1.1.336.4	21.9657
63.26	sp|P02525|CRBA1_MOUSE	Beta-crystallin A1 OS=Mus musculus GN=Cryba1 PE=2 SV=95	99	MEFTSSCPNVSER	Oxidation(M)@1; Carbamidomethyl(C)@7	0.199307	1558.84	780.427	1558.64	780.327	1.1.1.345.4	22.9405
63.26	sp|P02525|CRBA1_MOUSE	Beta-crystallin A1 OS=Mus musculus GN=Cryba1 PE=2 SV=96	99	MEFTSSCPNVSER	Oxidation(M)@1; Carbamidomethyl(C)@7; Deamidated(N)@9	1.0207	1560.64	781.329	1559.62	780.819	1.1.1.340.3	22.3449
63.26	sp|P02525|CRBA1_MOUSE	Beta-crystallin A1 OS=Mus musculus GN=Cryba1 PE=2 SV=97	99	MEFTSSCPNVSER	Oxidation(M)@1; Carbamidomethyl(C)@7; Deamidated(N)@9	1.14297	1560.77	781.39	1559.62	780.819	1.1.1.343.4	22.7162
63.26	sp|P02525|CRBA1_MOUSE	Beta-crystallin A1 OS=Mus musculus GN=Cryba1 PE=2 SV=98	98.88	MEFTSSCPNVSER	Oxidation(M)@1; Carbamidomethyl(C)@7; Deamidated(N)@9	1.17922	1560.8	781.409	1559.62	780.819	1.1.1.344.4	22.8282
63.26	sp|P02525|CRBA1_MOUSE	Beta-crystallin A1 OS=Mus musculus GN=Cryba1 PE=2 SV=99	99	METQTVQRELETLPTTK	Carbamidomethyl@N-term; Deamidated(Q)@7	-0.134616	2061.89	1031.95	2062.03	1032.02	1.1.1.410.3	29.3702
63.26	sp|P02525|CRBA1_MOUSE	Beta-crystallin A1 OS=Mus musculus GN=Cryba1 PE=2 SV=100	99	METQTVQRELETLPTTK	Carbamidomethyl@N-term; Deamidated(Q)@4	-0.136324	2061.89	1031.95	2062.03	1032.02	1.1.1.419.3	30.3438
63.26	sp|P02525|CRBA1_MOUSE	Beta-crystallin A1 OS=Mus musculus GN=Cryba1 PE=2 SV=101	98.7	METQTVQRELETLPTTK	Oxidation(M)@1; Carbamidomethyl(E)@2; Deamidated(Q)@4	-0.268533	2077.75	1039.88	2078.02	1040.02	1.1.1.399.4	28.2058
63.26	sp|P02525|CRBA1_MOUSE	Beta-crystallin A1 OS=Mus musculus GN=Cryba1 PE=2 SV=103	99	RMEFTSSCPNVSER	Oxidation(M)@2; Carbamidomethyl(C)@8; Oxidation(P)@9	0.372442	1731.11	578.043	1730.74	577.919	1.1.1.333.3	21.5952
63.26	sp|P02525|CRBA1_MOUSE	Beta-crystallin A1 OS=Mus musculus GN=Cryba1 PE=2 SV=104	99	RMEFTSSCPNVSER	Oxidation(M)@2; Carbamidomethyl(C)@8	-0.0522332	1714.69	858.351	1714.74	858.377	1.1.1.336.3	21.9312
63.26	sp|P02525|CRBA1_MOUSE	Beta-crystallin A1 OS=Mus musculus GN=Cryba1 PE=2 SV=105	98.04	RMEFTSSCPNVSER	Oxidation(M)@2; Carbamidomethyl(C)@8; Oxidation(P)@9	0.37775	1731.11	578.045	1730.74	577.919	1.1.1.331.3	21.3709
63.26	sp|P02525|CRBA1_MOUSE	Beta-crystallin A1 OS=Mus musculus GN=Cryba1 PE=2 SV=106	97.98	RMEFTSSCPNVSER	Oxidation(M)@2; Carbamidomethyl(C)@8; Oxidation(P)@9	0.433212	1731.17	578.063	1730.74	577.919	1.1.1.332.3	21.4831
63.26	sp|P02525|CRBA1_MOUSE	Beta-crystallin A1 OS=Mus musculus GN=Cryba1 PE=2 SV=107	97.52	RMEFTSSCPNVSER	Oxidation(M)@2; Carbamidomethyl(C)@8; Deamidated(N)@10	0.511688	1716.24	573.086	1715.72	572.915	1.1.1.335.3	21.8192
63.26	sp|P02525|CRBA1_MOUSE	Beta-crystallin A1 OS=Mus musculus GN=Cryba1 PE=2 SV=108	96.66	RMEFTSSCPNVSER	Oxidation(M)@2; Carbamidomethyl(C)@8	0.0611311	1714.8	858.408	1714.74	858.377	1.1.1.334.3	21.707
63.26	sp|P02525|CRBA1_MOUSE	Beta-crystallin A1 OS=Mus musculus GN=Cryba1 PE=2 SV=109	99	WDAWSGSNAYHIER		0.152393	1690.9	846.458	1690.75	846.382	1.1.1.384.3	26.5938
63.26	sp|P02525|CRBA1_MOUSE	Beta-crystallin A1 OS=Mus musculus GN=Cryba1 PE=2 SV=110	99	WDAWSGSNAYHIER		0.0997992	1690.85	846.432	1690.75	846.382	1.1.1.385.3	26.7058
61.62	sp|P02525|CRBA1_MOUSE	Beta-crystallin A1 OS=Mus musculus GN=Cryba1 PE=2 SV=2	99	HWPEWGSHAQTSQIQSIR	Deamidated(Q)@10	-0.879943	2147.13	716.718	2148.01	717.012	1.1.1.381.4	26.3256
61.62	sp|P02525|CRBA1_MOUSE	Beta-crystallin A1 OS=Mus musculus GN=Cryba1 PE=2 SV=2	99	GEYPRWDAWSGSNAYHIER	Deamidated(N)@13	-0.961981	2293.05	765.358	2294.01	765.679	1.1.1.391.4	27.379
61.62	sp|P02525|CRBA1_MOUSE	Beta-crystallin A1 OS=Mus musculus GN=Cryba1 PE=2 SV=2	99	GEYPRWDAWSGSNAYHIER		0.141745	2293.17	765.398	2293.03	765.351	1.1.1.390.4	27.2669
61.62	sp|P02525|CRBA1_MOUSE	Beta-crystallin A1 OS=Mus musculus GN=Cryba1 PE=2 SV=2	99	GEYPRWDAWSGSNAYHIER	Deamidated(N)@13	0.335859	2294.35	574.595	2294.01	574.511	1.1.1.390.3	27.2324
61.62	sp|P02525|CRBA1_MOUSE	Beta-crystallin A1 OS=Mus musculus GN=Cryba1 PE=2 SV=2	99	ITIFEKENFIGR		-0.017973	1465.78	733.895	1465.79	733.904	1.1.1.395.4	27.7579
61.62	sp|P02525|CRBA1_MOUSE	Beta-crystallin A1 OS=Mus musculus GN=Cryba1 PE=2 SV=2	99	ITIFEKENFIGR		-0.0148003	1465.78	733.896	1465.79	733.904	1.1.1.397.4	27.982
61.62	sp|P02525|CRBA1_MOUSE	Beta-crystallin A1 OS=Mus musculus GN=Cryba1 PE=2 SV=2	99	ITIFEKENFIGR		-0.00906493	1465.78	733.899	1465.79	733.904	1.1.1.398.4	28.0936
61.62	sp|P02525|CRBA1_MOUSE	Beta-crystallin A1 OS=Mus musculus GN=Cryba1 PE=2 SV=2	99	ITIFEKENFIGR		0.00643267	1465.8	733.907	1465.79	733.904	1.1.1.401.4	28.3955
61.62	sp|P02525|CRBA1_MOUSE	Beta-crystallin A1 OS=Mus musculus GN=Cryba1 PE=2 SV=2	99	ITIFEKENFIGR		-0.0238304	1465.77	733.892	1465.79	733.904	1.1.1.404.4	28.7317
61.62	sp|P02525|CRBA1_MOUSE	Beta-crystallin A1 OS=Mus musculus GN=Cryba1 PE=2 SV=2	99	ITIFEKENFIGR		0.0904874	1465.88	489.635	1465.79	489.605	1.1.1.417.3	30.1198
61.62	sp|P02525|CRBA1_MOUSE	Beta-crystallin A1 OS=Mus musculus GN=Cryba1 PE=2 SV=2	99	ITIFEKENFIGR		-0.0109181	1465.78	489.601	1465.79	489.605	1.1.1.422.3	30.6796
61.62	sp|P02525|CRBA1_MOUSE	Beta-crystallin A1 OS=Mus musculus GN=Cryba1 PE=2 SV=2	99	ITIFEKENFIGR		0.25367	1466.05	489.69	1465.79	489.605	1.1.1.423.3	30.7921
61.62	sp|P02525|CRBA1_MOUSE	Beta-crystallin A1 OS=Mus musculus GN=Cryba1 PE=2 SV=2	99	ITIFEKENFIGR		-0.036361	1465.76	489.593	1465.79	489.605	1.1.1.433.3	31.9147
61.62	sp|P02525|CRBA1_MOUSE	Beta-crystallin A1 OS=Mus musculus GN=Cryba1 PE=2 SV=2	99	ITIFEKENFIGR		-0.310193	1465.48	489.502	1465.79	489.605	1.1.1.670.4	53.3229
61.62	sp|P02525|CRBA1_MOUSE	Beta-crystallin A1 OS=Mus musculus GN=Cryba1 PE=2 SV=2	99	ITIFEKENFIGR		0.0247369	1465.82	733.916	1465.79	733.904	1.1.1.402.3	28.4733
61.62	sp|P02525|CRBA1_MOUSE	Beta-crystallin A1 OS=Mus musculus GN=Cryba1 PE=2 SV=2	99	ITIFEKENFIGR		-0.00345162	1465.79	733.902	1465.79	733.904	1.1.1.403.4	28.6198
61.62	sp|P02525|CRBA1_MOUSE	Beta-crystallin A1 OS=Mus musculus GN=Cryba1 PE=2 SV=2	99	ITIFEKENFIGR		0.0445055	1465.84	733.926	1465.79	733.904	1.1.1.414.3	29.7838
61.62	sp|P02525|CRBA1_MOUSE	Beta-crystallin A1 OS=Mus musculus GN=Cryba1 PE=2 SV=2	99	ITIFEKENFIGR		0.120506	1465.91	489.645	1465.79	489.605	1.1.1.439.3	32.5887
61.62	sp|P02525|CRBA1_MOUSE	Beta-crystallin A1 OS=Mus musculus GN=Cryba1 PE=2 SV=2	99	ITIFEKENFIGR		0.0431632	1465.84	733.925	1465.79	733.904	1.1.1.391.3	27.3446
61.62	sp|P02525|CRBA1_MOUSE	Beta-crystallin A1 OS=Mus musculus GN=Cryba1 PE=2 SV=2	99	ITIFEKENFIGR		0.23381	1466.03	489.683	1465.79	489.605	1.1.1.431.3	31.6898
61.62	sp|P02525|CRBA1_MOUSE	Beta-crystallin A1 OS=Mus musculus GN=Cryba1 PE=2 SV=2	99	ITIFEKENFIGR		-0.0121079	1465.78	489.601	1465.79	489.605	1.1.1.435.3	32.1394
61.62	sp|P02525|CRBA1_MOUSE	Beta-crystallin A1 OS=Mus musculus GN=Cryba1 PE=2 SV=2	99	ITIFEKENFIGR		-0.085874	1465.71	489.576	1465.79	489.605	1.1.1.444.3	33.1152
61.62	sp|P02525|CRBA1_MOUSE	Beta-crystallin A1 OS=Mus musculus GN=Cryba1 PE=2 SV=2	99	ITIFEKENFIGR		-0.108022	1465.68	489.569	1465.79	489.605	1.1.1.446.3	33.34
61.62	sp|P02525|CRBA1_MOUSE	Beta-crystallin A1 OS=Mus musculus GN=Cryba1 PE=2 SV=2	99	ITIFEKENFIGR		-0.151716	1465.64	733.828	1465.79	733.904	1.1.1.420.4	30.4902
61.62	sp|P02525|CRBA1_MOUSE	Beta-crystallin A1 OS=Mus musculus GN=Cryba1 PE=2 SV=2	99	ITIFEKENFIGR		0.0235854	1465.82	489.613	1465.79	489.605	1.1.1.426.3	31.1286
61.62	sp|P02525|CRBA1_MOUSE	Beta-crystallin A1 OS=Mus musculus GN=Cryba1 PE=2 SV=2	99	ITIFEKENFIGR		-0.812187	1464.98	489.334	1465.79	489.605	1.1.1.466.3	35.4482
61.62	sp|P02525|CRBA1_MOUSE	Beta-crystallin A1 OS=Mus musculus GN=Cryba1 PE=2 SV=2	99	ITIFEKENFIGR		0.225756	1466.02	489.68	1465.79	489.605	1.1.1.406.3	28.9215
61.62	sp|P02525|CRBA1_MOUSE	Beta-crystallin A1 OS=Mus musculus GN=Cryba1 PE=2 SV=2	99	ITIFEKENFIGR		0.167274	1465.96	489.661	1465.79	489.605	1.1.1.411.3	29.4824
61.62	sp|P02525|CRBA1_MOUSE	Beta-crystallin A1 OS=Mus musculus GN=Cryba1 PE=2 SV=2	99	ITIFEKENFIGR		-0.0591498	1465.73	489.585	1465.79	489.605	1.1.1.432.3	31.8023
61.62	sp|P02525|CRBA1_MOUSE	Beta-crystallin A1 OS=Mus musculus GN=Cryba1 PE=2 SV=2	99	ITIFEKENFIGR		0.128835	1465.92	489.648	1465.79	489.605	1.1.1.442.3	32.8909
61.62	sp|P02525|CRBA1_MOUSE	Beta-crystallin A1 OS=Mus musculus GN=Cryba1 PE=2 SV=2	99	ITIFEKENFIGR		0.0989074	1465.89	489.638	1465.79	489.605	1.1.1.449.3	33.6428
61.62	sp|P02525|CRBA1_MOUSE	Beta-crystallin A1 OS=Mus musculus GN=Cryba1 PE=2 SV=2	99	ITIFEKENFIGR		-0.2637	1465.53	489.517	1465.79	489.605	1.1.1.693.4	55.8663
61.62	sp|P02525|CRBA1_MOUSE	Beta-crystallin A1 OS=Mus musculus GN=Cryba1 PE=2 SV=2	99	ITIFEKENFIGR		-0.00762334	1465.79	489.602	1465.79	489.605	1.1.1.424.3	30.9045
61.62	sp|P02525|CRBA1_MOUSE	Beta-crystallin A1 OS=Mus musculus GN=Cryba1 PE=2 SV=2	99	ITIFEKENFIGR		-0.0972226	1465.7	489.572	1465.79	489.605	1.1.1.437.3	32.3639
61.62	sp|P02525|CRBA1_MOUSE	Beta-crystallin A1 OS=Mus musculus GN=Cryba1 PE=2 SV=2	99	ITIFEKENFIGR		-0.112423	1465.68	733.847	1465.79	733.904	1.1.1.419.4	30.3782
61.62	sp|P02525|CRBA1_MOUSE	Beta-crystallin A1 OS=Mus musculus GN=Cryba1 PE=2 SV=2	99	ITIFEKENFIGR		0.854598	1466.65	489.89	1465.79	489.605	1.1.1.472.3	35.9837
61.62	sp|P02525|CRBA1_MOUSE	Beta-crystallin A1 OS=Mus musculus GN=Cryba1 PE=2 SV=2	99	ITIFEKENFIGR		-0.281729	1465.51	489.511	1465.79	489.605	1.1.1.672.4	53.5473
61.62	sp|P02525|CRBA1_MOUSE	Beta-crystallin A1 OS=Mus musculus GN=Cryba1 PE=2 SV=2	99	ITIFEKENFIGR		0.184937	1465.98	489.667	1465.79	489.605	1.1.1.429.3	31.4653
61.62	sp|P02525|CRBA1_MOUSE	Beta-crystallin A1 OS=Mus musculus GN=Cryba1 PE=2 SV=2	99	ITIFEKENFIGR		0.173223	1465.97	489.663	1465.79	489.605	1.1.1.436.3	32.2518
61.62	sp|P02525|CRBA1_MOUSE	Beta-crystallin A1 OS=Mus musculus GN=Cryba1 PE=2 SV=2	99	ITIFEKENFIGR		-0.17227	1465.62	489.548	1465.79	489.605	1.1.1.448.3	33.5648
61.62	sp|P02525|CRBA1_MOUSE	Beta-crystallin A1 OS=Mus musculus GN=Cryba1 PE=2 SV=2	99	ITIFEKENFIGR		-0.320077	1465.47	489.498	1465.79	489.605	1.1.1.591.4	47.7746
61.62	sp|P02525|CRBA1_MOUSE	Beta-crystallin A1 OS=Mus musculus GN=Cryba1 PE=2 SV=2	99	ITIFEKENFIGR		-0.108663	1465.68	489.569	1465.79	489.605	1.1.1.443.3	33.0028
61.62	sp|P02525|CRBA1_MOUSE	Beta-crystallin A1 OS=Mus musculus GN=Cryba1 PE=2 SV=2	99	ITIFEKENFIGR		0.0794134	1465.87	489.631	1465.79	489.605	1.1.1.421.3	30.568
61.62	sp|P02525|CRBA1_MOUSE	Beta-crystallin A1 OS=Mus musculus GN=Cryba1 PE=2 SV=2	99	ITIFEKENFIGR		-0.0813895	1465.71	489.578	1465.79	489.605	1.1.1.454.3	34.1695
61.62	sp|P02525|CRBA1_MOUSE	Beta-crystallin A1 OS=Mus musculus GN=Cryba1 PE=2 SV=2	99	ITIFEKENFIGR	Deamidated(N)@8	-0.628117	1466.15	489.724	1466.78	489.933	1.1.1.401.3	28.3611
61.62	sp|P02525|CRBA1_MOUSE	Beta-crystallin A1 OS=Mus musculus GN=Cryba1 PE=2 SV=2	99	ITIFEKENFIGR		0.0451844	1465.84	489.62	1465.79	489.605	1.1.1.452.3	33.9453
61.62	sp|P02525|CRBA1_MOUSE	Beta-crystallin A1 OS=Mus musculus GN=Cryba1 PE=2 SV=2	99	ITIFEKENFIGR		0.154095	1465.95	489.656	1465.79	489.605	1.1.1.434.3	32.0269
61.62	sp|P02525|CRBA1_MOUSE	Beta-crystallin A1 OS=Mus musculus GN=Cryba1 PE=2 SV=2	99	ITIFEKENFIGR		-0.0325171	1465.76	489.594	1465.79	489.605	1.1.1.428.3	31.3529
61.62	sp|P02525|CRBA1_MOUSE	Beta-crystallin A1 OS=Mus musculus GN=Cryba1 PE=2 SV=2	99	ITIFEKENFIGR		-0.191497	1465.6	733.808	1465.79	733.904	1.1.1.426.4	31.1631
61.62	sp|P02525|CRBA1_MOUSE	Beta-crystallin A1 OS=Mus musculus GN=Cryba1 PE=2 SV=2	99	ITIFEKENFIGR		-0.0915483	1465.7	489.574	1465.79	489.605	1.1.1.447.3	33.4524
61.62	sp|P02525|CRBA1_MOUSE	Beta-crystallin A1 OS=Mus musculus GN=Cryba1 PE=2 SV=2	99	ITIFEKENFIGR		0.188507	1465.98	489.668	1465.79	489.605	1.1.1.1036.3	83.3731
61.62	sp|P02525|CRBA1_MOUSE	Beta-crystallin A1 OS=Mus musculus GN=Cryba1 PE=2 SV=2	98.24	ITIFEKENFIGR		-0.294268	1465.5	489.507	1465.79	489.605	1.1.1.624.4	50.4409
61.62	sp|P02525|CRBA1_MOUSE	Beta-crystallin A1 OS=Mus musculus GN=Cryba1 PE=2 SV=2	97.96	ITIFEKENFIGR		-0.0708645	1465.72	489.581	1465.79	489.605	1.1.1.438.3	32.4763
61.62	sp|P02525|CRBA1_MOUSE	Beta-crystallin A1 OS=Mus musculus GN=Cryba1 PE=2 SV=2	97.26	ITIFEKENFIGR		0.23143	1466.02	489.682	1465.79	489.605	1.1.1.409.4	29.2927
61.62	sp|P02525|CRBA1_MOUSE	Beta-crystallin A1 OS=Mus musculus GN=Cryba1 PE=2 SV=2	97.05	ITIFEKENFIGR		0.0806031	1465.87	489.632	1465.79	489.605	1.1.1.418.3	30.232
61.62	sp|P02525|CRBA1_MOUSE	Beta-crystallin A1 OS=Mus musculus GN=Cryba1 PE=2 SV=2	96.93	ITIFEKENFIGR		0.23802	1466.03	489.684	1465.79	489.605	1.1.1.410.4	29.4047
61.62	sp|P02525|CRBA1_MOUSE	Beta-crystallin A1 OS=Mus musculus GN=Cryba1 PE=2 SV=2	96.83	ITIFEKENFIGR		0.102202	1465.9	489.639	1465.79	489.605	1.1.1.416.3	30.0078
61.62	sp|P02525|CRBA1_MOUSE	Beta-crystallin A1 OS=Mus musculus GN=Cryba1 PE=2 SV=2	96.38	ITIFEKENFIGR		0.0104063	1465.8	489.608	1465.79	489.605	1.1.1.413.3	29.7062
61.62	sp|P02525|CRBA1_MOUSE	Beta-crystallin A1 OS=Mus musculus GN=Cryba1 PE=2 SV=2	96.3	ITIFEKENFIGR		0.12856	1465.92	489.648	1465.79	489.605	1.1.1.453.3	34.057
61.62	sp|P02525|CRBA1_MOUSE	Beta-crystallin A1 OS=Mus musculus GN=Cryba1 PE=2 SV=2	95.99	ITIFEKENFIGR		-0.187829	1465.61	489.542	1465.79	489.605	1.1.1.489.4	37.547
61.62	sp|P02525|CRBA1_MOUSE	Beta-crystallin A1 OS=Mus musculus GN=Cryba1 PE=2 SV=2	99	ITIYDQENFQGK		0.0962873	1454.8	728.408	1454.7	728.359	1.1.1.368.3	25.1084
61.62	sp|P02525|CRBA1_MOUSE	Beta-crystallin A1 OS=Mus musculus GN=Cryba1 PE=2 SV=2	99	ITIYDQENFQGK		0.0327105	1454.74	728.376	1454.7	728.359	1.1.1.369.3	25.2207
61.62	sp|P02525|CRBA1_MOUSE	Beta-crystallin A1 OS=Mus musculus GN=Cryba1 PE=2 SV=2	99	ITIYDQENFQGK		0.0925044	1454.8	728.406	1454.7	728.359	1.1.1.375.4	25.7558
61.62	sp|P02525|CRBA1_MOUSE	Beta-crystallin A1 OS=Mus musculus GN=Cryba1 PE=2 SV=2	99	ITIYDQENFQGK		0.114958	1454.82	728.417	1454.7	728.359	1.1.1.376.4	25.8336
61.62	sp|P02525|CRBA1_MOUSE	Beta-crystallin A1 OS=Mus musculus GN=Cryba1 PE=2 SV=2	99	ITIYDQENFQGK		0.0987278	1454.8	728.409	1454.7	728.359	1.1.1.380.4	26.2135
61.62	sp|P02525|CRBA1_MOUSE	Beta-crystallin A1 OS=Mus musculus GN=Cryba1 PE=2 SV=2	99	ITIYDQENFQGK		-0.304698	1454.4	728.207	1454.7	728.359	1.1.1.581.4	46.6886
61.62	sp|P02525|CRBA1_MOUSE	Beta-crystallin A1 OS=Mus musculus GN=Cryba1 PE=2 SV=2	99	ITIYDQENFQGK		-0.282733	1454.42	728.218	1454.7	728.359	1.1.1.523.4	40.7405
61.62	sp|P02525|CRBA1_MOUSE	Beta-crystallin A1 OS=Mus musculus GN=Cryba1 PE=2 SV=2	99	ITIYDQENFQGK		-0.275777	1454.43	728.221	1454.7	728.359	1.1.1.593.4	47.9983
61.62	sp|P02525|CRBA1_MOUSE	Beta-crystallin A1 OS=Mus musculus GN=Cryba1 PE=2 SV=2	99	ITIYDQENFQGK		-0.320684	1454.38	728.199	1454.7	728.359	1.1.1.609.4	48.9658
61.62	sp|P02525|CRBA1_MOUSE	Beta-crystallin A1 OS=Mus musculus GN=Cryba1 PE=2 SV=2	99	ITIYDQENFQGK		-0.2964	1454.41	728.211	1454.7	728.359	1.1.1.688.4	55.3056
61.62	sp|P02525|CRBA1_MOUSE	Beta-crystallin A1 OS=Mus musculus GN=Cryba1 PE=2 SV=2	99	ITIYDQENFQGK	Deamidated(Q)@6; Deamidated(N)@8	-0.0681653	1456.6	729.309	1456.67	729.343	1.1.1.372.4	25.4883
61.62	sp|P02525|CRBA1_MOUSE	Beta-crystallin A1 OS=Mus musculus GN=Cryba1 PE=2 SV=2	99	ITIYDQENFQGK	Deamidated(N)@8; Deamidated(Q)@10	-0.0253334	1456.65	729.331	1456.67	729.343	1.1.1.370.3	25.2984
61.62	sp|P02525|CRBA1_MOUSE	Beta-crystallin A1 OS=Mus musculus GN=Cryba1 PE=2 SV=2	98.78	ITIYDQENFQGK		-0.314948	1454.39	728.202	1454.7	728.359	1.1.1.632.4	51.0273
61.62	sp|P02525|CRBA1_MOUSE	Beta-crystallin A1 OS=Mus musculus GN=Cryba1 PE=2 SV=2	98.39	ITIYDQENFQGK		0.199645	1454.9	728.459	1454.7	728.359	1.1.1.620.3	50.0272
61.62	sp|P02525|CRBA1_MOUSE	Beta-crystallin A1 OS=Mus musculus GN=Cryba1 PE=2 SV=2	98.34	ITIYDQENFQGK		-0.305186	1454.4	728.207	1454.7	728.359	1.1.1.563.4	44.8452
61.62	sp|P02525|CRBA1_MOUSE	Beta-crystallin A1 OS=Mus musculus GN=Cryba1 PE=2 SV=2	99	ITIYDQENFQGKR		-0.0968016	1610.71	806.361	1610.81	806.41	1.1.1.360.3	24.4511
61.62	sp|P02525|CRBA1_MOUSE	Beta-crystallin A1 OS=Mus musculus GN=Cryba1 PE=2 SV=2	99	ITIYDQENFQGKR		-0.00491425	1610.8	806.408	1610.81	806.41	1.1.1.361.3	24.5633
61.62	sp|P02525|CRBA1_MOUSE	Beta-crystallin A1 OS=Mus musculus GN=Cryba1 PE=2 SV=2	99	ITIYDQENFQGKR		-0.021022	1610.78	806.399	1610.81	806.41	1.1.1.364.4	24.7969
61.62	sp|P02525|CRBA1_MOUSE	Beta-crystallin A1 OS=Mus musculus GN=Cryba1 PE=2 SV=2	99	ITIYDQENFQGKR		-0.0115038	1610.79	806.404	1610.81	806.41	1.1.1.359.3	24.3388
61.62	sp|P02525|CRBA1_MOUSE	Beta-crystallin A1 OS=Mus musculus GN=Cryba1 PE=2 SV=2	99	ITIYDQENFQGKR		-0.0625116	1610.74	806.379	1610.81	806.41	1.1.1.363.4	24.719
61.62	sp|P02525|CRBA1_MOUSE	Beta-crystallin A1 OS=Mus musculus GN=Cryba1 PE=2 SV=2	98.99	ITIYDQENFQGKR		-0.059705	1610.75	806.38	1610.81	806.41	1.1.1.362.4	24.6412
61.62	sp|P02525|CRBA1_MOUSE	Beta-crystallin A1 OS=Mus musculus GN=Cryba1 PE=2 SV=2	99	MEFTSSCPNVSER	Oxidation(M)@1; Carbamidomethyl(C)@7; Oxidation(P)@8	-0.0994704	1574.53	788.275	1574.63	788.324	1.1.1.336.4	21.9657
61.62	sp|P02525|CRBA1_MOUSE	Beta-crystallin A1 OS=Mus musculus GN=Cryba1 PE=2 SV=2	99	MEFTSSCPNVSER	Oxidation(M)@1; Carbamidomethyl(C)@7	0.199307	1558.84	780.427	1558.64	780.327	1.1.1.345.4	22.9405
61.62	sp|P02525|CRBA1_MOUSE	Beta-crystallin A1 OS=Mus musculus GN=Cryba1 PE=2 SV=2	99	MEFTSSCPNVSER	Carbamidomethyl(C)@7	0.137125	1542.78	772.398	1542.64	772.329	1.1.1.357.4	24.1486
61.62	sp|P02525|CRBA1_MOUSE	Beta-crystallin A1 OS=Mus musculus GN=Cryba1 PE=2 SV=2	99	MEFTSSCPNVSER	Oxidation(M)@1; Carbamidomethyl(C)@7; Deamidated(N)@9	1.0207	1560.64	781.329	1559.62	780.819	1.1.1.340.3	22.3449
61.62	sp|P02525|CRBA1_MOUSE	Beta-crystallin A1 OS=Mus musculus GN=Cryba1 PE=2 SV=2	99	MEFTSSCPNVSER	Oxidation(M)@1; Carbamidomethyl(C)@7; Deamidated(N)@9	1.14297	1560.77	781.39	1559.62	780.819	1.1.1.343.4	22.7162
61.62	sp|P02525|CRBA1_MOUSE	Beta-crystallin A1 OS=Mus musculus GN=Cryba1 PE=2 SV=2	98.88	MEFTSSCPNVSER	Oxidation(M)@1; Carbamidomethyl(C)@7; Deamidated(N)@9	1.17922	1560.8	781.409	1559.62	780.819	1.1.1.344.4	22.8282
61.62	sp|P02525|CRBA1_MOUSE	Beta-crystallin A1 OS=Mus musculus GN=Cryba1 PE=2 SV=2	99	QWEICDDYPSLQAMGWFNNEVGSMK	Carbamidomethyl(C)@5; Oxidation(M)@14; Oxidation(M)@24	-0.289895	3035.98	1013	3036.27	1013.1	1.1.1.429.4	31.4997
61.62	sp|P02525|CRBA1_MOUSE	Beta-crystallin A1 OS=Mus musculus GN=Cryba1 PE=2 SV=2	99	RMEFTSSCPNVSER	Oxidation(M)@2; Carbamidomethyl(C)@8	-0.0990921	1714.64	858.328	1714.74	858.377	1.1.1.339.4	22.2671
61.62	sp|P02525|CRBA1_MOUSE	Beta-crystallin A1 OS=Mus musculus GN=Cryba1 PE=2 SV=2	99	RMEFTSSCPNVSER	Oxidation(M)@2; Carbamidomethyl(C)@8; Oxidation(P)@9	0.372442	1731.11	578.043	1730.74	577.919	1.1.1.333.3	21.5952
61.62	sp|P02525|CRBA1_MOUSE	Beta-crystallin A1 OS=Mus musculus GN=Cryba1 PE=2 SV=2	99	RMEFTSSCPNVSER	Oxidation(M)@2; Carbamidomethyl(C)@8	-0.0522332	1714.69	858.351	1714.74	858.377	1.1.1.336.3	21.9312
61.62	sp|P02525|CRBA1_MOUSE	Beta-crystallin A1 OS=Mus musculus GN=Cryba1 PE=2 SV=2	98.04	RMEFTSSCPNVSER	Oxidation(M)@2; Carbamidomethyl(C)@8; Oxidation(P)@9	0.37775	1731.11	578.045	1730.74	577.919	1.1.1.331.3	21.3709
61.62	sp|P02525|CRBA1_MOUSE	Beta-crystallin A1 OS=Mus musculus GN=Cryba1 PE=2 SV=2	97.98	RMEFTSSCPNVSER	Oxidation(M)@2; Carbamidomethyl(C)@8; Oxidation(P)@9	0.433212	1731.17	578.063	1730.74	577.919	1.1.1.332.3	21.4831
61.62	sp|P02525|CRBA1_MOUSE	Beta-crystallin A1 OS=Mus musculus GN=Cryba1 PE=2 SV=2	97.52	RMEFTSSCPNVSER	Oxidation(M)@2; Carbamidomethyl(C)@8; Deamidated(N)@10	0.511688	1716.24	573.086	1715.72	572.915	1.1.1.335.3	21.8192
61.62	sp|P02525|CRBA1_MOUSE	Beta-crystallin A1 OS=Mus musculus GN=Cryba1 PE=2 SV=2	99	WDAWSGSNAYHIER		0.152393	1690.9	846.458	1690.75	846.382	1.1.1.384.3	26.5938
61.62	sp|P02525|CRBA1_MOUSE	Beta-crystallin A1 OS=Mus musculus GN=Cryba1 PE=2 SV=2	99	WDAWSGSNAYHIER		0.0997992	1690.85	846.432	1690.75	846.382	1.1.1.385.3	26.7058
61.62	sp|P02525|CRBA1_MOUSE	Beta-crystallin A1 OS=Mus musculus GN=Cryba1 PE=2 SV=2	99	WDAWSGSNAYHIER		0.0908911	1690.84	846.427	1690.75	846.382	1.1.1.386.4	26.8526
17.89	sp|P00760|TRY1_BOVIN	Cationic trypsin OS=Bos taurus PE=1 SV=3	99	SIVHPSYNSNTLNNDIMLIK		-0.0157696	2272.14	758.386	2272.15	758.391	1.1.1.408.4	29.1804
Spot16
%Cov	Accessions	Names	Conf	Sequence	Modifications	dMass	Prec MW	Prec m/z	Theor MW	Theor m/z	Spectrum	Retention time (min)
52.55	sp|P24622|CRYAA_MOUSE	Alpha-crystallin A chain OS=Mus musculus GN=Cryaa PE=2 SV=1	99	AIPVSREEKPSSAPSS		-0.109474	1640.73	821.371	1640.84	821.426	1.1.1.308.4	21.0994
52.55	sp|P24622|CRYAA_MOUSE	Alpha-crystallin A chain OS=Mus musculus GN=Cryaa PE=2 SV=2	99	ALGPFYPSR		0.00128325	1006.52	504.27	1006.52	504.269	1.1.1.363.4	27.0051
52.55	sp|P24622|CRYAA_MOUSE	Alpha-crystallin A chain OS=Mus musculus GN=Cryaa PE=2 SV=3	99	EEKPSSAPSS		-0.144423	1017.32	509.666	1017.46	509.738	1.1.1.276.3	17.9973
52.55	sp|P24622|CRYAA_MOUSE	Alpha-crystallin A chain OS=Mus musculus GN=Cryaa PE=2 SV=4	99	HFSPEDLTVK		0.0373898	1171.62	586.82	1171.59	586.801	1.1.1.352.3	25.8041
52.55	sp|P24622|CRYAA_MOUSE	Alpha-crystallin A chain OS=Mus musculus GN=Cryaa PE=2 SV=5	99	VLEDFVEIHGK		0.0488546	1284.72	643.367	1284.67	643.343	1.1.1.364.4	27.1173
52.55	sp|P24622|CRYAA_MOUSE	Alpha-crystallin A chain OS=Mus musculus GN=Cryaa PE=2 SV=6	99	VQSGLDAGHSER		-0.145617	1254.45	628.232	1254.6	628.305	1.1.1.303.4	20.6089
52.55	sp|P24622|CRYAA_MOUSE	Alpha-crystallin A chain OS=Mus musculus GN=Cryaa PE=2 SV=7	98.09	MDVTIQHPWFK	Protein Terminal Acetyl@N-term; Oxidation(D)@2	0.0655494	1458.76	730.388	1458.7	730.356	1.1.1.378.3	28.655
52.55	sp|P24622|CRYAA_MOUSE	Alpha-crystallin A chain OS=Mus musculus GN=Cryaa PE=2 SV=8	99	AIPVSREEKPSSAPSS		0.00551311	1640.84	821.428	1640.84	821.426	1.1.1.307.3	20.9878
52.55	sp|P24622|CRYAA_MOUSE	Alpha-crystallin A chain OS=Mus musculus GN=Cryaa PE=2 SV=9	99	AIPVSREEKPSSAPSS		-0.0276892	1640.81	821.412	1640.84	821.426	1.1.1.312.3	21.5128
52.55	sp|P24622|CRYAA_MOUSE	Alpha-crystallin A chain OS=Mus musculus GN=Cryaa PE=2 SV=14	99	ALGPFYPSR		0.0449223	1006.57	504.291	1006.52	504.269	1.1.1.362.4	26.8927
52.55	sp|P24622|CRYAA_MOUSE	Alpha-crystallin A chain OS=Mus musculus GN=Cryaa PE=2 SV=15	99	ALGPFYPSR		0.0145275	1006.54	504.276	1006.52	504.269	1.1.1.361.4	26.7803
52.55	sp|P24622|CRYAA_MOUSE	Alpha-crystallin A chain OS=Mus musculus GN=Cryaa PE=2 SV=16	99	ALGPFYPSR		1.00266	1007.53	504.77	1006.52	504.269	1.1.1.358.3	26.4778
52.55	sp|P24622|CRYAA_MOUSE	Alpha-crystallin A chain OS=Mus musculus GN=Cryaa PE=2 SV=17	96.02	ALGPFYPSR		-0.227471	1006.3	504.155	1006.52	504.269	1.1.1.426.4	33.6335
52.55	sp|P24622|CRYAA_MOUSE	Alpha-crystallin A chain OS=Mus musculus GN=Cryaa PE=2 SV=30	97.85	EEKPSSAPSS		-0.0670328	1017.39	509.704	1017.46	509.738	1.1.1.275.3	17.8852
52.55	sp|P24622|CRYAA_MOUSE	Alpha-crystallin A chain OS=Mus musculus GN=Cryaa PE=2 SV=31	95.96	EEKPSSAPSS		-0.228223	1017.23	509.624	1017.46	509.738	1.1.1.279.3	18.2302
52.55	sp|P24622|CRYAA_MOUSE	Alpha-crystallin A chain OS=Mus musculus GN=Cryaa PE=2 SV=33	99	HFSPEDLTVK		0.0842636	1171.67	586.843	1171.59	586.801	1.1.1.354.3	26.0286
52.55	sp|P24622|CRYAA_MOUSE	Alpha-crystallin A chain OS=Mus musculus GN=Cryaa PE=2 SV=34	99	HFSPEDLTVK		0.0611929	1171.65	586.832	1171.59	586.801	1.1.1.347.4	25.3466
52.55	sp|P24622|CRYAA_MOUSE	Alpha-crystallin A chain OS=Mus musculus GN=Cryaa PE=2 SV=35	99	HFSPEDLTVK		0.0952497	1171.68	586.849	1171.59	586.801	1.1.1.355.3	26.1409
52.55	sp|P24622|CRYAA_MOUSE	Alpha-crystallin A chain OS=Mus musculus GN=Cryaa PE=2 SV=36	99	HFSPEDLTVK		0.0698597	1171.66	586.836	1171.59	586.801	1.1.1.353.3	25.9164
52.55	sp|P24622|CRYAA_MOUSE	Alpha-crystallin A chain OS=Mus musculus GN=Cryaa PE=2 SV=37	99	HFSPEDLTVK		0.152011	1171.74	586.877	1171.59	586.801	1.1.1.357.3	26.3656
52.55	sp|P24622|CRYAA_MOUSE	Alpha-crystallin A chain OS=Mus musculus GN=Cryaa PE=2 SV=38	99	HFSPEDLTVK		0.0454462	1171.63	586.824	1171.59	586.801	1.1.1.359.4	26.5903
52.55	sp|P24622|CRYAA_MOUSE	Alpha-crystallin A chain OS=Mus musculus GN=Cryaa PE=2 SV=39	99	HFSPEDLTVK		0.0536247	1171.64	586.828	1171.59	586.801	1.1.1.356.3	26.2531
52.55	sp|P24622|CRYAA_MOUSE	Alpha-crystallin A chain OS=Mus musculus GN=Cryaa PE=2 SV=46	97.96	MDVTIQHPWFK	Protein Terminal Acetyl@N-term; Oxidation(D)@2	0.0856905	1458.78	730.398	1458.7	730.356	1.1.1.380.4	28.9142
52.55	sp|P24622|CRYAA_MOUSE	Alpha-crystallin A chain OS=Mus musculus GN=Cryaa PE=2 SV=49	99	VLEDFVEIHGK		0.0128448	1284.68	643.349	1284.67	643.343	1.1.1.362.3	26.8582
52.55	sp|P24622|CRYAA_MOUSE	Alpha-crystallin A chain OS=Mus musculus GN=Cryaa PE=2 SV=50	99	VLEDFVEIHGK		0.0660661	1284.74	643.376	1284.67	643.343	1.1.1.361.3	26.7458
52.55	sp|P24622|CRYAA_MOUSE	Alpha-crystallin A chain OS=Mus musculus GN=Cryaa PE=2 SV=51	99	VQSGLDAGHSER		-0.00877983	1254.59	628.301	1254.6	628.305	1.1.1.294.3	19.5668
52.55	sp|P24622|CRYAA_MOUSE	Alpha-crystallin A chain OS=Mus musculus GN=Cryaa PE=2 SV=52	99	VQSGLDAGHSER		-0.0494282	1254.55	628.28	1254.6	628.305	1.1.1.295.3	19.6787
52.55	sp|P24622|CRYAA_MOUSE	Alpha-crystallin A chain OS=Mus musculus GN=Cryaa PE=2 SV=53	99	VQSGLDAGHSER		-0.0242824	1254.57	628.293	1254.6	628.305	1.1.1.297.3	19.9025
52.55	sp|P24622|CRYAA_MOUSE	Alpha-crystallin A chain OS=Mus musculus GN=Cryaa PE=2 SV=54	99	VQSGLDAGHSER		-0.0240382	1254.57	628.293	1254.6	628.305	1.1.1.298.3	20.0145
52.55	sp|P24622|CRYAA_MOUSE	Alpha-crystallin A chain OS=Mus musculus GN=Cryaa PE=2 SV=55	99	VQSGLDAGHSER		0.00977439	1254.61	628.31	1254.6	628.305	1.1.1.299.3	20.1266
52.55	sp|P24622|CRYAA_MOUSE	Alpha-crystallin A chain OS=Mus musculus GN=Cryaa PE=2 SV=56	99	VQSGLDAGHSER		0.0175867	1254.61	628.314	1254.6	628.305	1.1.1.300.3	20.2383
52.55	sp|P24622|CRYAA_MOUSE	Alpha-crystallin A chain OS=Mus musculus GN=Cryaa PE=2 SV=57	99	VQSGLDAGHSER		-0.129993	1254.47	628.24	1254.6	628.305	1.1.1.304.4	20.7207
52.55	sp|P24622|CRYAA_MOUSE	Alpha-crystallin A chain OS=Mus musculus GN=Cryaa PE=2 SV=58	99	VQSGLDAGHSER		0.0515214	1254.65	628.331	1254.6	628.305	1.1.1.301.3	20.3503
52.55	sp|P24622|CRYAA_MOUSE	Alpha-crystallin A chain OS=Mus musculus GN=Cryaa PE=2 SV=59	99	VQSGLDAGHSER		-0.148791	1254.45	628.231	1254.6	628.305	1.1.1.305.4	20.8328
57.36	sp|Q9JJV1|CRBA2_MOUSE	Beta-crystallin A2 OS=Mus musculus GN=Cryba2 PE=2 SV=3	99	LLSDCANVCER	Carbamidomethyl(C)@5; Carbamidomethyl(C)@9	0.0174987	1335.61	668.812	1335.59	668.803	1.1.1.330.4	23.5295
57.36	sp|Q9JJV1|CRBA2_MOUSE	Beta-crystallin A2 OS=Mus musculus GN=Cryba2 PE=2 SV=3	99	TYSDFGTQAHTGQLQSIR		-0.0703341	2008.89	1005.45	2008.96	1005.49	1.1.1.344.4	25.0787
57.36	sp|Q9JJV1|CRBA2_MOUSE	Beta-crystallin A2 OS=Mus musculus GN=Cryba2 PE=2 SV=3	99	VSSGAWVAYQYPGYR		-0.0474469	1702.76	852.389	1702.81	852.412	1.1.1.377.4	28.5777
57.36	sp|Q9JJV1|CRBA2_MOUSE	Beta-crystallin A2 OS=Mus musculus GN=Cryba2 PE=2 SV=3	99	VTLFEGENFQGCK	Carbamidomethyl(C)@12	1.02339	1528.73	765.37	1527.7	764.859	1.1.1.371.4	27.9037
57.36	sp|Q9JJV1|CRBA2_MOUSE	Beta-crystallin A2 OS=Mus musculus GN=Cryba2 PE=2 SV=3	99	LLSDCANVCER	Carbamidomethyl(C)@5; Carbamidomethyl(C)@9	0.196083	1335.79	668.901	1335.59	668.803	1.1.1.326.3	23.0473
57.36	sp|Q9JJV1|CRBA2_MOUSE	Beta-crystallin A2 OS=Mus musculus GN=Cryba2 PE=2 SV=3	99	LLSDCANVCER	Carbamidomethyl(C)@5; Carbamidomethyl(C)@9	0.104044	1335.7	668.855	1335.59	668.803	1.1.1.328.3	23.2711
57.36	sp|Q9JJV1|CRBA2_MOUSE	Beta-crystallin A2 OS=Mus musculus GN=Cryba2 PE=2 SV=3	99	LLSDCANVCER	Carbamidomethyl(C)@5; Carbamidomethyl(C)@9	0.0541188	1335.65	668.83	1335.59	668.803	1.1.1.331.4	23.6418
57.36	sp|Q9JJV1|CRBA2_MOUSE	Beta-crystallin A2 OS=Mus musculus GN=Cryba2 PE=2 SV=3	99	LLSDCANVCER	Carbamidomethyl(C)@5; Carbamidomethyl(C)@9	0.063518	1335.65	668.835	1335.59	668.803	1.1.1.332.3	23.7195
57.36	sp|Q9JJV1|CRBA2_MOUSE	Beta-crystallin A2 OS=Mus musculus GN=Cryba2 PE=2 SV=3	99	LLSDCANVCER	Carbamidomethyl(C)@5; Carbamidomethyl(C)@9	0.0560719	1335.65	668.831	1335.59	668.803	1.1.1.334.4	23.9781
57.36	sp|Q9JJV1|CRBA2_MOUSE	Beta-crystallin A2 OS=Mus musculus GN=Cryba2 PE=2 SV=3	99	TYSDFGTQAHTGQLQSIR		-0.0625218	2008.9	1005.46	2008.96	1005.49	1.1.1.345.4	25.1909
57.36	sp|Q9JJV1|CRBA2_MOUSE	Beta-crystallin A2 OS=Mus musculus GN=Cryba2 PE=2 SV=3	99	TYSDFGTQAHTGQLQSIR		-0.0316388	2008.93	1005.47	2008.96	1005.49	1.1.1.346.4	25.2687
57.36	sp|Q9JJV1|CRBA2_MOUSE	Beta-crystallin A2 OS=Mus musculus GN=Cryba2 PE=2 SV=3	99	TYSDFGTQAHTGQLQSIR	Deamidated(Q)@8	-0.942568	2009	670.674	2009.94	670.989	1.1.1.349.4	25.5365
57.36	sp|Q9JJV1|CRBA2_MOUSE	Beta-crystallin A2 OS=Mus musculus GN=Cryba2 PE=2 SV=3	99	TYSDFGTQAHTGQLQSIR	Deamidated(Q)@8	-1.01324	2008.93	670.651	2009.94	670.989	1.1.1.353.4	25.9509
57.36	sp|Q9JJV1|CRBA2_MOUSE	Beta-crystallin A2 OS=Mus musculus GN=Cryba2 PE=2 SV=3	99	TYSDFGTQAHTGQLQSIR		-0.015863	2008.94	670.655	2008.96	670.661	1.1.1.354.4	26.0631
57.36	sp|Q9JJV1|CRBA2_MOUSE	Beta-crystallin A2 OS=Mus musculus GN=Cryba2 PE=2 SV=3	99	TYSDFGTQAHTGQLQSIR		-0.015863	2008.94	670.655	2008.96	670.661	1.1.1.355.4	26.1753
57.36	sp|Q9JJV1|CRBA2_MOUSE	Beta-crystallin A2 OS=Mus musculus GN=Cryba2 PE=2 SV=3	99	TYSDFGTQAHTGQLQSIR		0.00794008	2008.97	670.663	2008.96	670.661	1.1.1.343.3	24.9312
57.36	sp|Q9JJV1|CRBA2_MOUSE	Beta-crystallin A2 OS=Mus musculus GN=Cryba2 PE=2 SV=3	99	TYSDFGTQAHTGQLQSIR		0.0121514	2008.97	670.665	2008.96	670.661	1.1.1.356.4	26.2876
57.36	sp|Q9JJV1|CRBA2_MOUSE	Beta-crystallin A2 OS=Mus musculus GN=Cryba2 PE=2 SV=3	99	TYSDFGTQAHTGQLQSIR	Deamidated(Q)@8	-0.953371	2008.99	670.671	2009.94	670.989	1.1.1.350.4	25.6488
57.36	sp|Q9JJV1|CRBA2_MOUSE	Beta-crystallin A2 OS=Mus musculus GN=Cryba2 PE=2 SV=3	99	TYSDFGTQAHTGQLQSIR		-0.0424127	2008.92	670.646	2008.96	670.661	1.1.1.352.4	25.8386
57.36	sp|Q9JJV1|CRBA2_MOUSE	Beta-crystallin A2 OS=Mus musculus GN=Cryba2 PE=2 SV=3	99	TYSDFGTQAHTGQLQSIR		0.0216726	2008.98	670.668	2008.96	670.661	1.1.1.351.4	25.7266
57.36	sp|Q9JJV1|CRBA2_MOUSE	Beta-crystallin A2 OS=Mus musculus GN=Cryba2 PE=2 SV=3	99	TYSDFGTQAHTGQLQSIR		-0.374558	2008.59	670.536	2008.96	670.661	1.1.1.635.4	50.5618
57.36	sp|Q9JJV1|CRBA2_MOUSE	Beta-crystallin A2 OS=Mus musculus GN=Cryba2 PE=2 SV=3	97.69	TYSDFGTQAHTGQLQSIR	Deamidated(Q)@13	-0.884342	2009.06	670.694	2009.94	670.989	1.1.1.348.3	25.4243
57.36	sp|Q9JJV1|CRBA2_MOUSE	Beta-crystallin A2 OS=Mus musculus GN=Cryba2 PE=2 SV=3	99	VSSGAWVAYQYPGYR		-0.00545582	1702.8	852.41	1702.81	852.412	1.1.1.370.4	27.7913
57.36	sp|Q9JJV1|CRBA2_MOUSE	Beta-crystallin A2 OS=Mus musculus GN=Cryba2 PE=2 SV=3	99	VSSGAWVAYQYPGYR		0.0556999	1702.87	852.44	1702.81	852.412	1.1.1.371.3	27.8692
57.36	sp|Q9JJV1|CRBA2_MOUSE	Beta-crystallin A2 OS=Mus musculus GN=Cryba2 PE=2 SV=3	99	VSSGAWVAYQYPGYR		0.0417842	1702.85	852.433	1702.81	852.412	1.1.1.372.3	27.9815
57.36	sp|Q9JJV1|CRBA2_MOUSE	Beta-crystallin A2 OS=Mus musculus GN=Cryba2 PE=2 SV=3	99	VSSGAWVAYQYPGYR		0.0691273	1702.88	852.447	1702.81	852.412	1.1.1.373.3	28.094
57.36	sp|Q9JJV1|CRBA2_MOUSE	Beta-crystallin A2 OS=Mus musculus GN=Cryba2 PE=2 SV=3	99	VSSGAWVAYQYPGYR		-0.0152212	1702.8	852.405	1702.81	852.412	1.1.1.374.4	28.2409
57.36	sp|Q9JJV1|CRBA2_MOUSE	Beta-crystallin A2 OS=Mus musculus GN=Cryba2 PE=2 SV=3	99	VSSGAWVAYQYPGYR		-0.00484548	1702.81	852.41	1702.81	852.412	1.1.1.376.4	28.4654
57.36	sp|Q9JJV1|CRBA2_MOUSE	Beta-crystallin A2 OS=Mus musculus GN=Cryba2 PE=2 SV=3	99	VTLFEGENFQGCK	Carbamidomethyl(C)@12	1.03096	1528.73	765.374	1527.7	764.859	1.1.1.368.4	27.5666
19.51	sp|P00760|TRY1_BOVIN	Cationic trypsin OS=Bos taurus PE=1 SV=3	99	LGEDNINVVEGNEQFISASK		0.0526153	2162.1	1082.06	2162.05	1082.03	1.1.1.451.4	35.853
19.51	sp|P00760|TRY1_BOVIN	Cationic trypsin OS=Bos taurus PE=1 SV=3	99	SIVHPSYNSNTLNNDIMLIK		-0.0400402	2272.11	758.378	2272.15	758.391	1.1.1.324.4	22.8573
19.51	sp|P00760|TRY1_BOVIN	Cationic trypsin OS=Bos taurus PE=1 SV=3	99	LGEDNINVVEGNEQFISASK		0.0880148	2162.14	1082.08	2162.05	1082.03	1.1.1.320.3	22.4092
19.51	sp|P00760|TRY1_BOVIN	Cationic trypsin OS=Bos taurus PE=1 SV=3	99	SIVHPSYNSNTLNNDIMLIK		0.0687217	2272.22	758.414	2272.15	758.391	1.1.1.392.3	30.2264
19.51	sp|P00760|TRY1_BOVIN	Cationic trypsin OS=Bos taurus PE=1 SV=3	99	SIVHPSYNSNTLNNDIMLIK	Deamidated(N)@10	-0.880505	2272.26	758.426	2273.14	758.719	1.1.1.393.3	30.3388
19.51	sp|P00760|TRY1_BOVIN	Cationic trypsin OS=Bos taurus PE=1 SV=3	99	SIVHPSYNSNTLNNDIMLIK		-0.0270401	2272.13	758.382	2272.15	758.391	1.1.1.405.4	31.5136
19.51	sp|P00760|TRY1_BOVIN	Cationic trypsin OS=Bos taurus PE=1 SV=3	99	SIVHPSYNSNTLNNDIMLIK		-0.0231949	2272.13	758.384	2272.15	758.391	1.1.1.396.3	30.6066
4.013	sp|P35527|K1C9_HUMAN	Keratin, type I cytoskeletal 9 OS=Homo sapiens GN=KRT9 PE=1 SV=3	97.04	FSSSGGGGGGGR		-0.207278	981.219	491.617	981.426	491.72	1.1.1.401.3	31.0988
Spot17
%Cov	Accessions	Names	Conf	Sequence	Modifications	dMass	Prec MW	Prec m/z	Theor MW	Theor m/z	Spectrum	Retention time (min)
54.91	sp|P24622|CRYAA_MOUSE	Alpha-crystallin A chain OS=Mus musculus GN=Cryaa PE=2 SV=1	99	ALGPFYPSR		0.103636	1006.63	504.321	1006.52	504.269	1.1.1.366.4	26.6036
54.91	sp|P24622|CRYAA_MOUSE	Alpha-crystallin A chain OS=Mus musculus GN=Cryaa PE=2 SV=2	99	FVIFLDVK		-0.0570771	979.517	490.766	979.574	490.794	1.1.1.415.4	31.5817
54.91	sp|P24622|CRYAA_MOUSE	Alpha-crystallin A chain OS=Mus musculus GN=Cryaa PE=2 SV=3	99	HFSPEDLTVK		0.171186	1171.76	586.886	1171.59	586.801	1.1.1.357.4	25.7317
54.91	sp|P24622|CRYAA_MOUSE	Alpha-crystallin A chain OS=Mus musculus GN=Cryaa PE=2 SV=4	99	HFSPEDLTVKVLEDFVEIHGK		0.798384	2439.05	610.769	2438.25	610.569	1.1.1.436.3	33.766
54.91	sp|P24622|CRYAA_MOUSE	Alpha-crystallin A chain OS=Mus musculus GN=Cryaa PE=2 SV=5	99	HNERQDDHGYISR		-0.168933	1625.56	542.861	1625.73	542.917	1.1.1.294.4	19.7092
54.91	sp|P24622|CRYAA_MOUSE	Alpha-crystallin A chain OS=Mus musculus GN=Cryaa PE=2 SV=6	99	VLEDFVEIHGK		0.0376386	1284.71	643.362	1284.67	643.343	1.1.1.369.4	26.9406
54.91	sp|P24622|CRYAA_MOUSE	Alpha-crystallin A chain OS=Mus musculus GN=Cryaa PE=2 SV=7	99	VQSGLDAGHSER		-0.18544	1254.41	628.212	1254.6	628.305	1.1.1.299.4	20.2338
54.91	sp|P24622|CRYAA_MOUSE	Alpha-crystallin A chain OS=Mus musculus GN=Cryaa PE=2 SV=8	98.5	SDRDKFVIFLDVK		0.0668603	1580.92	527.982	1580.86	527.959	1.1.1.401.3	30.01
54.91	sp|P24622|CRYAA_MOUSE	Alpha-crystallin A chain OS=Mus musculus GN=Cryaa PE=2 SV=9	98.07	EEKPSSAPSS		-0.0020018	1017.46	509.737	1017.46	509.738	1.1.1.279.3	18.0299
54.91	sp|P24622|CRYAA_MOUSE	Alpha-crystallin A chain OS=Mus musculus GN=Cryaa PE=2 SV=18	99	FVIFLDVK		-0.0215006	979.553	490.784	979.574	490.794	1.1.1.416.3	31.6596
54.91	sp|P24622|CRYAA_MOUSE	Alpha-crystallin A chain OS=Mus musculus GN=Cryaa PE=2 SV=19	99	FVIFLDVK		-0.0238805	979.55	490.783	979.574	490.794	1.1.1.418.3	31.8496
54.91	sp|P24622|CRYAA_MOUSE	Alpha-crystallin A chain OS=Mus musculus GN=Cryaa PE=2 SV=20	98.91	FVIFLDVK		0.874502	980.449	491.232	979.574	490.794	1.1.1.422.3	32.2984
54.91	sp|P24622|CRYAA_MOUSE	Alpha-crystallin A chain OS=Mus musculus GN=Cryaa PE=2 SV=27	99	HFSPEDLTVK		0.212315	1171.8	586.907	1171.59	586.801	1.1.1.360.3	25.9995
54.91	sp|P24622|CRYAA_MOUSE	Alpha-crystallin A chain OS=Mus musculus GN=Cryaa PE=2 SV=29	98.76	HFSPEDLTVK		0.104793	1171.69	586.853	1171.59	586.801	1.1.1.374.4	27.3981
54.91	sp|P24622|CRYAA_MOUSE	Alpha-crystallin A chain OS=Mus musculus GN=Cryaa PE=2 SV=35	97.59	HNERQDDHGYISR		0.00388404	1625.73	542.918	1625.73	542.917	1.1.1.296.4	19.9327
54.91	sp|P24622|CRYAA_MOUSE	Alpha-crystallin A chain OS=Mus musculus GN=Cryaa PE=2 SV=40	97.5	SDRDKFVIFLDVK		-0.131221	1580.72	527.916	1580.86	527.959	1.1.1.416.4	31.6941
54.91	sp|P24622|CRYAA_MOUSE	Alpha-crystallin A chain OS=Mus musculus GN=Cryaa PE=2 SV=49	99	VLEDFVEIHGK		0.0899965	1284.76	643.388	1284.67	643.343	1.1.1.365.3	26.492
54.91	sp|P24622|CRYAA_MOUSE	Alpha-crystallin A chain OS=Mus musculus GN=Cryaa PE=2 SV=50	99	VLEDFVEIHGK		0.0775478	1284.75	643.382	1284.67	643.343	1.1.1.364.4	26.4142
54.91	sp|P24622|CRYAA_MOUSE	Alpha-crystallin A chain OS=Mus musculus GN=Cryaa PE=2 SV=51	99	VLEDFVEIHGK		0.0330009	1284.7	643.36	1284.67	643.343	1.1.1.366.3	26.5691
54.91	sp|P24622|CRYAA_MOUSE	Alpha-crystallin A chain OS=Mus musculus GN=Cryaa PE=2 SV=52	99	VQSGLDAGHSER		-0.171039	1254.42	628.219	1254.6	628.305	1.1.1.291.4	19.3738
54.91	sp|P24622|CRYAA_MOUSE	Alpha-crystallin A chain OS=Mus musculus GN=Cryaa PE=2 SV=53	99	VQSGLDAGHSER		-0.109894	1254.49	628.25	1254.6	628.305	1.1.1.292.4	19.4856
54.91	sp|P24622|CRYAA_MOUSE	Alpha-crystallin A chain OS=Mus musculus GN=Cryaa PE=2 SV=54	99	VQSGLDAGHSER		-0.0559493	1254.54	628.277	1254.6	628.305	1.1.1.294.3	19.6748
54.91	sp|P24622|CRYAA_MOUSE	Alpha-crystallin A chain OS=Mus musculus GN=Cryaa PE=2 SV=55	99	VQSGLDAGHSER		-0.0710831	1254.52	628.269	1254.6	628.305	1.1.1.295.3	19.7863
54.91	sp|P24622|CRYAA_MOUSE	Alpha-crystallin A chain OS=Mus musculus GN=Cryaa PE=2 SV=56	99	VQSGLDAGHSER		-0.0325165	1254.56	628.289	1254.6	628.305	1.1.1.296.3	19.8982
54.91	sp|P24622|CRYAA_MOUSE	Alpha-crystallin A chain OS=Mus musculus GN=Cryaa PE=2 SV=57	99	VQSGLDAGHSER		-0.0697406	1254.53	628.27	1254.6	628.305	1.1.1.297.3	20.0101
54.91	sp|P24622|CRYAA_MOUSE	Alpha-crystallin A chain OS=Mus musculus GN=Cryaa PE=2 SV=58	99	VQSGLDAGHSER		-0.0593666	1254.54	628.275	1254.6	628.305	1.1.1.298.3	20.1219
54.91	sp|P24622|CRYAA_MOUSE	Alpha-crystallin A chain OS=Mus musculus GN=Cryaa PE=2 SV=59	99	VQSGLDAGHSER		-0.175677	1254.42	628.217	1254.6	628.305	1.1.1.300.4	20.3456
54.91	sp|P24622|CRYAA_MOUSE	Alpha-crystallin A chain OS=Mus musculus GN=Cryaa PE=2 SV=60	99	VQSGLDAGHSER		-0.147484	1254.45	628.231	1254.6	628.305	1.1.1.302.4	20.535
54.91	sp|P24622|CRYAA_MOUSE	Alpha-crystallin A chain OS=Mus musculus GN=Cryaa PE=2 SV=61	97.85	VQSGLDAGHSER	Formyl@N-term	-0.066145	1282.52	642.269	1282.59	642.302	1.1.1.301.4	20.4576
68.69	sp|P02525|CRBA1_MOUSE	Beta-crystallin A1 OS=Mus musculus GN=Cryba1 PE=2 SV=2	99	ITIFEKENFIGR		-0.0933175	1465.7	489.574	1465.79	489.605	1.1.1.414.3	31.4693
68.69	sp|P02525|CRBA1_MOUSE	Beta-crystallin A1 OS=Mus musculus GN=Cryba1 PE=2 SV=2	99	ITIYDQENFQGK		0.0479061	1454.75	728.383	1454.7	728.359	1.1.1.356.4	25.6194
68.69	sp|P02525|CRBA1_MOUSE	Beta-crystallin A1 OS=Mus musculus GN=Cryba1 PE=2 SV=2	99	ITIYDQENFQGKR		-0.101276	1610.7	806.359	1610.81	806.41	1.1.1.343.4	24.5059
68.69	sp|P02525|CRBA1_MOUSE	Beta-crystallin A1 OS=Mus musculus GN=Cryba1 PE=2 SV=2	99	MEFTSSCPNVSER	Carbamidomethyl(C)@7	-0.00633583	1542.64	772.326	1542.64	772.329	1.1.1.338.4	24.0829
68.69	sp|P02525|CRBA1_MOUSE	Beta-crystallin A1 OS=Mus musculus GN=Cryba1 PE=2 SV=2	99	RMEFTSSCPNVSER	Oxidation(M)@2; Carbamidomethyl(C)@8; Oxidation(P)@9	0.111828	1730.85	577.956	1730.74	577.919	1.1.1.315.4	21.6791
68.69	sp|P02525|CRBA1_MOUSE	Beta-crystallin A1 OS=Mus musculus GN=Cryba1 PE=2 SV=2	99	VCYQYPGYR	Carbamidomethyl(C)@2	0.0744783	1204.61	603.311	1204.53	603.274	1.1.1.340.4	24.2383
68.69	sp|P02525|CRBA1_MOUSE	Beta-crystallin A1 OS=Mus musculus GN=Cryba1 PE=2 SV=2	99	GEYPRWDAWSGSNAYHIER		0.123013	2293.15	765.392	2293.03	765.351	1.1.1.377.4	27.7343
68.69	sp|P02525|CRBA1_MOUSE	Beta-crystallin A1 OS=Mus musculus GN=Cryba1 PE=2 SV=2	99	ITIFEKENFIGR		0.22817	1466.02	734.018	1465.79	733.904	1.1.1.377.3	27.6999
68.69	sp|P02525|CRBA1_MOUSE	Beta-crystallin A1 OS=Mus musculus GN=Cryba1 PE=2 SV=2	99	ITIFEKENFIGR		0.162753	1465.96	733.985	1465.79	733.904	1.1.1.378.3	27.8121
68.69	sp|P02525|CRBA1_MOUSE	Beta-crystallin A1 OS=Mus musculus GN=Cryba1 PE=2 SV=2	99	ITIFEKENFIGR		0.144812	1465.94	733.976	1465.79	733.904	1.1.1.379.3	27.89
68.69	sp|P02525|CRBA1_MOUSE	Beta-crystallin A1 OS=Mus musculus GN=Cryba1 PE=2 SV=2	99	ITIFEKENFIGR		0.127604	1465.92	733.967	1465.79	733.904	1.1.1.382.3	28.0886
68.69	sp|P02525|CRBA1_MOUSE	Beta-crystallin A1 OS=Mus musculus GN=Cryba1 PE=2 SV=2	99	ITIFEKENFIGR		-0.0579851	1465.73	489.586	1465.79	489.605	1.1.1.402.4	30.1569
68.69	sp|P02525|CRBA1_MOUSE	Beta-crystallin A1 OS=Mus musculus GN=Cryba1 PE=2 SV=2	99	ITIFEKENFIGR		0.243805	1466.04	489.686	1465.79	489.605	1.1.1.396.3	29.4502
68.69	sp|P02525|CRBA1_MOUSE	Beta-crystallin A1 OS=Mus musculus GN=Cryba1 PE=2 SV=2	99	ITIFEKENFIGR		-0.0367926	1465.76	733.885	1465.79	733.904	1.1.1.403.4	30.2694
68.69	sp|P02525|CRBA1_MOUSE	Beta-crystallin A1 OS=Mus musculus GN=Cryba1 PE=2 SV=2	99	ITIFEKENFIGR		-0.105034	1465.69	489.57	1465.79	489.605	1.1.1.408.4	30.8302
68.69	sp|P02525|CRBA1_MOUSE	Beta-crystallin A1 OS=Mus musculus GN=Cryba1 PE=2 SV=2	99	ITIFEKENFIGR		1.0884	1466.88	489.968	1465.79	489.605	1.1.1.425.3	32.601
68.69	sp|P02525|CRBA1_MOUSE	Beta-crystallin A1 OS=Mus musculus GN=Cryba1 PE=2 SV=2	99	ITIFEKENFIGR		-0.267325	1465.53	489.516	1465.79	489.605	1.1.1.467.4	36.4519
68.69	sp|P02525|CRBA1_MOUSE	Beta-crystallin A1 OS=Mus musculus GN=Cryba1 PE=2 SV=2	99	ITIFEKENFIGR		-0.248103	1465.54	489.522	1465.79	489.605	1.1.1.429.3	33.0153
68.69	sp|P02525|CRBA1_MOUSE	Beta-crystallin A1 OS=Mus musculus GN=Cryba1 PE=2 SV=2	99	ITIFEKENFIGR		1.79083	1467.58	490.202	1465.79	489.605	1.1.1.433.3	33.4299
68.69	sp|P02525|CRBA1_MOUSE	Beta-crystallin A1 OS=Mus musculus GN=Cryba1 PE=2 SV=2	99	ITIFEKENFIGR		-0.0702507	1465.72	489.582	1465.79	489.605	1.1.1.413.3	31.357
68.69	sp|P02525|CRBA1_MOUSE	Beta-crystallin A1 OS=Mus musculus GN=Cryba1 PE=2 SV=2	99	ITIFEKENFIGR		-0.154554	1465.64	489.553	1465.79	489.605	1.1.1.440.4	34.2496
68.69	sp|P02525|CRBA1_MOUSE	Beta-crystallin A1 OS=Mus musculus GN=Cryba1 PE=2 SV=2	99	ITIFEKENFIGR		-0.0831571	1465.71	489.577	1465.79	489.605	1.1.1.427.4	32.8251
68.69	sp|P02525|CRBA1_MOUSE	Beta-crystallin A1 OS=Mus musculus GN=Cryba1 PE=2 SV=2	99	ITIFEKENFIGR		0.129753	1465.92	489.648	1465.79	489.605	1.1.1.400.3	29.8983
68.69	sp|P02525|CRBA1_MOUSE	Beta-crystallin A1 OS=Mus musculus GN=Cryba1 PE=2 SV=2	99	ITIFEKENFIGR		-0.16087	1465.63	489.551	1465.79	489.605	1.1.1.439.4	34.1373
68.69	sp|P02525|CRBA1_MOUSE	Beta-crystallin A1 OS=Mus musculus GN=Cryba1 PE=2 SV=2	99	ITIFEKENFIGR		0.116986	1465.91	733.962	1465.79	733.904	1.1.1.384.3	28.2441
68.69	sp|P02525|CRBA1_MOUSE	Beta-crystallin A1 OS=Mus musculus GN=Cryba1 PE=2 SV=2	99	ITIFEKENFIGR		-0.291307	1465.5	489.508	1465.79	489.605	1.1.1.483.4	37.7982
68.69	sp|P02525|CRBA1_MOUSE	Beta-crystallin A1 OS=Mus musculus GN=Cryba1 PE=2 SV=2	99	ITIFEKENFIGR		0.338269	1466.13	489.718	1465.79	489.605	1.1.1.384.4	28.2786
68.69	sp|P02525|CRBA1_MOUSE	Beta-crystallin A1 OS=Mus musculus GN=Cryba1 PE=2 SV=2	99	ITIFEKENFIGR		-0.146408	1465.65	489.556	1465.79	489.605	1.1.1.438.4	34.025
68.69	sp|P02525|CRBA1_MOUSE	Beta-crystallin A1 OS=Mus musculus GN=Cryba1 PE=2 SV=2	99	ITIFEKENFIGR		-0.282337	1465.51	489.511	1465.79	489.605	1.1.1.449.4	35.0869
68.69	sp|P02525|CRBA1_MOUSE	Beta-crystallin A1 OS=Mus musculus GN=Cryba1 PE=2 SV=2	98.78	ITIFEKENFIGR		-0.245174	1465.55	489.523	1465.79	489.605	1.1.1.471.4	36.7284
68.69	sp|P02525|CRBA1_MOUSE	Beta-crystallin A1 OS=Mus musculus GN=Cryba1 PE=2 SV=2	98.77	ITIFEKENFIGR		-0.240322	1465.55	489.525	1465.79	489.605	1.1.1.456.4	35.6656
68.69	sp|P02525|CRBA1_MOUSE	Beta-crystallin A1 OS=Mus musculus GN=Cryba1 PE=2 SV=2	98.62	ITIFEKENFIGR		-0.056429	1465.74	489.586	1465.79	489.605	1.1.1.405.4	30.4938
68.69	sp|P02525|CRBA1_MOUSE	Beta-crystallin A1 OS=Mus musculus GN=Cryba1 PE=2 SV=2	97.98	ITIFEKENFIGR		-0.344123	1465.45	489.49	1465.79	489.605	1.1.1.1018.4	78.5341
68.69	sp|P02525|CRBA1_MOUSE	Beta-crystallin A1 OS=Mus musculus GN=Cryba1 PE=2 SV=2	97.77	ITIFEKENFIGR		0.255796	1466.05	489.69	1465.79	489.605	1.1.1.385.4	28.3907
68.69	sp|P02525|CRBA1_MOUSE	Beta-crystallin A1 OS=Mus musculus GN=Cryba1 PE=2 SV=2	97.75	ITIFEKENFIGR	Deamidated(N)@8	-0.0990102	1466.68	489.9	1466.78	489.933	1.1.1.411.3	31.1322
68.69	sp|P02525|CRBA1_MOUSE	Beta-crystallin A1 OS=Mus musculus GN=Cryba1 PE=2 SV=2	97.53	ITIFEKENFIGR		0.960888	1466.75	489.925	1465.79	489.605	1.1.1.409.3	30.9082
68.69	sp|P02525|CRBA1_MOUSE	Beta-crystallin A1 OS=Mus musculus GN=Cryba1 PE=2 SV=2	97.09	ITIFEKENFIGR		-0.0199066	1465.77	489.598	1465.79	489.605	1.1.1.398.4	29.7084
68.69	sp|P02525|CRBA1_MOUSE	Beta-crystallin A1 OS=Mus musculus GN=Cryba1 PE=2 SV=2	96.86	ITIFEKENFIGR		0.248015	1466.04	489.688	1465.79	489.605	1.1.1.386.4	28.5025
68.69	sp|P02525|CRBA1_MOUSE	Beta-crystallin A1 OS=Mus musculus GN=Cryba1 PE=2 SV=2	96.61	ITIFEKENFIGR		1.84694	1467.64	490.221	1465.79	489.605	1.1.1.432.3	33.3176
68.69	sp|P02525|CRBA1_MOUSE	Beta-crystallin A1 OS=Mus musculus GN=Cryba1 PE=2 SV=2	99	ITIYDQENFQGK		0.116496	1454.82	728.418	1454.7	728.359	1.1.1.354.3	25.3605
68.69	sp|P02525|CRBA1_MOUSE	Beta-crystallin A1 OS=Mus musculus GN=Cryba1 PE=2 SV=2	99	ITIYDQENFQGK		0.0663351	1454.77	728.393	1454.7	728.359	1.1.1.358.4	25.8439
68.69	sp|P02525|CRBA1_MOUSE	Beta-crystallin A1 OS=Mus musculus GN=Cryba1 PE=2 SV=2	99	MEFTSSCPNVSER	Oxidation(M)@1; Carbamidomethyl(C)@7; Oxidation(P)@8	-0.0732575	1574.56	788.288	1574.63	788.324	1.1.1.318.3	21.9462
68.69	sp|P02525|CRBA1_MOUSE	Beta-crystallin A1 OS=Mus musculus GN=Cryba1 PE=2 SV=2	99	MEFTSSCPNVSER	Oxidation(M)@1; Carbamidomethyl(C)@7	-0.00281668	1558.64	780.325	1558.64	780.327	1.1.1.327.3	22.85
68.69	sp|P02525|CRBA1_MOUSE	Beta-crystallin A1 OS=Mus musculus GN=Cryba1 PE=2 SV=2	99	RMEFTSSCPNVSER	Oxidation(M)@2; Carbamidomethyl(C)@8	-0.0439875	1714.7	858.355	1714.74	858.377	1.1.1.319.3	22.0582
7.609	sp|P04264|K2C1_HUMAN; sp|A5A6M6|K2C1_PANTR	Keratin, type II cytoskeletal 1 OS=Homo sapiens GN=KRT1 PE=1 SV=6; Keratin, type II cytoskeletal 1 OS=Pan troglodytes GN=KRT1 PE=1 SV=1	99	SLDLDSIIAEVK		-0.0855139	1301.62	651.818	1301.71	651.861	1.1.1.419.4	31.9964
7.609	sp|P04264|K2C1_HUMAN; sp|A5A6M6|K2C1_PANTR	Keratin, type II cytoskeletal 1 OS=Homo sapiens GN=KRT1 PE=1 SV=6; Keratin, type II cytoskeletal 1 OS=Pan troglodytes GN=KRT1 PE=1 SV=1	99	GSGGGSSGGSIGGR		-0.195669	1091.3	546.657	1091.5	546.755	1.1.1.280.4	18.1763
7.609	sp|P04264|K2C1_HUMAN; sp|A5A6M6|K2C1_PANTR	Keratin, type II cytoskeletal 1 OS=Homo sapiens GN=KRT1 PE=1 SV=6; Keratin, type II cytoskeletal 1 OS=Pan troglodytes GN=KRT1 PE=1 SV=1	99	SLDLDSIIAEVK		-0.0651322	1301.64	651.829	1301.71	651.861	1.1.1.417.4	31.7717
7.609	sp|P04264|K2C1_HUMAN; sp|A5A6M6|K2C1_PANTR	Keratin, type II cytoskeletal 1 OS=Homo sapiens GN=KRT1 PE=1 SV=6; Keratin, type II cytoskeletal 1 OS=Pan troglodytes GN=KRT1 PE=1 SV=1	99	SLDLDSIIAEVK		-0.030349	1301.68	651.846	1301.71	651.861	1.1.1.418.4	31.8841
16.26	sp|P00760|TRY1_BOVIN	Cationic trypsin OS=Bos taurus PE=1 SV=3	99	LGEDNINVVEGNEQFISASK		-0.141773	2161.91	1081.96	2162.05	1082.03	1.1.1.376.3	27.588
16.26	sp|P00760|TRY1_BOVIN	Cationic trypsin OS=Bos taurus PE=1 SV=3	97.91	SIVHPSYNSNTLNNDIMLIK	Deamidated(N)@10	-0.929708	2272.21	758.409	2273.14	758.719	1.1.1.392.4	29.1054
40.46	sp|P02501|CRYAA_ORYAF	Alpha-crystallin A chain OS=Orycteropus afer GN=CRYAA PE=1 SV=1	99	AIPVSREEKPSSVPSS		-0.100396	1668.77	835.391	1668.87	835.441	1.1.1.313.3	21.4206
40.46	sp|P02501|CRYAA_ORYAF	Alpha-crystallin A chain OS=Orycteropus afer GN=CRYAA PE=1 SV=1	99	ALGPFYPSR		0.103636	1006.63	504.321	1006.52	504.269	1.1.1.366.4	26.6036
40.46	sp|P02501|CRYAA_ORYAF	Alpha-crystallin A chain OS=Orycteropus afer GN=CRYAA PE=1 SV=1	99	HNERQDDHGYISR		-0.168933	1625.56	542.861	1625.73	542.917	1.1.1.294.4	19.7092
40.46	sp|P02501|CRYAA_ORYAF	Alpha-crystallin A chain OS=Orycteropus afer GN=CRYAA PE=1 SV=1	97.59	HNERQDDHGYISR		0.00388404	1625.73	542.918	1625.73	542.917	1.1.1.296.4	19.9327
44.19	sp|P02488|CRYAA_MACMU	Alpha-crystallin A chain OS=Macaca mulatta GN=CRYAA PE=1 SV=2	99	HFSPEDLTVKVQDDFVEIHGK		0.636239	2439.84	610.968	2439.21	610.809	1.1.1.437.3	33.8783
44.19	sp|P02488|CRYAA_MACMU	Alpha-crystallin A chain OS=Macaca mulatta GN=CRYAA PE=1 SV=2	98.07	EEKPSSAPSS		-0.0020018	1017.46	509.737	1017.46	509.738	1.1.1.279.3	18.0299
44.19	sp|P02488|CRYAA_MACMU	Alpha-crystallin A chain OS=Macaca mulatta GN=CRYAA PE=1 SV=2	99	FVIFLDVK		-0.0570771	979.517	490.766	979.574	490.794	1.1.1.415.4	31.5817
44.19	sp|P02488|CRYAA_MACMU	Alpha-crystallin A chain OS=Macaca mulatta GN=CRYAA PE=1 SV=2	99	FVIFLDVK		-0.0215006	979.553	490.784	979.574	490.794	1.1.1.416.3	31.6596
44.19	sp|P02488|CRYAA_MACMU	Alpha-crystallin A chain OS=Macaca mulatta GN=CRYAA PE=1 SV=2	99	FVIFLDVK		-0.0238805	979.55	490.783	979.574	490.794	1.1.1.418.3	31.8496
44.19	sp|P02488|CRYAA_MACMU	Alpha-crystallin A chain OS=Macaca mulatta GN=CRYAA PE=1 SV=2	98.91	FVIFLDVK		0.874502	980.449	491.232	979.574	490.794	1.1.1.422.3	32.2984
44.19	sp|P02488|CRYAA_MACMU	Alpha-crystallin A chain OS=Macaca mulatta GN=CRYAA PE=1 SV=2	99	HFSPEDLTVK		0.152513	1171.74	586.877	1171.59	586.801	1.1.1.359.4	25.9217
44.19	sp|P02488|CRYAA_MACMU	Alpha-crystallin A chain OS=Macaca mulatta GN=CRYAA PE=1 SV=2	99	HFSPEDLTVK		0.148485	1171.74	586.875	1171.59	586.801	1.1.1.358.3	25.8095
44.19	sp|P02488|CRYAA_MACMU	Alpha-crystallin A chain OS=Macaca mulatta GN=CRYAA PE=1 SV=2	99	HNERQDDHGYISR		-0.168933	1625.56	542.861	1625.73	542.917	1.1.1.294.4	19.7092
44.19	sp|P02488|CRYAA_MACMU	Alpha-crystallin A chain OS=Macaca mulatta GN=CRYAA PE=1 SV=2	97.59	HNERQDDHGYISR		0.00388404	1625.73	542.918	1625.73	542.917	1.1.1.296.4	19.9327
44.19	sp|P02488|CRYAA_MACMU	Alpha-crystallin A chain OS=Macaca mulatta GN=CRYAA PE=1 SV=2	98.5	SDRDKFVIFLDVK		0.0668603	1580.92	527.982	1580.86	527.959	1.1.1.401.3	30.01
44.19	sp|P02488|CRYAA_MACMU	Alpha-crystallin A chain OS=Macaca mulatta GN=CRYAA PE=1 SV=2	97.5	SDRDKFVIFLDVK		-0.131221	1580.72	527.916	1580.86	527.959	1.1.1.416.4	31.6941
Spot18
%Cov	Accessions	Names	Conf	Sequence	Modifications	dMass	Prec MW	Prec m/z	Theor MW	Theor m/z	Spectrum	Retention time (min)
44.19	sp|P02525|CRBA1_MOUSE	Beta-crystallin A1 OS=Mus musculus GN=Cryba1 PE=2 SV=2	99	GEYPRWDAWSGSNAYHIER		0.200268	2293.23	574.315	2293.03	574.265	1.1.1.380.4	28.0047
44.19	sp|P02525|CRBA1_MOUSE	Beta-crystallin A1 OS=Mus musculus GN=Cryba1 PE=2 SV=3	99	ITIFEKENFIGR		0.0403059	1465.83	733.924	1465.79	733.904	1.1.1.384.3	28.3501
44.19	sp|P02525|CRBA1_MOUSE	Beta-crystallin A1 OS=Mus musculus GN=Cryba1 PE=2 SV=4	99	ITIYDQENFQGK		0.0164447	1454.72	728.368	1454.7	728.359	1.1.1.367.3	26.5819
44.19	sp|P02525|CRBA1_MOUSE	Beta-crystallin A1 OS=Mus musculus GN=Cryba1 PE=2 SV=5	99	ITIYDQENFQGKR		-0.0811549	1610.72	806.369	1610.81	806.41	1.1.1.352.4	25.0056
44.19	sp|P02525|CRBA1_MOUSE	Beta-crystallin A1 OS=Mus musculus GN=Cryba1 PE=2 SV=6	99	MEFTSSCPNVSER	Oxidation(M)@1; Carbamidomethyl(C)@7; Oxidation(P)@8	-0.0506846	1574.58	788.299	1574.63	788.324	1.1.1.326.4	22.3012
44.19	sp|P02525|CRBA1_MOUSE	Beta-crystallin A1 OS=Mus musculus GN=Cryba1 PE=2 SV=7	99	RMEFTSSCPNVSER	Oxidation(M)@2; Carbamidomethyl(C)@8	0.271775	1715.01	572.678	1714.74	572.587	1.1.1.327.4	22.4132
44.19	sp|P02525|CRBA1_MOUSE	Beta-crystallin A1 OS=Mus musculus GN=Cryba1 PE=2 SV=8	99	WDAWSGSNAYHIER		-0.0719676	1690.68	846.346	1690.75	846.382	1.1.1.373.4	27.2201
44.19	sp|P02525|CRBA1_MOUSE	Beta-crystallin A1 OS=Mus musculus GN=Cryba1 PE=2 SV=10	99	ITIFEKENFIGR		0.0350569	1465.83	733.921	1465.79	733.904	1.1.1.385.3	28.4272
44.19	sp|P02525|CRBA1_MOUSE	Beta-crystallin A1 OS=Mus musculus GN=Cryba1 PE=2 SV=11	99	ITIFEKENFIGR		0.0432356	1465.84	733.925	1465.79	733.904	1.1.1.381.4	28.1169
44.19	sp|P02525|CRBA1_MOUSE	Beta-crystallin A1 OS=Mus musculus GN=Cryba1 PE=2 SV=12	99	ITIFEKENFIGR	Deamidated(N)@8	-1.0837	1465.69	489.572	1466.78	489.933	1.1.1.392.3	29.1082
44.19	sp|P02525|CRBA1_MOUSE	Beta-crystallin A1 OS=Mus musculus GN=Cryba1 PE=2 SV=13	99	ITIFEKENFIGR		-0.076343	1465.72	489.579	1465.79	489.605	1.1.1.391.3	28.9966
44.19	sp|P02525|CRBA1_MOUSE	Beta-crystallin A1 OS=Mus musculus GN=Cryba1 PE=2 SV=14	99	ITIFEKENFIGR		-0.195452	1465.6	489.54	1465.79	489.605	1.1.1.395.3	29.4447
44.19	sp|P02525|CRBA1_MOUSE	Beta-crystallin A1 OS=Mus musculus GN=Cryba1 PE=2 SV=15	99	ITIFEKENFIGR		-0.098224	1465.69	489.572	1465.79	489.605	1.1.1.396.4	29.5913
44.19	sp|P02525|CRBA1_MOUSE	Beta-crystallin A1 OS=Mus musculus GN=Cryba1 PE=2 SV=16	99	ITIFEKENFIGR		-0.314837	1465.48	489.5	1465.79	489.605	1.1.1.470.4	36.7858
44.19	sp|P02525|CRBA1_MOUSE	Beta-crystallin A1 OS=Mus musculus GN=Cryba1 PE=2 SV=17	98.82	ITIFEKENFIGR		-0.0817638	1465.71	733.863	1465.79	733.904	1.1.1.386.4	28.5393
44.19	sp|P02525|CRBA1_MOUSE	Beta-crystallin A1 OS=Mus musculus GN=Cryba1 PE=2 SV=18	98.68	ITIFEKENFIGR		0.73362	1466.53	489.849	1465.79	489.605	1.1.1.407.3	30.7214
44.19	sp|P02525|CRBA1_MOUSE	Beta-crystallin A1 OS=Mus musculus GN=Cryba1 PE=2 SV=19	98.67	ITIFEKENFIGR		-0.128802	1465.66	489.562	1465.79	489.605	1.1.1.393.4	29.2548
44.19	sp|P02525|CRBA1_MOUSE	Beta-crystallin A1 OS=Mus musculus GN=Cryba1 PE=2 SV=21	97.5	ITIFEKENFIGR		0.0127374	1465.81	489.609	1465.79	489.605	1.1.1.387.3	28.617
44.19	sp|P02525|CRBA1_MOUSE	Beta-crystallin A1 OS=Mus musculus GN=Cryba1 PE=2 SV=36	99	ITIYDQENFQGK		0.0508684	1454.76	728.385	1454.7	728.359	1.1.1.359.3	25.6862
44.19	sp|P02525|CRBA1_MOUSE	Beta-crystallin A1 OS=Mus musculus GN=Cryba1 PE=2 SV=37	99	ITIYDQENFQGK		0.0706436	1454.77	728.395	1454.7	728.359	1.1.1.360.3	25.7982
44.19	sp|P02525|CRBA1_MOUSE	Beta-crystallin A1 OS=Mus musculus GN=Cryba1 PE=2 SV=38	99	ITIYDQENFQGK		0.048549	1454.75	728.384	1454.7	728.359	1.1.1.361.3	25.9097
44.19	sp|P02525|CRBA1_MOUSE	Beta-crystallin A1 OS=Mus musculus GN=Cryba1 PE=2 SV=39	99	ITIYDQENFQGK		0.0746719	1454.78	728.397	1454.7	728.359	1.1.1.362.3	26.0218
44.19	sp|P02525|CRBA1_MOUSE	Beta-crystallin A1 OS=Mus musculus GN=Cryba1 PE=2 SV=40	99	ITIYDQENFQGK		0.0483049	1454.75	728.384	1454.7	728.359	1.1.1.364.3	26.2456
44.19	sp|P02525|CRBA1_MOUSE	Beta-crystallin A1 OS=Mus musculus GN=Cryba1 PE=2 SV=41	99	ITIYDQENFQGK		0.0357317	1454.74	728.377	1454.7	728.359	1.1.1.365.3	26.3577
44.19	sp|P02525|CRBA1_MOUSE	Beta-crystallin A1 OS=Mus musculus GN=Cryba1 PE=2 SV=42	99	ITIYDQENFQGK		0.0214496	1454.73	728.37	1454.7	728.359	1.1.1.366.4	26.5042
44.19	sp|P02525|CRBA1_MOUSE	Beta-crystallin A1 OS=Mus musculus GN=Cryba1 PE=2 SV=46	99	MEFTSSCPNVSER	Oxidation(M)@1; Carbamidomethyl(C)@7; Oxidation(P)@8	0.0177965	1574.65	788.333	1574.63	788.324	1.1.1.327.3	22.3787
44.19	sp|P02525|CRBA1_MOUSE	Beta-crystallin A1 OS=Mus musculus GN=Cryba1 PE=2 SV=47	99	RMEFTSSCPNVSER	Oxidation(M)@2; Carbamidomethyl(C)@8; Oxidation(P)@9	0.0245858	1730.76	577.927	1730.74	577.919	1.1.1.321.4	21.7415
44.19	sp|P02525|CRBA1_MOUSE	Beta-crystallin A1 OS=Mus musculus GN=Cryba1 PE=2 SV=48	99	RMEFTSSCPNVSER	Oxidation(M)@2; Carbamidomethyl(C)@8; Oxidation(P)@9	0.0694464	1730.8	577.942	1730.74	577.919	1.1.1.322.4	21.8535
44.19	sp|P02525|CRBA1_MOUSE	Beta-crystallin A1 OS=Mus musculus GN=Cryba1 PE=2 SV=49	99	RMEFTSSCPNVSER	Oxidation(M)@2; Carbamidomethyl(C)@8	0.150926	1714.89	572.638	1714.74	572.587	1.1.1.328.3	22.4908
44.19	sp|P02525|CRBA1_MOUSE	Beta-crystallin A1 OS=Mus musculus GN=Cryba1 PE=2 SV=50	98.02	RMEFTSSCPNVSER	Oxidation(M)@2; Carbamidomethyl(C)@8; Oxidation(P)@9	-0.0268666	1730.71	577.91	1730.74	577.919	1.1.1.320.4	21.6295
44.19	sp|P02525|CRBA1_MOUSE	Beta-crystallin A1 OS=Mus musculus GN=Cryba1 PE=2 SV=51	98.01	RMEFTSSCPNVSER	Oxidation(M)@2; Carbamidomethyl(C)@8; Oxidation(P)@9	-0.00855617	1730.73	577.916	1730.74	577.919	1.1.1.323.4	21.9655
44.19	sp|P02525|CRBA1_MOUSE	Beta-crystallin A1 OS=Mus musculus GN=Cryba1 PE=2 SV=52	99	WDAWSGSNAYHIER		0.0579338	1690.81	564.61	1690.75	564.59	1.1.1.373.3	27.1857
41.62	sp|P24622|CRYAA_MOUSE	Alpha-crystallin A chain OS=Mus musculus GN=Cryaa PE=2 SV=1	99	AIPVSREEKPSSAPSS		-0.132648	1640.7	821.359	1640.84	821.426	1.1.1.314.4	21.0955
41.62	sp|P24622|CRYAA_MOUSE	Alpha-crystallin A chain OS=Mus musculus GN=Cryaa PE=2 SV=2	99	ALGPFYPSR		0.030839	1006.55	504.284	1006.52	504.269	1.1.1.369.3	26.8062
41.62	sp|P24622|CRYAA_MOUSE	Alpha-crystallin A chain OS=Mus musculus GN=Cryaa PE=2 SV=3	99	HFSPEDLTVK		0.158083	1171.75	586.88	1171.59	586.801	1.1.1.358.3	25.5742
41.62	sp|P24622|CRYAA_MOUSE	Alpha-crystallin A chain OS=Mus musculus GN=Cryaa PE=2 SV=4	99	VQSGLDAGHSER		-0.165811	1254.43	628.222	1254.6	628.305	1.1.1.299.4	19.7276
41.62	sp|P24622|CRYAA_MOUSE	Alpha-crystallin A chain OS=Mus musculus GN=Cryaa PE=2 SV=5	97.66	ALGPFYPSR		-0.0499712	1006.47	504.244	1006.52	504.269	1.1.1.370.4	26.9184
41.62	sp|P24622|CRYAA_MOUSE	Alpha-crystallin A chain OS=Mus musculus GN=Cryaa PE=2 SV=6	99	HFSPEDLTVK		0.125246	1171.71	586.864	1171.59	586.801	1.1.1.359.4	25.7207
12.42	sp|P04264|K2C1_HUMAN	Keratin, type II cytoskeletal 1 OS=Homo sapiens GN=KRT1 PE=1 SV=6	99	GSGGGSSGGSIGGR		0.256474	1091.75	546.883	1091.5	546.755	1.1.1.286.3	18.3424
12.42	sp|P04264|K2C1_HUMAN	Keratin, type II cytoskeletal 1 OS=Homo sapiens GN=KRT1 PE=1 SV=6	99	SLDLDSIIAEVK		-0.153245	1301.55	651.785	1301.71	651.861	1.1.1.418.4	31.8523
12.42	sp|P04264|K2C1_HUMAN	Keratin, type II cytoskeletal 1 OS=Homo sapiens GN=KRT1 PE=1 SV=6	98.01	AQYEDIAQK		0.0315439	1064.55	533.28	1064.51	533.264	1.1.1.324.3	22.0431
12.42	sp|P04264|K2C1_HUMAN	Keratin, type II cytoskeletal 1 OS=Homo sapiens GN=KRT1 PE=1 SV=6	95.63	GSGGGSSGGSIGGR		0.219487	1091.72	546.865	1091.5	546.755	1.1.1.287.3	18.4543
12.42	sp|P04264|K2C1_HUMAN	Keratin, type II cytoskeletal 1 OS=Homo sapiens GN=KRT1 PE=1 SV=6	99	SLDLDSIIAEVK		-0.132004	1301.58	651.795	1301.71	651.861	1.1.1.420.4	32.0767
12.42	sp|P04264|K2C1_HUMAN	Keratin, type II cytoskeletal 1 OS=Homo sapiens GN=KRT1 PE=1 SV=6	99	SLDLDSIIAEVK		-0.154099	1301.55	651.784	1301.71	651.861	1.1.1.417.4	31.7402
20.33	sp|P00760|TRY1_BOVIN	Cationic trypsin OS=Bos taurus PE=1 SV=3	99	LGEDNINVVEGNEQFISASK		-0.00593845	2162.04	1082.03	2162.05	1082.03	1.1.1.377.4	27.6687
20.33	sp|P00760|TRY1_BOVIN	Cationic trypsin OS=Bos taurus PE=1 SV=3	99	SIVHPSYNSNTLNNDIMLIK		-0.0442348	2272.11	758.377	2272.15	758.391	1.1.1.392.4	29.1427
20.33	sp|P00760|TRY1_BOVIN	Cationic trypsin OS=Bos taurus PE=1 SV=3	99	LGEDNINVVEGNEQFISASK	Deamidated(N)@7	-0.96139	2162.07	1082.04	2163.03	1082.52	1.1.1.378.3	27.746
20.33	sp|P00760|TRY1_BOVIN	Cationic trypsin OS=Bos taurus PE=1 SV=3	98.65	LGEDNINVVEGNEQFISASK	Deamidated(Q)@14	-0.935755	2162.1	1082.06	2163.03	1082.52	1.1.1.379.3	27.8581
20.33	sp|P00760|TRY1_BOVIN	Cationic trypsin OS=Bos taurus PE=1 SV=3	99	SIVHPSYNSNTLNNDIMLIK		-0.124068	2272.03	758.35	2272.15	758.391	1.1.1.393.3	29.2204
20.33	sp|P00760|TRY1_BOVIN	Cationic trypsin OS=Bos taurus PE=1 SV=3	98.91	SIVHPSYNSNTLNNDIMLIK		-0.116012	2272.04	758.353	2272.15	758.391	1.1.1.394.4	29.367
20.33	sp|P00760|TRY1_BOVIN	Cationic trypsin OS=Bos taurus PE=1 SV=3	98.1	SIVHPSYNSNTLNNDIMLIK	Deamidated(N)@13	-1.10241	2272.03	758.352	2273.14	758.719	1.1.1.396.3	29.5569
6.902	sp|P35527|K1C9_HUMAN	Keratin, type I cytoskeletal 9 OS=Homo sapiens GN=KRT9 PE=1 SV=3	99	TLLDIDNTR		-0.0792341	1059.48	530.746	1059.56	530.785	1.1.1.366.3	26.4698
6.902	sp|P35527|K1C9_HUMAN	Keratin, type I cytoskeletal 9 OS=Homo sapiens GN=KRT9 PE=1 SV=3	99	FSSSSGYGGGSSR		-0.168051	1234.35	618.184	1234.52	618.268	1.1.1.313.4	20.9836
Spot19
%Cov	Accessions	Names	Conf	Sequence	Modifications	dMass	Prec MW	Prec m/z	Theor MW	Theor m/z	Spectrum	Retention time (min)
20.34	sp|P04264|K2C1_HUMAN	Keratin, type II cytoskeletal 1 OS=Homo sapiens GN=KRT1 PE=1 SV=6	99	AQYEDIAQK		0.000981062	1064.51	533.265	1064.51	533.264	1.1.1.345.4	22.4451
20.34	sp|P04264|K2C1_HUMAN	Keratin, type II cytoskeletal 1 OS=Homo sapiens GN=KRT1 PE=1 SV=6	99	FLEQQNQVLQTK		-0.0571743	1474.72	738.368	1474.78	738.396	1.1.1.370.4	25.0724
20.34	sp|P04264|K2C1_HUMAN	Keratin, type II cytoskeletal 1 OS=Homo sapiens GN=KRT1 PE=1 SV=6	99	GSGGGSSGGSIGGR		0.208835	1091.7	546.86	1091.5	546.755	1.1.1.306.3	18.4608
20.34	sp|P04264|K2C1_HUMAN	Keratin, type II cytoskeletal 1 OS=Homo sapiens GN=KRT1 PE=1 SV=6	99	SKAEAESLYQSKYEELQITAGR	Deamidated(Q)@10	-0.882052	2500.35	626.094	2501.23	626.314	1.1.1.385.3	26.718
20.34	sp|P04264|K2C1_HUMAN	Keratin, type II cytoskeletal 1 OS=Homo sapiens GN=KRT1 PE=1 SV=6	99	SLDLDSIIAEVK		0.253983	1301.96	651.988	1301.71	651.861	1.1.1.438.3	32.2793
20.34	sp|P04264|K2C1_HUMAN	Keratin, type II cytoskeletal 1 OS=Homo sapiens GN=KRT1 PE=1 SV=6	99	TLLEGEESR		-0.032294	1032.48	517.245	1032.51	517.262	1.1.1.354.3	23.3148
20.34	sp|P04264|K2C1_HUMAN	Keratin, type II cytoskeletal 1 OS=Homo sapiens GN=KRT1 PE=1 SV=6	99	AQYEDIAQK		0.0283236	1064.54	533.278	1064.51	533.264	1.1.1.344.3	22.2987
20.34	sp|P04264|K2C1_HUMAN	Keratin, type II cytoskeletal 1 OS=Homo sapiens GN=KRT1 PE=1 SV=6	99	FLEQQNQVLQTK		-0.0107897	1474.77	738.391	1474.78	738.396	1.1.1.369.3	24.926
20.34	sp|P04264|K2C1_HUMAN	Keratin, type II cytoskeletal 1 OS=Homo sapiens GN=KRT1 PE=1 SV=6	97	GSGGGSSGGSIGGR		-0.133312	1091.36	546.688	1091.5	546.755	1.1.1.304.4	18.2716
20.34	sp|P04264|K2C1_HUMAN	Keratin, type II cytoskeletal 1 OS=Homo sapiens GN=KRT1 PE=1 SV=6	95.82	GSGGGSSGGSIGGR		0.158667	1091.65	546.834	1091.5	546.755	1.1.1.305.3	18.349
20.34	sp|P04264|K2C1_HUMAN	Keratin, type II cytoskeletal 1 OS=Homo sapiens GN=KRT1 PE=1 SV=6	99	SLDLDSIIAEVK		1.36575	1303.07	652.544	1301.71	651.861	1.1.1.435.3	31.978
20.34	sp|P04264|K2C1_HUMAN	Keratin, type II cytoskeletal 1 OS=Homo sapiens GN=KRT1 PE=1 SV=6	99	SLDLDSIIAEVK		0.313916	1302.02	652.018	1301.71	651.861	1.1.1.440.3	32.5036
20.34	sp|P04264|K2C1_HUMAN	Keratin, type II cytoskeletal 1 OS=Homo sapiens GN=KRT1 PE=1 SV=6	99	SLDLDSIIAEVK		0.312574	1302.02	652.018	1301.71	651.861	1.1.1.441.3	32.6151
20.34	sp|P04264|K2C1_HUMAN	Keratin, type II cytoskeletal 1 OS=Homo sapiens GN=KRT1 PE=1 SV=6	99	SLDLDSIIAEVK		0.327588	1302.04	652.025	1301.71	651.861	1.1.1.445.3	32.9259
20.34	sp|P04264|K2C1_HUMAN	Keratin, type II cytoskeletal 1 OS=Homo sapiens GN=KRT1 PE=1 SV=6	99	SLDLDSIIAEVK		0.302564	1302.01	652.013	1301.71	651.861	1.1.1.446.3	33.038
20.34	sp|P04264|K2C1_HUMAN	Keratin, type II cytoskeletal 1 OS=Homo sapiens GN=KRT1 PE=1 SV=6	99	SLDLDSIIAEVK		0.326367	1302.03	652.024	1301.71	651.861	1.1.1.443.3	32.8049
20.34	sp|P04264|K2C1_HUMAN	Keratin, type II cytoskeletal 1 OS=Homo sapiens GN=KRT1 PE=1 SV=6	99	TLLEGEESR		0.0632828	1032.57	517.293	1032.51	517.262	1.1.1.355.3	23.4269
14.55	sp|P13645|K1C10_HUMAN	Keratin, type I cytoskeletal 10 OS=Homo sapiens GN=KRT10 PE=1 SV=6	99	ALEESNYELEGK		-0.0105853	1380.63	691.322	1380.64	691.328	1.1.1.364.3	24.4007
14.55	sp|P13645|K1C10_HUMAN	Keratin, type I cytoskeletal 10 OS=Homo sapiens GN=KRT10 PE=1 SV=6	99	SQYEQLAEQNRK		-0.0285599	1492.7	498.573	1492.73	498.583	1.1.1.342.3	22.0751
14.55	sp|P13645|K1C10_HUMAN	Keratin, type I cytoskeletal 10 OS=Homo sapiens GN=KRT10 PE=1 SV=6	99	SSSSGSVGESSSKGP		0.21084	1338.8	670.408	1338.59	670.302	1.1.1.313.3	19.2089
14.55	sp|P13645|K1C10_HUMAN	Keratin, type I cytoskeletal 10 OS=Homo sapiens GN=KRT10 PE=1 SV=6	99	VTMQNLNDR		0.990208	1090.51	546.264	1089.52	545.769	1.1.1.353.3	23.203
14.55	sp|P13645|K1C10_HUMAN	Keratin, type I cytoskeletal 10 OS=Homo sapiens GN=KRT10 PE=1 SV=6	99	ALEESNYELEGK		0.0401936	1380.68	691.348	1380.64	691.328	1.1.1.365.3	24.5127
14.55	sp|P13645|K1C10_HUMAN	Keratin, type I cytoskeletal 10 OS=Homo sapiens GN=KRT10 PE=1 SV=6	99	ALEESNYELEGK		0.0204191	1380.66	691.338	1380.64	691.328	1.1.1.366.4	24.6591
14.55	sp|P13645|K1C10_HUMAN	Keratin, type I cytoskeletal 10 OS=Homo sapiens GN=KRT10 PE=1 SV=6	97.08	SQYEQLAEQNRK		-0.0225177	1492.7	498.575	1492.73	498.583	1.1.1.343.3	22.1867
14.55	sp|P13645|K1C10_HUMAN	Keratin, type I cytoskeletal 10 OS=Homo sapiens GN=KRT10 PE=1 SV=6	99	SSSSGSVGESSSKGP		0.220605	1338.81	670.413	1338.59	670.302	1.1.1.312.3	19.1314
14.55	sp|P13645|K1C10_HUMAN	Keratin, type I cytoskeletal 10 OS=Homo sapiens GN=KRT10 PE=1 SV=6	99	SSSSGSVGESSSKGP		0.225976	1338.82	670.415	1338.59	670.302	1.1.1.316.3	19.4756
14.55	sp|P13645|K1C10_HUMAN	Keratin, type I cytoskeletal 10 OS=Homo sapiens GN=KRT10 PE=1 SV=6	99	SSSSGSVGESSSKGP		0.221459	1338.81	670.413	1338.59	670.302	1.1.1.318.3	19.6994
14.55	sp|P13645|K1C10_HUMAN	Keratin, type I cytoskeletal 10 OS=Homo sapiens GN=KRT10 PE=1 SV=6	99	SSSSGSVGESSSKGP		-0.149374	1338.44	670.227	1338.59	670.302	1.1.1.319.4	19.8458
14.55	sp|P13645|K1C10_HUMAN	Keratin, type I cytoskeletal 10 OS=Homo sapiens GN=KRT10 PE=1 SV=6	98.94	VTMQNLNDR	Oxidation(M)@3	0.338356	1105.86	553.936	1105.52	553.767	1.1.1.321.3	20.0348
23.72	sp|P02525|CRBA1_MOUSE	Beta-crystallin A1 OS=Mus musculus GN=Cryba1 PE=2 SV=2	99	ITIFEKENFIGR		0.00435327	1465.8	733.906	1465.79	733.904	1.1.1.400.4	28.3641
23.72	sp|P02525|CRBA1_MOUSE	Beta-crystallin A1 OS=Mus musculus GN=Cryba1 PE=2 SV=3	99	ITIYDQENFQGK		-0.098773	1454.61	728.31	1454.7	728.359	1.1.1.383.4	26.5282
23.72	sp|P02525|CRBA1_MOUSE	Beta-crystallin A1 OS=Mus musculus GN=Cryba1 PE=2 SV=4	99	MEFTSSCPNVSER	Oxidation(M)@1; Carbamidomethyl(C)@7	-0.0550635	1558.58	780.299	1558.64	780.327	1.1.1.354.4	23.3493
23.72	sp|P02525|CRBA1_MOUSE	Beta-crystallin A1 OS=Mus musculus GN=Cryba1 PE=2 SV=5	99	RMEFTSSCPNVSER	Oxidation(M)@2; Carbamidomethyl(C)@8	-0.00710737	1714.73	572.585	1714.74	572.587	1.1.1.347.3	22.6344
23.72	sp|P02525|CRBA1_MOUSE	Beta-crystallin A1 OS=Mus musculus GN=Cryba1 PE=2 SV=6	99	ITIFEKENFIGR		0.0834431	1465.88	489.633	1465.79	489.605	1.1.1.400.3	28.3297
23.72	sp|P02525|CRBA1_MOUSE	Beta-crystallin A1 OS=Mus musculus GN=Cryba1 PE=2 SV=8	99	ITIFEKENFIGR		-0.0182287	1465.77	733.895	1465.79	733.904	1.1.1.402.4	28.5884
23.72	sp|P02525|CRBA1_MOUSE	Beta-crystallin A1 OS=Mus musculus GN=Cryba1 PE=2 SV=9	98.39	ITIFEKENFIGR		0.0153391	1465.81	733.911	1465.79	733.904	1.1.1.399.4	28.252
23.72	sp|P02525|CRBA1_MOUSE	Beta-crystallin A1 OS=Mus musculus GN=Cryba1 PE=2 SV=10	98.07	ITIFEKENFIGR		-0.0352954	1465.76	489.593	1465.79	489.605	1.1.1.403.3	28.6661
23.72	sp|P02525|CRBA1_MOUSE	Beta-crystallin A1 OS=Mus musculus GN=Cryba1 PE=2 SV=11	97.73	ITIFEKENFIGR		-0.131605	1465.66	489.561	1465.79	489.605	1.1.1.411.4	29.5973
23.72	sp|P02525|CRBA1_MOUSE	Beta-crystallin A1 OS=Mus musculus GN=Cryba1 PE=2 SV=12	96.83	ITIFEKENFIGR		0.0234788	1465.82	489.613	1465.79	489.605	1.1.1.402.3	28.554
23.72	sp|P02525|CRBA1_MOUSE	Beta-crystallin A1 OS=Mus musculus GN=Cryba1 PE=2 SV=13	99	ITIYDQENFQGK		0.00693517	1454.71	728.363	1454.7	728.359	1.1.1.377.3	25.8216
23.72	sp|P02525|CRBA1_MOUSE	Beta-crystallin A1 OS=Mus musculus GN=Cryba1 PE=2 SV=14	99	ITIYDQENFQGK		0.00400561	1454.71	728.361	1454.7	728.359	1.1.1.378.3	25.9336
23.72	sp|P02525|CRBA1_MOUSE	Beta-crystallin A1 OS=Mus musculus GN=Cryba1 PE=2 SV=15	99	ITIYDQENFQGK		-0.00478306	1454.7	728.357	1454.7	728.359	1.1.1.379.3	26.0455
23.72	sp|P02525|CRBA1_MOUSE	Beta-crystallin A1 OS=Mus musculus GN=Cryba1 PE=2 SV=16	99	ITIYDQENFQGK		-0.00698022	1454.7	728.356	1454.7	728.359	1.1.1.380.3	26.1575
23.72	sp|P02525|CRBA1_MOUSE	Beta-crystallin A1 OS=Mus musculus GN=Cryba1 PE=2 SV=17	99	ITIYDQENFQGK		-0.0295622	1454.67	728.345	1454.7	728.359	1.1.1.382.3	26.3816
23.72	sp|P02525|CRBA1_MOUSE	Beta-crystallin A1 OS=Mus musculus GN=Cryba1 PE=2 SV=18	99	ITIYDQENFQGK		-0.0304167	1454.67	728.344	1454.7	728.359	1.1.1.381.3	26.2696
23.72	sp|P02525|CRBA1_MOUSE	Beta-crystallin A1 OS=Mus musculus GN=Cryba1 PE=2 SV=19	99	RMEFTSSCPNVSER	Oxidation(M)@2; Carbamidomethyl(C)@8; Oxidation(P)@9	-0.098193	1730.64	577.886	1730.74	577.919	1.1.1.339.4	21.8082
23.72	sp|P02525|CRBA1_MOUSE	Beta-crystallin A1 OS=Mus musculus GN=Cryba1 PE=2 SV=20	99	RMEFTSSCPNVSER	Oxidation(M)@2; Carbamidomethyl(C)@8	0.0520331	1714.79	572.605	1714.74	572.587	1.1.1.346.4	22.5568
24.8	sp|P00760|TRY1_BOVIN	Cationic trypsin OS=Bos taurus PE=1 SV=3	99	LGEDNINVVEGNEQFISASK		-0.0369533	2162.01	1082.01	2162.05	1082.03	1.1.1.394.4	27.6919
24.8	sp|P00760|TRY1_BOVIN	Cationic trypsin OS=Bos taurus PE=1 SV=3	99	SIVHPSYNSNTLNNDIMLIK	Deamidated(N)@10	-0.965544	2272.17	758.398	2273.14	758.719	1.1.1.408.3	29.2265
24.8	sp|P00760|TRY1_BOVIN	Cationic trypsin OS=Bos taurus PE=1 SV=3	99	SSGTSYPDVLK		0.00283647	1152.57	577.292	1152.57	577.29	1.1.1.376.3	25.7096
24.8	sp|P00760|TRY1_BOVIN	Cationic trypsin OS=Bos taurus PE=1 SV=3	99	LGEDNINVVEGNEQFISASK		0.0465391	2162.1	1082.06	2162.05	1082.03	1.1.1.395.3	27.7695
24.8	sp|P00760|TRY1_BOVIN	Cationic trypsin OS=Bos taurus PE=1 SV=3	99	LGEDNINVVEGNEQFISASK		-0.00546056	2162.04	1082.03	2162.05	1082.03	1.1.1.396.3	27.8815
24.8	sp|P00760|TRY1_BOVIN	Cationic trypsin OS=Bos taurus PE=1 SV=3	99	LGEDNINVVEGNEQFISASK	Deamidated(N)@7	-0.954321	2162.08	1082.05	2163.03	1082.52	1.1.1.397.3	27.9932
24.8	sp|P00760|TRY1_BOVIN	Cationic trypsin OS=Bos taurus PE=1 SV=3	99	LGEDNINVVEGNEQFISASK	Deamidated(N)@7	-0.948706	2162.09	1082.05	2163.03	1082.52	1.1.1.398.3	28.1054
24.8	sp|P00760|TRY1_BOVIN	Cationic trypsin OS=Bos taurus PE=1 SV=3	99	SIVHPSYNSNTLNNDIMLIK	Oxidation(M)@17	-0.0671208	2288.08	763.701	2288.15	763.723	1.1.1.404.4	28.8124
24.8	sp|P00760|TRY1_BOVIN	Cationic trypsin OS=Bos taurus PE=1 SV=3	99	SIVHPSYNSNTLNNDIMLIK		-0.0694147	2272.08	758.368	2272.15	758.391	1.1.1.412.3	29.6749
24.8	sp|P00760|TRY1_BOVIN	Cationic trypsin OS=Bos taurus PE=1 SV=3	99	SIVHPSYNSNTLNNDIMLIK	Deamidated(N)@10	-1.05032	2272.09	758.369	2273.14	758.719	1.1.1.415.3	30.0111
24.8	sp|P00760|TRY1_BOVIN	Cationic trypsin OS=Bos taurus PE=1 SV=3	99	SIVHPSYNSNTLNNDIMLIK	Deamidated(N)@14	-0.926178	2272.21	758.411	2273.14	758.719	1.1.1.410.3	29.4507
24.8	sp|P00760|TRY1_BOVIN	Cationic trypsin OS=Bos taurus PE=1 SV=3	99	SIVHPSYNSNTLNNDIMLIK		0.0752322	2272.23	758.416	2272.15	758.391	1.1.1.407.3	29.1144
24.8	sp|P00760|TRY1_BOVIN	Cationic trypsin OS=Bos taurus PE=1 SV=3	98.89	SIVHPSYNSNTLNNDIMLIK		0.00345804	2272.16	758.393	2272.15	758.391	1.1.1.411.3	29.5628
24.8	sp|P00760|TRY1_BOVIN	Cationic trypsin OS=Bos taurus PE=1 SV=3	97.55	SIVHPSYNSNTLNNDIMLIK	Deamidated(N)@10	-0.0291841	2273.11	758.71	2273.14	758.719	1.1.1.409.3	29.3386
24.8	sp|P00760|TRY1_BOVIN	Cationic trypsin OS=Bos taurus PE=1 SV=3	99	SSGTSYPDVLK		0.0632586	1152.63	577.322	1152.57	577.29	1.1.1.373.3	25.3735
24.8	sp|P00760|TRY1_BOVIN	Cationic trypsin OS=Bos taurus PE=1 SV=3	99	SSGTSYPDVLK		0.0372588	1152.6	577.309	1152.57	577.29	1.1.1.378.4	25.9681
24.8	sp|P00760|TRY1_BOVIN	Cationic trypsin OS=Bos taurus PE=1 SV=3	99	SSGTSYPDVLK		0.0571553	1152.62	577.319	1152.57	577.29	1.1.1.372.4	25.2959
24.8	sp|P00760|TRY1_BOVIN	Cationic trypsin OS=Bos taurus PE=1 SV=3	99	SSGTSYPDVLK		0.075343	1152.64	577.328	1152.57	577.29	1.1.1.374.3	25.4855
8.92	sp|P35908|K22E_HUMAN	Keratin, type II cytoskeletal 2 epidermal OS=Homo sapiens GN=KRT2 PE=1 SV=2	99	NLDLDSIIAEVK		-0.117118	1328.6	665.308	1328.72	665.367	1.1.1.389.3	27.1314
8.92	sp|P35908|K22E_HUMAN	Keratin, type II cytoskeletal 2 epidermal OS=Homo sapiens GN=KRT2 PE=1 SV=2	99	FLEQQNQVLQTK		-0.0107897	1474.77	738.391	1474.78	738.396	1.1.1.391.3	27.3556
8.92	sp|P35908|K22E_HUMAN	Keratin, type II cytoskeletal 2 epidermal OS=Homo sapiens GN=KRT2 PE=1 SV=2	99	FLEQQNQVLQTK		-0.0571743	1474.72	738.368	1474.78	738.396	1.1.1.433.4	31.8224
8.92	sp|P35908|K22E_HUMAN	Keratin, type II cytoskeletal 2 epidermal OS=Homo sapiens GN=KRT2 PE=1 SV=2	99	NLDLDSIIAEVK		-0.0967332	1328.62	665.318	1328.72	665.367	1.1.1.369.3	24.926
8.92	sp|P35908|K22E_HUMAN	Keratin, type II cytoskeletal 2 epidermal OS=Homo sapiens GN=KRT2 PE=1 SV=2	99	NLDLDSIIAEVK		-0.116508	1328.6	665.308	1328.72	665.367	1.1.1.370.4	25.0724
7.865	sp|P35527|K1C9_HUMAN	Keratin, type I cytoskeletal 9 OS=Homo sapiens GN=KRT9 PE=1 SV=3	98.74	TLLDIDNTR		-0.0353793	1059.52	530.768	1059.56	530.785	1.1.1.434.4	31.9002
Spot20
%Cov	Accessions	Names	Conf	Sequence	Modifications	dMass	Prec MW	Prec m/z	Theor MW	Theor m/z	Spectrum	Retention time (min)
23.72	sp|P02525|CRBA1_MOUSE	Beta-crystallin A1 OS=Mus musculus GN=Cryba1 PE=2 SV=2	99	ITIFEKENFIGR		-0.0217924	1465.77	489.598	1465.79	489.605	1.1.1.402.3	28.5004
23.72	sp|P02525|CRBA1_MOUSE	Beta-crystallin A1 OS=Mus musculus GN=Cryba1 PE=2 SV=3	99	ITIYDQENFQGK		-0.00358224	1454.7	728.357	1454.7	728.359	1.1.1.378.3	26.2917
23.72	sp|P02525|CRBA1_MOUSE	Beta-crystallin A1 OS=Mus musculus GN=Cryba1 PE=2 SV=4	99	MEFTSSCPNVSER	Oxidation(M)@1; Carbamidomethyl(C)@7	0.0558209	1558.7	780.355	1558.64	780.327	1.1.1.339.3	23.2226
23.72	sp|P02525|CRBA1_MOUSE	Beta-crystallin A1 OS=Mus musculus GN=Cryba1 PE=2 SV=5	99	RMEFTSSCPNVSER	Oxidation(M)@2; Carbamidomethyl(C)@8	0.0253078	1714.77	572.596	1714.74	572.587	1.1.1.334.3	22.6973
23.72	sp|P02525|CRBA1_MOUSE	Beta-crystallin A1 OS=Mus musculus GN=Cryba1 PE=2 SV=7	99	ITIFEKENFIGR		-0.0203277	1465.77	489.598	1465.79	489.605	1.1.1.409.4	29.3194
23.72	sp|P02525|CRBA1_MOUSE	Beta-crystallin A1 OS=Mus musculus GN=Cryba1 PE=2 SV=8	99	ITIFEKENFIGR		0.915001	1466.71	489.91	1465.79	489.605	1.1.1.405.3	28.8369
23.72	sp|P02525|CRBA1_MOUSE	Beta-crystallin A1 OS=Mus musculus GN=Cryba1 PE=2 SV=9	99	ITIFEKENFIGR		0.950704	1466.74	489.922	1465.79	489.605	1.1.1.406.3	28.9491
23.72	sp|P02525|CRBA1_MOUSE	Beta-crystallin A1 OS=Mus musculus GN=Cryba1 PE=2 SV=10	99	ITIFEKENFIGR		0.288092	1466.08	489.701	1465.79	489.605	1.1.1.400.3	28.276
23.72	sp|P02525|CRBA1_MOUSE	Beta-crystallin A1 OS=Mus musculus GN=Cryba1 PE=2 SV=11	99	ITIFEKENFIGR		-0.0845017	1465.71	489.577	1465.79	489.605	1.1.1.410.4	29.4316
23.72	sp|P02525|CRBA1_MOUSE	Beta-crystallin A1 OS=Mus musculus GN=Cryba1 PE=2 SV=12	99	ITIFEKENFIGR		-0.0727226	1465.72	733.867	1465.79	733.904	1.1.1.401.4	28.4227
23.72	sp|P02525|CRBA1_MOUSE	Beta-crystallin A1 OS=Mus musculus GN=Cryba1 PE=2 SV=13	98.95	ITIFEKENFIGR		0.99721	1466.79	489.937	1465.79	489.605	1.1.1.407.3	29.0606
23.72	sp|P02525|CRBA1_MOUSE	Beta-crystallin A1 OS=Mus musculus GN=Cryba1 PE=2 SV=14	98.58	ITIFEKENFIGR		0.0318537	1465.82	489.615	1465.79	489.605	1.1.1.401.3	28.3882
23.72	sp|P02525|CRBA1_MOUSE	Beta-crystallin A1 OS=Mus musculus GN=Cryba1 PE=2 SV=15	96.62	ITIFEKENFIGR		-0.138239	1465.65	489.559	1465.79	489.605	1.1.1.417.4	29.9404
23.72	sp|P02525|CRBA1_MOUSE	Beta-crystallin A1 OS=Mus musculus GN=Cryba1 PE=2 SV=16	96.29	ITIFEKENFIGR		-0.0505073	1465.74	733.879	1465.79	733.904	1.1.1.400.4	28.3105
23.72	sp|P02525|CRBA1_MOUSE	Beta-crystallin A1 OS=Mus musculus GN=Cryba1 PE=2 SV=21	99	ITIYDQENFQGK		0.0257126	1454.73	728.372	1454.7	728.359	1.1.1.374.3	25.8781
23.72	sp|P02525|CRBA1_MOUSE	Beta-crystallin A1 OS=Mus musculus GN=Cryba1 PE=2 SV=22	99	ITIYDQENFQGK		0.0321819	1454.74	728.375	1454.7	728.359	1.1.1.375.3	25.9557
23.72	sp|P02525|CRBA1_MOUSE	Beta-crystallin A1 OS=Mus musculus GN=Cryba1 PE=2 SV=23	99	ITIYDQENFQGK		0.0346231	1454.74	728.377	1454.7	728.359	1.1.1.376.3	26.0678
23.72	sp|P02525|CRBA1_MOUSE	Beta-crystallin A1 OS=Mus musculus GN=Cryba1 PE=2 SV=24	99	ITIYDQENFQGK		0.924453	1455.63	728.822	1454.7	728.359	1.1.1.379.3	26.3694
23.72	sp|P02525|CRBA1_MOUSE	Beta-crystallin A1 OS=Mus musculus GN=Cryba1 PE=2 SV=25	99	ITIYDQENFQGK	Deamidated(Q)@6	-1.00749	1454.68	728.348	1455.69	728.851	1.1.1.377.3	26.1796
23.72	sp|P02525|CRBA1_MOUSE	Beta-crystallin A1 OS=Mus musculus GN=Cryba1 PE=2 SV=26	99	ITIYDQENFQGK		-0.0686412	1454.64	728.325	1454.7	728.359	1.1.1.387.4	26.9907
23.72	sp|P02525|CRBA1_MOUSE	Beta-crystallin A1 OS=Mus musculus GN=Cryba1 PE=2 SV=27	99	ITIYDQENFQGK		-0.105626	1454.6	728.307	1454.7	728.359	1.1.1.383.4	26.68
23.72	sp|P02525|CRBA1_MOUSE	Beta-crystallin A1 OS=Mus musculus GN=Cryba1 PE=2 SV=32	99	MEFTSSCPNVSER	Oxidation(M)@1; Carbamidomethyl(C)@7	0.0851158	1558.72	780.369	1558.64	780.327	1.1.1.338.3	23.1106
23.72	sp|P02525|CRBA1_MOUSE	Beta-crystallin A1 OS=Mus musculus GN=Cryba1 PE=2 SV=33	99	MEFTSSCPNVSER	Oxidation(M)@1; Carbamidomethyl(C)@7; Oxidation(P)@8	0.0408679	1574.68	788.345	1574.63	788.324	1.1.1.331.3	22.3613
23.72	sp|P02525|CRBA1_MOUSE	Beta-crystallin A1 OS=Mus musculus GN=Cryba1 PE=2 SV=34	99	RMEFTSSCPNVSER	Oxidation(M)@2; Carbamidomethyl(C)@8	0.0304344	1714.77	572.597	1714.74	572.587	1.1.1.336.4	22.9558
23.72	sp|P02525|CRBA1_MOUSE	Beta-crystallin A1 OS=Mus musculus GN=Cryba1 PE=2 SV=35	99	RMEFTSSCPNVSER	Oxidation(M)@2; Carbamidomethyl(C)@8	0.104038	1714.84	572.622	1714.74	572.587	1.1.1.332.3	22.4734
23.72	sp|P02525|CRBA1_MOUSE	Beta-crystallin A1 OS=Mus musculus GN=Cryba1 PE=2 SV=36	99	RMEFTSSCPNVSER	Oxidation(M)@2; Carbamidomethyl(C)@8	0.0998266	1714.84	572.621	1714.74	572.587	1.1.1.333.3	22.5853
23.72	sp|P02525|CRBA1_MOUSE	Beta-crystallin A1 OS=Mus musculus GN=Cryba1 PE=2 SV=37	99	RMEFTSSCPNVSER	Oxidation(M)@2; Carbamidomethyl(C)@8; Oxidation(P)@9	-0.0215034	1730.71	577.912	1730.74	577.919	1.1.1.326.4	21.8367
23.72	sp|P02525|CRBA1_MOUSE	Beta-crystallin A1 OS=Mus musculus GN=Cryba1 PE=2 SV=38	99	RMEFTSSCPNVSER	Oxidation(M)@2; Carbamidomethyl(C)@8; Oxidation(P)@9	-0.0061236	1730.73	577.917	1730.74	577.919	1.1.1.327.3	21.9138
23.72	sp|P02525|CRBA1_MOUSE	Beta-crystallin A1 OS=Mus musculus GN=Cryba1 PE=2 SV=39	99	RMEFTSSCPNVSER	Oxidation(M)@2; Carbamidomethyl(C)@8	0.0185334	1714.76	572.594	1714.74	572.587	1.1.1.335.4	22.8437
28.05	sp|P00760|TRY1_BOVIN	Cationic trypsin OS=Bos taurus PE=1 SV=3	99	LGEDNINVVEGNEQFISASK		-0.0497612	2162	1082.01	2162.05	1082.03	1.1.1.397.3	27.9399
28.05	sp|P00760|TRY1_BOVIN	Cationic trypsin OS=Bos taurus PE=1 SV=3	99	SSGTSYPDVLK		0.0120036	1152.58	577.296	1152.57	577.29	1.1.1.371.3	25.6712
28.05	sp|P00760|TRY1_BOVIN	Cationic trypsin OS=Bos taurus PE=1 SV=3	99	SIVHPSYNSNTLNNDIMLIK	Deamidated(N)@13	-1.06561	2272.07	758.364	2273.14	758.719	1.1.1.410.3	29.3971
28.05	sp|P00760|TRY1_BOVIN	Cationic trypsin OS=Bos taurus PE=1 SV=3	98.28	LKSAASLNSR		-0.176679	1045.41	523.713	1045.59	523.801	1.1.1.314.3	20.5967
28.05	sp|P00760|TRY1_BOVIN	Cationic trypsin OS=Bos taurus PE=1 SV=3	99	LGEDNINVVEGNEQFISASK		-0.0111897	2162.04	1082.03	2162.05	1082.03	1.1.1.396.3	27.8278
28.05	sp|P00760|TRY1_BOVIN	Cationic trypsin OS=Bos taurus PE=1 SV=3	99	LGEDNINVVEGNEQFISASK	Deamidated(N)@7	-0.959807	2162.07	1082.04	2163.03	1082.52	1.1.1.398.3	28.052
28.05	sp|P00760|TRY1_BOVIN	Cationic trypsin OS=Bos taurus PE=1 SV=3	99	SSGTSYPDVLK		0.0373925	1152.6	577.309	1152.57	577.29	1.1.1.368.4	25.3694
28.05	sp|P00760|TRY1_BOVIN	Cationic trypsin OS=Bos taurus PE=1 SV=3	99	SSGTSYPDVLK		0.0509413	1152.62	577.316	1152.57	577.29	1.1.1.369.4	25.4814
28.05	sp|P00760|TRY1_BOVIN	Cationic trypsin OS=Bos taurus PE=1 SV=3	99	SSGTSYPDVLK		0.0310453	1152.6	577.306	1152.57	577.29	1.1.1.370.3	25.5591
28.05	sp|P00760|TRY1_BOVIN	Cationic trypsin OS=Bos taurus PE=1 SV=3	99	SSGTSYPDVLK		-0.00325409	1152.56	577.289	1152.57	577.29	1.1.1.373.4	25.8005
8.696	sp|P04264|K2C1_HUMAN; sp|A5A6M6|K2C1_PANTR	Keratin, type II cytoskeletal 1 OS=Homo sapiens GN=KRT1 PE=1 SV=6; Keratin, type II cytoskeletal 1 OS=Pan troglodytes GN=KRT1 PE=1 SV=1	99	TLLEGEESR		-0.0570906	1032.45	517.233	1032.51	517.262	1.1.1.339.4	23.2571
8.696	sp|P04264|K2C1_HUMAN; sp|A5A6M6|K2C1_PANTR	Keratin, type II cytoskeletal 1 OS=Homo sapiens GN=KRT1 PE=1 SV=6; Keratin, type II cytoskeletal 1 OS=Pan troglodytes GN=KRT1 PE=1 SV=1	99	SLDLDSIIAEVK		0.38658	1302.09	652.054	1301.71	651.861	1.1.1.455.3	32.4099
8.696	sp|P04264|K2C1_HUMAN; sp|A5A6M6|K2C1_PANTR	Keratin, type II cytoskeletal 1 OS=Homo sapiens GN=KRT1 PE=1 SV=6; Keratin, type II cytoskeletal 1 OS=Pan troglodytes GN=KRT1 PE=1 SV=1	95.88	AQYEDIAQK		-0.0248656	1064.49	533.252	1064.51	533.264	1.1.1.331.4	22.3958
8.696	sp|P04264|K2C1_HUMAN; sp|A5A6M6|K2C1_PANTR	Keratin, type II cytoskeletal 1 OS=Homo sapiens GN=KRT1 PE=1 SV=6; Keratin, type II cytoskeletal 1 OS=Pan troglodytes GN=KRT1 PE=1 SV=1	95.68	AQYEDIAQK		-0.0465926	1064.47	533.241	1064.51	533.264	1.1.1.329.3	22.1379
8.696	sp|P04264|K2C1_HUMAN; sp|A5A6M6|K2C1_PANTR	Keratin, type II cytoskeletal 1 OS=Homo sapiens GN=KRT1 PE=1 SV=6; Keratin, type II cytoskeletal 1 OS=Pan troglodytes GN=KRT1 PE=1 SV=1	97.68	SLDLDSIIAEVK		0.270011	1301.98	651.996	1301.71	651.861	1.1.1.457.3	32.5652
8.696	sp|P04264|K2C1_HUMAN; sp|A5A6M6|K2C1_PANTR	Keratin, type II cytoskeletal 1 OS=Homo sapiens GN=KRT1 PE=1 SV=6; Keratin, type II cytoskeletal 1 OS=Pan troglodytes GN=KRT1 PE=1 SV=1	98.47	TLLEGEESR		-0.00814379	1032.5	517.258	1032.51	517.262	1.1.1.340.4	23.3692
Spot21
%Cov	Accessions	Names	Conf	Sequence	Modifications	dMass	Prec MW	Prec m/z	Theor MW	Theor m/z	Spectrum	Retention time (min)
19.92	sp|P00760|TRY1_BOVIN	Cationic trypsin OS=Bos taurus PE=1 SV=3	99	LGEDNINVVEGNEQFISASK		0.38943	2162.44	1082.23	2162.05	1082.03	1.1.1.404.3	27.8381
19.92	sp|P00760|TRY1_BOVIN	Cationic trypsin OS=Bos taurus PE=1 SV=3	99	LKSAASLNSR		0.204813	1045.79	523.904	1045.59	523.801	1.1.1.327.4	20.8638
19.92	sp|P00760|TRY1_BOVIN	Cationic trypsin OS=Bos taurus PE=1 SV=3	99	SSGTSYPDVLK		0.258778	1152.83	577.42	1152.57	577.29	1.1.1.381.3	25.6036
19.92	sp|P00760|TRY1_BOVIN	Cationic trypsin OS=Bos taurus PE=1 SV=3	99	LGEDNINVVEGNEQFISASK	Deamidated(N)@7	-0.561626	2162.47	1082.24	2163.03	1082.52	1.1.1.402.3	27.6139
19.92	sp|P00760|TRY1_BOVIN	Cationic trypsin OS=Bos taurus PE=1 SV=3	99	LGEDNINVVEGNEQFISASK		0.398708	2162.45	1082.23	2162.05	1082.03	1.1.1.403.3	27.726
19.92	sp|P00760|TRY1_BOVIN	Cationic trypsin OS=Bos taurus PE=1 SV=3	99	LGEDNINVVEGNEQFISASK	Deamidated(N)@12	-0.525934	2162.51	721.843	2163.03	722.018	1.1.1.404.4	27.8725
19.92	sp|P00760|TRY1_BOVIN	Cationic trypsin OS=Bos taurus PE=1 SV=3	99	LGEDNINVVEGNEQFISASK	Deamidated(N)@7	-0.559917	2162.47	1082.24	2163.03	1082.52	1.1.1.405.3	27.9501
19.92	sp|P00760|TRY1_BOVIN	Cationic trypsin OS=Bos taurus PE=1 SV=3	99	LGEDNINVVEGNEQFISASK	Deamidated(N)@7	-0.566021	2162.47	1082.24	2163.03	1082.52	1.1.1.406.3	28.0277
19.92	sp|P00760|TRY1_BOVIN	Cationic trypsin OS=Bos taurus PE=1 SV=3	96.89	LGEDNINVVEGNEQFISASK		0.268825	2162.32	1082.17	2162.05	1082.03	1.1.1.410.4	28.4759
19.92	sp|P00760|TRY1_BOVIN	Cationic trypsin OS=Bos taurus PE=1 SV=3	99	SSGTSYPDVLK		1.31713	1153.88	577.949	1152.57	577.29	1.1.1.377.3	25.2932
19.92	sp|P00760|TRY1_BOVIN	Cationic trypsin OS=Bos taurus PE=1 SV=3	99	SSGTSYPDVLK		0.305531	1152.87	577.443	1152.57	577.29	1.1.1.379.3	25.4826
19.92	sp|P00760|TRY1_BOVIN	Cationic trypsin OS=Bos taurus PE=1 SV=3	99	SSGTSYPDVLK		0.329823	1152.9	577.455	1152.57	577.29	1.1.1.382.3	25.6813
19.92	sp|P00760|TRY1_BOVIN	Cationic trypsin OS=Bos taurus PE=1 SV=3	99	SSGTSYPDVLK		0.71642	1153.28	577.649	1152.57	577.29	1.1.1.378.3	25.371
19.92	sp|P00760|TRY1_BOVIN	Cationic trypsin OS=Bos taurus PE=1 SV=3	99	SSGTSYPDVLK		0.238392	1152.8	577.41	1152.57	577.29	1.1.1.387.3	26.07
19.92	sp|P00760|TRY1_BOVIN	Cationic trypsin OS=Bos taurus PE=1 SV=3	99	SSGTSYPDVLK		1.27062	1153.84	577.926	1152.57	577.29	1.1.1.386.3	25.9577
19.92	sp|P00760|TRY1_BOVIN	Cationic trypsin OS=Bos taurus PE=1 SV=3	99	SSGTSYPDVLK		0.315419	1152.88	577.448	1152.57	577.29	1.1.1.385.3	25.8455
19.92	sp|P00760|TRY1_BOVIN	Cationic trypsin OS=Bos taurus PE=1 SV=3	99	SSGTSYPDVLK		0.228749	1152.8	577.405	1152.57	577.29	1.1.1.389.4	26.3288
4.969	sp|P04264|K2C1_HUMAN; sp|A5A6M6|K2C1_PANTR	Keratin, type II cytoskeletal 1 OS=Homo sapiens GN=KRT1 PE=1 SV=6; Keratin, type II cytoskeletal 1 OS=Pan troglodytes GN=KRT1 PE=1 SV=1	99	GSGGGSSGGSIGGR		0.584855	1092.08	547.048	1091.5	546.755	1.1.1.302.3	18.3766
4.969	sp|P04264|K2C1_HUMAN; sp|A5A6M6|K2C1_PANTR	Keratin, type II cytoskeletal 1 OS=Homo sapiens GN=KRT1 PE=1 SV=6; Keratin, type II cytoskeletal 1 OS=Pan troglodytes GN=KRT1 PE=1 SV=1	98.78	AQYEDIAQK		0.220632	1064.73	533.375	1064.51	533.264	1.1.1.340.4	22.2163
4.969	sp|P04264|K2C1_HUMAN; sp|A5A6M6|K2C1_PANTR	Keratin, type II cytoskeletal 1 OS=Homo sapiens GN=KRT1 PE=1 SV=6; Keratin, type II cytoskeletal 1 OS=Pan troglodytes GN=KRT1 PE=1 SV=1	98.41	GSGGGSSGGSIGGR		0.164322	1091.66	546.837	1091.5	546.755	1.1.1.304.4	18.566
30.86	sp|P23927|CRYAB_MOUSE	Alpha-crystallin B chain OS=Mus musculus GN=Cryab PE=1 SV=2	99	HFSPEELK		1.70277	987.19	494.602	985.487	493.751	1.1.1.358.3	23.9224
30.86	sp|P23927|CRYAB_MOUSE	Alpha-crystallin B chain OS=Mus musculus GN=Cryab PE=1 SV=2	97.2	VLGDVIEVHGK		0.388397	1165.04	583.527	1164.65	583.332	1.1.1.378.4	25.4054
7.063	sp|P35527|K1C9_HUMAN	Keratin, type I cytoskeletal 9 OS=Homo sapiens GN=KRT9 PE=1 SV=3	99	SGGGGGGGLGSGGSIR		0.694359	1232.28	617.15	1231.59	616.803	1.1.1.340.3	22.1819
7.063	sp|P35527|K1C9_HUMAN	Keratin, type I cytoskeletal 9 OS=Homo sapiens GN=KRT9 PE=1 SV=3	98.54	SRSGGGGGGGLGSGGSIR		0.212909	1474.94	492.653	1474.72	492.582	1.1.1.334.3	21.6133
7.063	sp|P35527|K1C9_HUMAN	Keratin, type I cytoskeletal 9 OS=Homo sapiens GN=KRT9 PE=1 SV=3	98.1	SRSGGGGGGGLGSGGSIR		0.311878	1475.04	492.686	1474.72	492.582	1.1.1.332.3	21.3892
Spot22
%Cov	Accessions	Names	Conf	Sequence	Modifications	dMass	Prec MW	Prec m/z	Theor MW	Theor m/z	Spectrum	Retention time (min)
16.67	sp|P00760|TRY1_BOVIN	Cationic trypsin OS=Bos taurus PE=1 SV=3	99	LGEDNINVVEGNEQFISASK		-0.0255834	2162.02	1082.02	2162.05	1082.03	1.1.1.400.3	27.7728
16.67	sp|P00760|TRY1_BOVIN	Cationic trypsin OS=Bos taurus PE=1 SV=3	99	LKSAASLNSR		-0.0164544	1045.57	523.793	1045.59	523.801	1.1.1.316.3	20.5349
16.67	sp|P00760|TRY1_BOVIN	Cationic trypsin OS=Bos taurus PE=1 SV=3	99	SSGTSYPDVLK		0.0197219	1152.59	577.3	1152.57	577.29	1.1.1.375.3	25.6244
16.67	sp|P00760|TRY1_BOVIN	Cationic trypsin OS=Bos taurus PE=1 SV=3	99	LGEDNINVVEGNEQFISASK	Deamidated(N)@7	-0.969077	2162.06	1082.04	2163.03	1082.52	1.1.1.399.3	27.6951
16.67	sp|P00760|TRY1_BOVIN	Cationic trypsin OS=Bos taurus PE=1 SV=3	99	LGEDNINVVEGNEQFISASK		-0.0185042	2162.03	1082.02	2162.05	1082.03	1.1.1.401.3	27.8847
16.67	sp|P00760|TRY1_BOVIN	Cationic trypsin OS=Bos taurus PE=1 SV=3	99	LGEDNINVVEGNEQFISASK		0.0215298	2162.07	1082.04	2162.05	1082.03	1.1.1.404.3	28.2208
16.67	sp|P00760|TRY1_BOVIN	Cationic trypsin OS=Bos taurus PE=1 SV=3	99	LGEDNINVVEGNEQFISASK	Deamidated(N)@7	-0.995197	2162.04	1082.03	2163.03	1082.52	1.1.1.402.3	27.9967
16.67	sp|P00760|TRY1_BOVIN	Cationic trypsin OS=Bos taurus PE=1 SV=3	99	LGEDNINVVEGNEQFISASK		4.81178e-05	2162.05	1082.03	2162.05	1082.03	1.1.1.403.3	28.1088
16.67	sp|P00760|TRY1_BOVIN	Cationic trypsin OS=Bos taurus PE=1 SV=3	99	LGEDNINVVEGNEQFISASK		-0.153741	2161.9	1081.95	2162.05	1082.03	1.1.1.409.4	28.7806
16.67	sp|P00760|TRY1_BOVIN	Cationic trypsin OS=Bos taurus PE=1 SV=3	99	LGEDNINVVEGNEQFISASK	Deamidated(N)@7	-0.912199	2162.12	1082.07	2163.03	1082.52	1.1.1.405.3	28.3329
16.67	sp|P00760|TRY1_BOVIN	Cationic trypsin OS=Bos taurus PE=1 SV=3	99	SSGTSYPDVLK		0.0285099	1152.59	577.305	1152.57	577.29	1.1.1.372.4	25.392
16.67	sp|P00760|TRY1_BOVIN	Cationic trypsin OS=Bos taurus PE=1 SV=3	99	SSGTSYPDVLK		0.00995755	1152.58	577.295	1152.57	577.29	1.1.1.377.3	25.8484
16.67	sp|P00760|TRY1_BOVIN	Cationic trypsin OS=Bos taurus PE=1 SV=3	99	SSGTSYPDVLK		0.0416918	1152.61	577.311	1152.57	577.29	1.1.1.376.4	25.7709
16.67	sp|P00760|TRY1_BOVIN	Cationic trypsin OS=Bos taurus PE=1 SV=3	99	SSGTSYPDVLK		0.0404713	1152.61	577.311	1152.57	577.29	1.1.1.373.3	25.4691
16.67	sp|P00760|TRY1_BOVIN	Cationic trypsin OS=Bos taurus PE=1 SV=3	99	SSGTSYPDVLK		-0.00847274	1152.56	577.286	1152.57	577.29	1.1.1.378.4	25.9604
16.67	sp|P00760|TRY1_BOVIN	Cationic trypsin OS=Bos taurus PE=1 SV=3	98.51	SSGTSYPDVLK		-0.0270251	1152.54	577.277	1152.57	577.29	1.1.1.371.4	25.2799
16.67	sp|P00760|TRY1_BOVIN	Cationic trypsin OS=Bos taurus PE=1 SV=3	97.5	SSGTSYPDVLK		1.4225	1153.99	578.002	1152.57	577.29	1.1.1.380.3	26.1158
16.67	sp|P00760|TRY1_BOVIN	Cationic trypsin OS=Bos taurus PE=1 SV=3	96.15	SSGTSYPDVLK		-0.0143314	1152.55	577.283	1152.57	577.29	1.1.1.381.4	26.2623
30.34	sp|O35486|CRBS_MOUSE	Beta-crystallin S OS=Mus musculus GN=Crygs PE=1 SV=3	99	AVHLSSGGQAK		-0.0932067	1053.46	527.739	1053.56	527.786	1.1.1.306.3	19.485
30.34	sp|O35486|CRBS_MOUSE	Beta-crystallin S OS=Mus musculus GN=Crygs PE=1 SV=3	99	RYDCDCDCADFR	Carbamidomethyl(C)@4; Carbamidomethyl(C)@6; Carbamidomethyl(C)@8	0.0630571	1651.64	551.555	1651.58	551.534	1.1.1.344.4	23.2212
30.34	sp|O35486|CRBS_MOUSE	Beta-crystallin S OS=Mus musculus GN=Crygs PE=1 SV=3	99	AVHLSSGGQAK		-0.0442627	1053.51	527.764	1053.56	527.786	1.1.1.307.3	19.5969
30.34	sp|O35486|CRBS_MOUSE	Beta-crystallin S OS=Mus musculus GN=Crygs PE=1 SV=3	99	AVHLSSGGQAK		0.451524	1054.01	528.011	1053.56	527.786	1.1.1.308.3	19.6744
30.34	sp|O35486|CRBS_MOUSE	Beta-crystallin S OS=Mus musculus GN=Crygs PE=1 SV=3	99	AVHLSSGGQAK		0.479963	1054.04	528.026	1053.56	527.786	1.1.1.309.3	19.7857
30.34	sp|O35486|CRBS_MOUSE	Beta-crystallin S OS=Mus musculus GN=Crygs PE=1 SV=3	99	AVHLSSGGQAK		0.0223793	1053.58	527.797	1053.56	527.786	1.1.1.310.3	19.8976
30.34	sp|O35486|CRBS_MOUSE	Beta-crystallin S OS=Mus musculus GN=Crygs PE=1 SV=3	99	AVHLSSGGQAK		-0.0741661	1053.48	527.749	1053.56	527.786	1.1.1.312.3	20.1216
30.34	sp|O35486|CRBS_MOUSE	Beta-crystallin S OS=Mus musculus GN=Crygs PE=1 SV=3	99	AVHLSSGGQAK		0.478865	1054.04	528.025	1053.56	527.786	1.1.1.313.3	20.2335
30.34	sp|O35486|CRBS_MOUSE	Beta-crystallin S OS=Mus musculus GN=Crygs PE=1 SV=3	99	AVHLSSGGQAK		-0.0631812	1053.49	527.754	1053.56	527.786	1.1.1.315.4	20.4575
30.34	sp|O35486|CRBS_MOUSE	Beta-crystallin S OS=Mus musculus GN=Crygs PE=1 SV=3	99	AVHLSSGGQAK		0.572969	1054.13	528.072	1053.56	527.786	1.1.1.311.3	20.0096
30.34	sp|O35486|CRBS_MOUSE	Beta-crystallin S OS=Mus musculus GN=Crygs PE=1 SV=3	96.95	RYDCDCDCADFR	Carbamidomethyl(C)@4; Carbamidomethyl(C)@6; Carbamidomethyl(C)@8	-0.0475246	1651.53	551.519	1651.58	551.534	1.1.1.342.4	22.9974
26.29	sp| P04344 |CRGB_MOUSE	Gamma-crystallin B OS=Mus musculus GN=Crygb PE=2 SV=3	99	YLDWGAANAK		-0.0140273	1107.52	554.768	1107.53	554.775	1.1.1.387.3	26.6939
26.29	sp| P04344 |CRGB_MOUSE	Gamma-crystallin B OS=Mus musculus GN=Crygb PE=2 SV=4	99	GKITFFEDR		-0.0338712	1111.53	556.773	1111.57	556.79	1.1.1.388.4	26.8061
10.92	sp| P04344 |CRGB_MOUSE	Gamma-crystallin B OS=Mus musculus GN=Crygb PE=2 SV=4	95.76	GKITFYEDR		-0.0227508	1127.54	564.777	1127.56	564.788	1.1.1.364.4	24.7718
4.013	sp|P35527|K1C9_HUMAN	Keratin, type I cytoskeletal 9 OS=Homo sapiens GN=KRT9 PE=1 SV=3	99	SGGGGGGGLGSGGSIR		-0.0535701	1231.54	616.776	1231.59	616.803	1.1.1.334.4	22.1016
Spot23
%Cov	Accessions	Names	Conf	Sequence	Modifications	dMass	Prec MW	Prec m/z	Theor MW	Theor m/z	Spectrum	Retention time (min)
89.76	sp|P62696|CRBB2_MOUSE	Beta-crystallin B2 OS=Mus musculus GN=Crybb2 PE=1 SV=2	99	ASDHQTQAGKPQPLNPK	Protein Terminal Acetyl@N-term	-0.270454	1857.66	929.839	1857.93	929.974	1.1.1.315.4	20.389
89.76	sp|P62696|CRBB2_MOUSE	Beta-crystallin B2 OS=Mus musculus GN=Crybb2 PE=1 SV=4	99	IIIFEQENFQGHSHELSGPCPNLK	Deamidated(Q)@10; Carbamidomethyl(C)@20	-1.1155	2793.22	932.082	2794.34	932.453	1.1.1.394.4	28.0689
89.76	sp|P62696|CRBB2_MOUSE	Beta-crystallin B2 OS=Mus musculus GN=Crybb2 PE=1 SV=5	99	IILYENPNFTGK		-0.346101	1407.39	704.704	1407.74	704.877	1.1.1.574.4	45.956
89.76	sp|P62696|CRBB2_MOUSE	Beta-crystallin B2 OS=Mus musculus GN=Crybb2 PE=1 SV=6	99	IILYENPNFTGKK		-0.0125363	1535.82	768.918	1535.83	768.925	1.1.1.374.3	26.1047
89.76	sp|P62696|CRBB2_MOUSE	Beta-crystallin B2 OS=Mus musculus GN=Crybb2 PE=1 SV=8	99	MEIVDDDVPSFHAHGYQEK	Oxidation(M)@1	0.0313561	2232.01	745.011	2231.98	745	1.1.1.367.4	25.4559
89.76	sp|P62696|CRBB2_MOUSE	Beta-crystallin B2 OS=Mus musculus GN=Crybb2 PE=1 SV=9	99	VQSGTWVGYQYPGYR		-0.0156299	1759.82	880.915	1759.83	880.923	1.1.1.384.4	27.0862
89.76	sp|P62696|CRBB2_MOUSE	Beta-crystallin B2 OS=Mus musculus GN=Crybb2 PE=1 SV=10	98.07	IRDMQWHQR	Oxidation(M)@4	0.0332088	1284.65	643.331	1284.61	643.315	1.1.1.313.3	20.1312
89.76	sp|P62696|CRBB2_MOUSE	Beta-crystallin B2 OS=Mus musculus GN=Crybb2 PE=1 SV=11	99	DNSDFGAPHPQVQSVRR	Deamidated(Q)@13	-0.78438	1909.12	637.38	1909.9	637.642	1.1.1.340.4	22.9446
89.76	sp|P62696|CRBB2_MOUSE	Beta-crystallin B2 OS=Mus musculus GN=Crybb2 PE=1 SV=16	99	ASDHQTQAGKPQPLNPK	Protein Terminal Acetyl@N-term	-0.237141	1857.7	929.855	1857.93	929.974	1.1.1.321.4	21.0587
89.76	sp|P62696|CRBB2_MOUSE	Beta-crystallin B2 OS=Mus musculus GN=Crybb2 PE=1 SV=17	99	ASDHQTQAGKPQPLNPK	Protein Terminal Acetyl@N-term	-0.255323	1857.68	929.846	1857.93	929.974	1.1.1.318.3	20.6894
89.76	sp|P62696|CRBB2_MOUSE	Beta-crystallin B2 OS=Mus musculus GN=Crybb2 PE=1 SV=18	99	ASDHQTQAGKPQPLNPK	Protein Terminal Acetyl@N-term	-0.24251	1857.69	929.853	1857.93	929.974	1.1.1.320.4	20.9469
89.76	sp|P62696|CRBB2_MOUSE	Beta-crystallin B2 OS=Mus musculus GN=Crybb2 PE=1 SV=19	99	ASDHQTQAGKPQPLNPK	Protein Terminal Acetyl@N-term; Delta:H(4)C(2)(H)@4	-0.24339	1885.72	943.868	1885.96	943.99	1.1.1.326.4	21.5139
89.76	sp|P62696|CRBB2_MOUSE	Beta-crystallin B2 OS=Mus musculus GN=Crybb2 PE=1 SV=20	99	ASDHQTQAGKPQPLNPK	Protein Terminal Acetyl@N-term	-0.281436	1857.65	929.833	1857.93	929.974	1.1.1.316.4	20.5008
89.76	sp|P62696|CRBB2_MOUSE	Beta-crystallin B2 OS=Mus musculus GN=Crybb2 PE=1 SV=21	99	ASDHQTQAGKPQPLNPK	Protein Terminal Acetyl@N-term	-0.249832	1857.68	929.849	1857.93	929.974	1.1.1.319.4	20.8354
89.76	sp|P62696|CRBB2_MOUSE	Beta-crystallin B2 OS=Mus musculus GN=Crybb2 PE=1 SV=22	99	ASDHQTQAGKPQPLNPK	Protein Terminal Acetyl@N-term	0.554177	1858.49	620.503	1857.93	620.318	1.1.1.332.3	22.1509
89.76	sp|P62696|CRBB2_MOUSE	Beta-crystallin B2 OS=Mus musculus GN=Crybb2 PE=1 SV=23	99	ASDHQTQAGKPQPLNPK	Protein Terminal Acetyl@N-term	-0.245927	1857.69	929.851	1857.93	929.974	1.1.1.317.4	20.6123
89.76	sp|P62696|CRBB2_MOUSE	Beta-crystallin B2 OS=Mus musculus GN=Crybb2 PE=1 SV=24	99	ASDHQTQAGKPQPLNPK	Protein Terminal Acetyl@N-term; Deamidated(Q)@7	-0.562358	1858.35	620.459	1858.92	620.646	1.1.1.331.3	22.0388
89.76	sp|P62696|CRBB2_MOUSE	Beta-crystallin B2 OS=Mus musculus GN=Crybb2 PE=1 SV=25	96.94	ASDHQTQAGKPQPLNPK	Protein Terminal Acetyl@N-term; Delta:H(4)C(2)(H)@4	-0.246318	1885.72	943.866	1885.96	943.99	1.1.1.327.4	21.6258
89.76	sp|P62696|CRBB2_MOUSE	Beta-crystallin B2 OS=Mus musculus GN=Crybb2 PE=1 SV=26	96.25	ASDHQTQAGKPQPLNPK	Protein Terminal Acetyl@N-term; Deamidated(Q)@7	0.25033	1859.17	620.73	1858.92	620.646	1.1.1.337.3	22.6422
89.76	sp|P62696|CRBB2_MOUSE	Beta-crystallin B2 OS=Mus musculus GN=Crybb2 PE=1 SV=44	97.84	DNSDFGAPHPQVQSVRR	Deamidated(Q)@13	-0.752531	1909.15	637.391	1909.9	637.642	1.1.1.339.4	22.8667
89.76	sp|P62696|CRBB2_MOUSE	Beta-crystallin B2 OS=Mus musculus GN=Crybb2 PE=1 SV=45	99	GLQYLLEKGDYKDNSDFGAPHPQVQSVR	Deamidated(N)@14	-0.496725	3161.05	791.269	3161.54	791.393	1.1.1.468.4	35.314
89.76	sp|P62696|CRBB2_MOUSE	Beta-crystallin B2 OS=Mus musculus GN=Crybb2 PE=1 SV=47	98.99	GLQYLLEKGDYKDNSDFGAPHPQVQSVR	Deamidated(N)@14; Deamidated(Q)@23	0.0416464	3162.57	791.649	3162.53	791.639	1.1.1.390.3	27.6205
89.76	sp|P62696|CRBB2_MOUSE	Beta-crystallin B2 OS=Mus musculus GN=Crybb2 PE=1 SV=48	97.41	GLQYLLEKGDYKDNSDFGAPHPQVQSVR	Deamidated(N)@14	0.893143	3162.44	791.616	3161.54	791.393	1.1.1.403.3	29.0094
89.76	sp|P62696|CRBB2_MOUSE	Beta-crystallin B2 OS=Mus musculus GN=Crybb2 PE=1 SV=49	97.37	GLQYLLEKGDYKDNSDFGAPHPQVQSVR	Deamidated(N)@14	0.870934	3162.41	791.611	3161.54	791.393	1.1.1.396.3	28.2587
89.76	sp|P62696|CRBB2_MOUSE	Beta-crystallin B2 OS=Mus musculus GN=Crybb2 PE=1 SV=50	96.65	GLQYLLEKGDYKDNSDFGAPHPQVQSVR	Deamidated(Q)@23	0.584907	3162.13	791.539	3161.54	791.393	1.1.1.475.3	35.9966
89.76	sp|P62696|CRBB2_MOUSE	Beta-crystallin B2 OS=Mus musculus GN=Crybb2 PE=1 SV=77	99	IILYENPNFTGK		0.219242	1407.96	704.987	1407.74	704.877	1.1.1.390.4	27.6549
[truncated: 3,271 more rows]

## Sheet: TG2KO
Spot1
%Cov	Accessions	Names	Conf	Sequence	Modifications	dMass	Prec MW	Prec m/z	Theor MW	Theor m/z	Spectrum	Retention time (min)
[truncated: 2,019 more rows]
